# Supplementary material for: Crystal structure of the nucleoside 2′-de­oxy­guanosine dimethyl sulfoxide disolvate
Source: Acta Crystallogr E Crystallogr Commun. 2023 Aug 30;79(Pt 9):852–5. doi: 10.1107/S2056989023007405 (PMC10483554; doi:10.1107/S2056989023007405)
Supplement: Supplementary file 1 [file e-79-00852-sup1.cif]

##############################################################################
#                                                                            #
# This CIF contains the data in a paper accepted for publication in          #
# Acta Crystallographica Section E. It conforms to the requirements of       #
# Notes for Authors for Acta Crystallographica Section E, and has been       #
# peer reviewed under the auspices of the IUCr Commission on Journals.       #
#                                                                            #
# Full details of the Crystallographic Information File format               #
# are given in the paper "The Crystallographic Information File (CIF):       #
# a New Standard Archive File for Crystallography" by S. R. Hall, F. H.      #
# Allen and I. D. Brown [Acta Cryst. (1991), A47, 655-685].                  #
#                                                                            #
# The current version of the core CIF dictionary is obtainable from          #
# ftp://ftp.iucr.org/pub/cif_core.dic.                                       #
#                                                                            #
# Software is freely available for graphical display of the structure(s)     #
# in this CIF. For information consult the CIF software page                 #
# http://www.iucr.org/resources/cif/software.                                #
#                                                                            #
# This file may be used for bona fide research purposes within the           #
# scientific community so long as proper attribution is given to the journal # 
# article from which it was obtained.                                        #
#                                                                            #
##############################################################################
data_I
_audit_creation_method
;
Olex2 1.5
(compiled 2023.03.06 svn.rbb2c1857 for OlexSys, GUI svn.r6748)
;
_chemical_name_systematic
;
2'-Deoxyguanosine dimethyl sulfoxide disolvate
;
_chemical_name_common     ?
_chemical_formula_moiety     'C10 H13 N5 O4, 2(C2 H6 O S)'
_chemical_formula_sum     'C14 H25 N5 O6 S2'
_chemical_formula_iupac     'C10 H13 N5 O4, 2C2 H6 O S'
_chemical_formula_weight     423.51
_chemical_melting_point     ?
_chemical_absolute_configuration     rmad
_space_group_crystal_system     orthorhombic
_space_group_name_H-M_alt     'P 21 21 21'
_space_group_name_Hall     'P 2ac 2ab'
loop_
    _space_group_symop_operation_xyz
    'x, y, z'
    '-x+1/2, -y, z+1/2'
    'x+1/2, -y+1/2, -z'
    '-x, y+1/2, -z+1/2'
_cell_length_a     9.75900(10)
_cell_length_b     11.7951(2)
_cell_length_c     16.7553(2)
_cell_angle_alpha     90
_cell_angle_beta     90
_cell_angle_gamma     90
_cell_volume     1928.68(4)
_cell_formula_units_Z     4
_cell_measurement_reflns_used     11856
_cell_measurement_theta_min     2.4051
_cell_measurement_theta_max     32.7427
_cell_measurement_temperature     183.15
_exptl_crystal_description     needle
_exptl_crystal_colour     colourless
_exptl_crystal_size_max     0.44
_exptl_crystal_size_mid     0.24
_exptl_crystal_size_min     0.17
_exptl_crystal_density_diffrn     1.459
_exptl_crystal_density_meas     ?
_exptl_crystal_density_method     ?
_exptl_crystal_F_000     896
_exptl_absorpt_coefficient_mu     0.318
_exptl_absorpt_correction_type     multi-scan
_exptl_absorpt_process_details
;
(CrysAlis RED; Oxford Diffraction, 2008)
;
_exptl_absorpt_correction_T_min     0.90915
_exptl_absorpt_correction_T_max     1.00000
_diffrn_ambient_temperature     183.15
_diffrn_source     'Enhance (Mo) X-ray Source'
_diffrn_radiation_type     'Mo K\a'
_diffrn_radiation_wavelength     0.71073
_diffrn_radiation_monochromator     graphite
_diffrn_measurement_device_type     'Oxford Diffraction Xcalibur Ruby'
_diffrn_measurement_device     'four-circle diffractometer'
_diffrn_measurement_method     '\w scans'
_diffrn_detector     'CCD plate'
_diffrn_detector_area_resol_mean     10.4498
_diffrn_reflns_number     19896
_diffrn_reflns_av_R_equivalents     0.0240
_diffrn_reflns_av_unetI/netI     0.0301
_diffrn_reflns_theta_min     2.415
_diffrn_reflns_theta_max     30.503
_diffrn_reflns_theta_full     25.242
_diffrn_measured_fraction_theta_max     1.000
_diffrn_measured_fraction_theta_full     1.000
_diffrn_reflns_limit_h_min     -13
_diffrn_reflns_limit_h_max     13
_diffrn_reflns_limit_k_min     -14
_diffrn_reflns_limit_k_max     16
_diffrn_reflns_limit_l_min     -22
_diffrn_reflns_limit_l_max     23
_refine_special_details     ?
_reflns_number_total     5874
_reflns_number_gt     5295
_reflns_threshold_expression     'I > 2\s(I)'
_refine_ls_structure_factor_coef     Fsqd
_refine_ls_matrix_type     full
_refine_ls_R_factor_all     0.0355
_refine_ls_R_factor_gt     0.0304
_refine_ls_wR_factor_gt     0.0717
_refine_ls_wR_factor_ref     0.0729
_refine_ls_goodness_of_fit_ref     1.009
_refine_ls_restrained_S_all     1.009
_refine_ls_number_reflns     5874
_refine_ls_number_parameters     271
_refine_ls_number_restraints     0
_refine_ls_hydrogen_treatment     mixed
_refine_ls_weighting_scheme     calc
_refine_ls_weighting_details
                      'w=1/[\s^2^(Fo^2^)+(0.0450P)^2^] where P=(Fo^2^+2Fc^2^)/3'
_atom_sites_solution_hydrogens     mixed
_atom_sites_solution_primary     direct
_atom_sites_solution_secondary     ?
_refine_ls_shift/su_max     0.000
_refine_ls_shift/su_mean     0.000
_refine_diff_density_max     0.299
_refine_diff_density_min     -0.266
_refine_ls_extinction_method     none
_refine_ls_extinction_coef     .
_refine_ls_abs_structure_details
;
Flack <i>x</i> determined using 2107 quotients [(I+)-(I-)]/[(I+)+(I-)]
(Parsons <i>et al.</i>, 2013)
;
_refine_ls_abs_structure_Flack     0.022(14)
loop_
    _atom_type_symbol
    _atom_type_description
    _atom_type_scat_dispersion_real
    _atom_type_scat_dispersion_imag
    _atom_type_scat_source
    'C' 'C' 0.0033 0.0016
                         'International Tables Vol C Tables 4.2.6.8 and 6.1.1.4'
    'H' 'H' 0.0000 0.0000
                         'International Tables Vol C Tables 4.2.6.8 and 6.1.1.4'
    'N' 'N' 0.0061 0.0033
                         'International Tables Vol C Tables 4.2.6.8 and 6.1.1.4'
    'O' 'O' 0.0106 0.0060
                         'International Tables Vol C Tables 4.2.6.8 and 6.1.1.4'
    'S' 'S' 0.1246 0.1234
                         'International Tables Vol C Tables 4.2.6.8 and 6.1.1.4'
_computing_data_collection
;
CrysAlis CCD (Oxford Diffraction, 2008)
;
_computing_cell_refinement
;
CrysAlis RED (Oxford Diffraction, 2008)
;
_computing_data_reduction
;
CrysAlis RED (Oxford Diffraction, 2008)
;
_computing_structure_solution
;
SIR97 (Altomare <i>et al.</i>,  1999)
;
_computing_structure_refinement
;
SHELXL2018 (Sheldrick, 2015)
;
_computing_molecular_graphics
;
OLEX2 (Dolomanov <i>et al.</i>,  2009)
;
_computing_publication_material
;
OLEX2 (Dolomanov <i>et al.</i>,  2009)
;
loop_
    _atom_site_type_symbol
    _atom_site_label
    _atom_site_fract_x
    _atom_site_fract_y
    _atom_site_fract_z
    _atom_site_U_iso_or_equiv
    _atom_site_adp_type
    _atom_site_calc_flag
    _atom_site_occupancy
    _atom_site_disorder_assembly
    _atom_site_disorder_group
    C C2 0.35188(19) 0.60776(14) 0.66640(9) 0.0159(3) Uani d 1 . .
    C C4 0.31935(18) 0.42499(14) 0.64001(9) 0.0157(3) Uani d 1 . .
    C C5 0.40248(18) 0.38572(15) 0.70072(10) 0.0163(3) Uani d 1 . .
    C C6 0.47568(18) 0.46616(14) 0.74730(10) 0.0183(3) Uani d 1 . .
    C C8 0.32641(18) 0.23836(15) 0.64098(10) 0.0184(3) Uani d 1 . .
    H H8 0.308547 0.161923 0.626466 0.022 Uiso calc 1 . .
    C C11 0.17747(19) 0.33364(15) 0.53323(10) 0.0192(3) Uani d 1 . .
    H H11 0.101178 0.388127 0.543999 0.023 Uiso calc 1 . .
    C C12 0.2513(2) 0.36613(16) 0.45639(10) 0.0242(4) Uani d 1 . .
    H H12A 0.190773 0.410232 0.420577 0.029 Uiso calc 1 . .
    H H12B 0.334890 0.410942 0.467733 0.029 Uiso calc 1 . .
    C C13 0.2870(2) 0.25191(18) 0.42025(10) 0.0243(4) Uani d 1 . .
    H H13 0.370902 0.219466 0.445824 0.029 Uiso calc 1 . .
    C C14 0.16057(19) 0.18386(15) 0.44271(11) 0.0212(4) Uani d 1 . .
    H H14 0.084806 0.204527 0.405249 0.025 Uiso calc 1 . .
    C C15 0.1745(2) 0.05766(16) 0.44360(13) 0.0296(4) Uani d 1 . .
    H H15A 0.088134 0.023128 0.462851 0.035 Uiso calc 1 . .
    H H15B 0.191768 0.029894 0.388760 0.035 Uiso calc 1 . .
    C C23 0.0397(2) 0.63289(18) 0.47584(13) 0.0280(4) Uani d 1 . .
    H H23A 0.093(3) 0.593(2) 0.5123(15) 0.042 Uiso d 1 . .
    H H23B 0.010(3) 0.585(2) 0.4328(16) 0.042 Uiso d 1 . .
    H H23C -0.038(3) 0.668(2) 0.4972(15) 0.042 Uiso d 1 . .
    C C24 0.2803(3) 0.6683(2) 0.40425(16) 0.0438(6) Uani d 1 . .
    H H24A 0.248599 0.617530 0.361775 0.066 Uiso calc 1 . .
    H H24B 0.319500 0.623323 0.447802 0.066 Uiso calc 1 . .
    H H24C 0.350235 0.719659 0.382971 0.066 Uiso calc 1 . .
    N N1 0.44138(16) 0.57763(13) 0.72580(8) 0.0173(3) Uani d 1 . .
    H H1 0.483(2) 0.6326(19) 0.7512(13) 0.021 Uiso d 1 . .
    N N2 0.32939(19) 0.71824(13) 0.65567(9) 0.0218(3) Uani d 1 . .
    H H2A 0.281(3) 0.737(2) 0.6175(13) 0.026 Uiso d 1 . .
    H H2B 0.367(3) 0.771(2) 0.6808(13) 0.026 Uiso d 1 . .
    N N3 0.28910(16) 0.53300(12) 0.61976(8) 0.0169(3) Uani d 1 . .
    N N7 0.40557(16) 0.26752(12) 0.70054(8) 0.0187(3) Uani d 1 . .
    N N9 0.27173(15) 0.33028(12) 0.60156(8) 0.0168(3) Uani d 1 . .
    O O6 0.56048(15) 0.44860(12) 0.80073(7) 0.0270(3) Uani d 1 . .
    O O13 0.3041(2) 0.26086(16) 0.33678(8) 0.0432(4) Uani d 1 . .
    H H13A 0.363(4) 0.215(3) 0.3158(18) 0.065 Uiso d 1 . .
    O O14 0.12431(14) 0.22319(10) 0.52196(7) 0.0219(3) Uani d 1 . .
    O O15 0.28382(17) 0.02499(13) 0.49400(10) 0.0385(4) Uani d 1 . .
    H H15 0.275(3) -0.048(3) 0.5060(16) 0.058 Uiso d 1 . .
    O O21 0.50822(19) 0.11673(15) 0.28913(10) 0.0440(4) Uani d 1 . .
    O O22 0.19120(17) 0.80671(12) 0.51554(8) 0.0318(3) Uani d 1 . .
    S S22 0.13986(5) 0.74863(4) 0.44083(3) 0.02532(11) Uani d 1 . .
    S S21 0.53507(5) 0.01236(4) 0.24068(3) 0.02556(11) Uani d 1 . .
    C C22 0.4129(2) 0.0115(2) 0.16179(12) 0.0362(5) Uani d 1 . .
    H H22A 0.431974 0.074434 0.125214 0.054 Uiso calc 1 . .
    H H22B 0.320604 0.020153 0.183990 0.054 Uiso calc 1 . .
    H H22C 0.418952 -0.060392 0.132742 0.054 Uiso calc 1 . .
    C C21 0.4665(3) -0.1037(2) 0.29503(13) 0.0396(5) Uani d 1 . .
    H H21A 0.371508 -0.087110 0.309943 0.059 Uiso calc 1 . .
    H H21B 0.521108 -0.116028 0.343349 0.059 Uiso calc 1 . .
    H H21C 0.469085 -0.172052 0.261807 0.059 Uiso calc 1 . .
loop_
    _atom_site_aniso_label
    _atom_site_aniso_U_11
    _atom_site_aniso_U_22
    _atom_site_aniso_U_33
    _atom_site_aniso_U_12
    _atom_site_aniso_U_13
    _atom_site_aniso_U_23
    C2 0.0194(8) 0.0140(8) 0.0144(7) 0.0000(6) 0.0000(6) -0.0005(6)
    C4 0.0175(8) 0.0146(8) 0.0150(7) -0.0013(6) 0.0000(6) -0.0009(6)
    C5 0.0184(8) 0.0146(8) 0.0158(7) 0.0009(6) -0.0004(6) 0.0015(6)
    C6 0.0216(8) 0.0172(8) 0.0160(7) 0.0014(7) 0.0003(7) 0.0009(6)
    C8 0.0208(8) 0.0115(8) 0.0231(8) -0.0016(7) 0.0007(6) 0.0026(6)
    C11 0.0211(9) 0.0129(8) 0.0235(8) 0.0001(6) -0.0063(7) -0.0033(6)
    C12 0.0327(10) 0.0191(9) 0.0207(8) -0.0027(8) -0.0048(7) 0.0022(7)
    C13 0.0301(9) 0.0238(9) 0.0189(7) 0.0038(8) -0.0012(7) 0.0018(7)
    C14 0.0247(9) 0.0165(9) 0.0224(8) 0.0042(7) -0.0097(7) -0.0051(7)
    C15 0.0368(11) 0.0169(9) 0.0350(10) 0.0027(8) -0.0101(9) -0.0059(8)
    C23 0.0255(10) 0.0275(11) 0.0310(10) -0.0040(9) 0.0012(9) -0.0017(8)
    C24 0.0400(13) 0.0350(13) 0.0564(14) -0.0071(11) 0.0217(11) -0.0083(11)
    N1 0.0228(8) 0.0124(7) 0.0166(6) -0.0014(6) -0.0055(6) -0.0015(5)
    N2 0.0317(9) 0.0118(7) 0.0218(7) -0.0004(6) -0.0091(7) -0.0011(6)
    N3 0.0208(7) 0.0127(7) 0.0171(6) 0.0010(6) -0.0035(5) -0.0001(5)
    N7 0.0223(7) 0.0125(7) 0.0212(7) 0.0005(6) 0.0001(6) 0.0032(5)
    N9 0.0191(7) 0.0120(7) 0.0195(6) -0.0018(6) -0.0031(5) -0.0003(5)
    O6 0.0339(8) 0.0236(7) 0.0234(6) 0.0003(6) -0.0129(6) 0.0019(5)
    O13 0.0663(12) 0.0431(10) 0.0201(7) 0.0143(9) 0.0066(7) 0.0027(7)
    O14 0.0225(6) 0.0156(6) 0.0275(6) -0.0048(5) -0.0010(5) -0.0059(5)
    O15 0.0365(8) 0.0198(8) 0.0592(10) 0.0036(7) -0.0145(7) 0.0086(7)
    O21 0.0483(11) 0.0361(9) 0.0477(10) 0.0013(8) -0.0043(8) -0.0179(7)
    O22 0.0463(9) 0.0188(7) 0.0302(7) -0.0004(7) -0.0144(7) -0.0014(5)
    S22 0.0316(2) 0.0205(2) 0.0239(2) -0.0008(2) -0.00666(18) 0.00218(18)
    S21 0.0255(2) 0.0264(3) 0.0248(2) -0.00201(19) -0.00031(19) -0.00260(17)
    C22 0.0353(11) 0.0424(13) 0.0310(10) -0.0071(10) -0.0079(9) 0.0039(9)
    C21 0.0464(14) 0.0379(13) 0.0345(11) -0.0042(11) 0.0051(11) 0.0076(9)
_geom_special_details
;
 All esds (except the esd in the dihedral angle between two l.s. planes)
 are estimated using the full covariance matrix.  The cell esds are taken
 into account individually in the estimation of esds in distances, angles
 and torsion angles; correlations between esds in cell parameters are only
 used when they are defined by crystal symmetry.  An approximate (isotropic)
 treatment of cell esds is used for estimating esds involving l.s. planes.
;
loop_
    _geom_bond_atom_site_label_1
    _geom_bond_atom_site_label_2
    _geom_bond_site_symmetry_2
    _geom_bond_distance
    _geom_bond_publ_flag
    C2 N1 . 1.371(2) ?
    C2 N2 . 1.334(2) ?
    C2 N3 . 1.328(2) ?
    C4 C5 . 1.381(2) ?
    C4 N3 . 1.351(2) ?
    C4 N9 . 1.371(2) ?
    C5 C6 . 1.421(2) ?
    C5 N7 . 1.395(2) ?
    C6 N1 . 1.404(2) ?
    C6 O6 . 1.237(2) ?
    C8 H8 . 0.9500 ?
    C8 N7 . 1.308(2) ?
    C8 N9 . 1.377(2) ?
    C11 H11 . 1.0000 ?
    C11 C12 . 1.525(2) ?
    C11 N9 . 1.469(2) ?
    C11 O14 . 1.415(2) ?
    C12 H12A . 0.9900 ?
    C12 H12B . 0.9900 ?
    C12 C13 . 1.518(3) ?
    C13 H13 . 1.0000 ?
    C13 C14 . 1.520(3) ?
    C13 O13 . 1.412(2) ?
    C14 H14 . 1.0000 ?
    C14 C15 . 1.495(3) ?
    C14 O14 . 1.450(2) ?
    C15 H15A . 0.9900 ?
    C15 H15B . 0.9900 ?
    C15 O15 . 1.414(2) ?
    C23 H23A . 0.93(3) ?
    C23 H23B . 0.96(3) ?
    C23 H23C . 0.94(3) ?
    C23 S22 . 1.778(2) ?
    C24 H24A . 0.9800 ?
    C24 H24B . 0.9800 ?
    C24 H24C . 0.9800 ?
    C24 S22 . 1.775(2) ?
    N1 H1 . 0.87(2) ?
    N2 H2A . 0.83(2) ?
    N2 H2B . 0.83(2) ?
    O13 H13A . 0.87(3) ?
    O15 H15 . 0.89(3) ?
    O21 S21 . 1.4978(17) ?
    O22 S22 . 1.5124(14) ?
    S21 C22 . 1.780(2) ?
    S21 C21 . 1.775(2) ?
    C22 H22A . 0.9800 ?
    C22 H22B . 0.9800 ?
    C22 H22C . 0.9800 ?
    C21 H21A . 0.9800 ?
    C21 H21B . 0.9800 ?
    C21 H21C . 0.9800 ?
loop_
    _geom_angle_atom_site_label_1
    _geom_angle_atom_site_label_2
    _geom_angle_atom_site_label_3
    _geom_angle_site_symmetry_1
    _geom_angle_site_symmetry_3
    _geom_angle
    _geom_angle_publ_flag
    N2 C2 N1 . . 117.13(15) ?
    N3 C2 N1 . . 123.30(15) ?
    N3 C2 N2 . . 119.57(16) ?
    N3 C4 C5 . . 129.01(15) ?
    N3 C4 N9 . . 125.20(15) ?
    N9 C4 C5 . . 105.78(15) ?
    C4 C5 C6 . . 118.42(16) ?
    C4 C5 N7 . . 110.26(15) ?
    N7 C5 C6 . . 131.13(16) ?
    N1 C6 C5 . . 111.38(14) ?
    O6 C6 C5 . . 128.47(16) ?
    O6 C6 N1 . . 120.15(15) ?
    N7 C8 H8 . . 123.6 ?
    N7 C8 N9 . . 112.82(15) ?
    N9 C8 H8 . . 123.6 ?
    C12 C11 H11 . . 110.1 ?
    N9 C11 H11 . . 110.1 ?
    N9 C11 C12 . . 111.64(15) ?
    O14 C11 H11 . . 110.1 ?
    O14 C11 C12 . . 106.99(14) ?
    O14 C11 N9 . . 107.98(14) ?
    C11 C12 H12A . . 111.2 ?
    C11 C12 H12B . . 111.2 ?
    H12A C12 H12B . . 109.1 ?
    C13 C12 C11 . . 102.84(15) ?
    C13 C12 H12A . . 111.2 ?
    C13 C12 H12B . . 111.2 ?
    C12 C13 H13 . . 110.9 ?
    C12 C13 C14 . . 100.59(15) ?
    C14 C13 H13 . . 110.9 ?
    O13 C13 C12 . . 110.84(16) ?
    O13 C13 H13 . . 110.9 ?
    O13 C13 C14 . . 112.36(17) ?
    C13 C14 H14 . . 108.4 ?
    C15 C14 C13 . . 117.04(17) ?
    C15 C14 H14 . . 108.4 ?
    O14 C14 C13 . . 104.83(14) ?
    O14 C14 H14 . . 108.4 ?
    O14 C14 C15 . . 109.36(16) ?
    C14 C15 H15A . . 109.6 ?
    C14 C15 H15B . . 109.6 ?
    H15A C15 H15B . . 108.1 ?
    O15 C15 C14 . . 110.24(16) ?
    O15 C15 H15A . . 109.6 ?
    O15 C15 H15B . . 109.6 ?
    H23A C23 H23B . . 111(2) ?
    H23A C23 H23C . . 115(2) ?
    H23B C23 H23C . . 108(2) ?
    S22 C23 H23A . . 107.2(17) ?
    S22 C23 H23B . . 111.7(15) ?
    S22 C23 H23C . . 103.7(16) ?
    H24A C24 H24B . . 109.5 ?
    H24A C24 H24C . . 109.5 ?
    H24B C24 H24C . . 109.5 ?
    S22 C24 H24A . . 109.5 ?
    S22 C24 H24B . . 109.5 ?
    S22 C24 H24C . . 109.5 ?
    C2 N1 C6 . . 125.52(14) ?
    C2 N1 H1 . . 117.2(14) ?
    C6 N1 H1 . . 117.3(15) ?
    C2 N2 H2A . . 117.4(17) ?
    C2 N2 H2B . . 125.9(17) ?
    H2A N2 H2B . . 116(2) ?
    C2 N3 C4 . . 112.18(14) ?
    C8 N7 C5 . . 104.58(15) ?
    C4 N9 C8 . . 106.55(13) ?
    C4 N9 C11 . . 123.81(14) ?
    C8 N9 C11 . . 129.61(14) ?
    C13 O13 H13A . . 116(2) ?
    C11 O14 C14 . . 109.10(14) ?
    C15 O15 H15 . . 109(2) ?
    C24 S22 C23 . . 97.37(11) ?
    O22 S22 C23 . . 104.88(9) ?
    O22 S22 C24 . . 105.77(12) ?
    O21 S21 C22 . . 106.85(11) ?
    O21 S21 C21 . . 106.85(11) ?
    C21 S21 C22 . . 97.15(12) ?
    S21 C22 H22A . . 109.5 ?
    S21 C22 H22B . . 109.5 ?
    S21 C22 H22C . . 109.5 ?
    H22A C22 H22B . . 109.5 ?
    H22A C22 H22C . . 109.5 ?
    H22B C22 H22C . . 109.5 ?
    S21 C21 H21A . . 109.5 ?
    S21 C21 H21B . . 109.5 ?
    S21 C21 H21C . . 109.5 ?
    H21A C21 H21B . . 109.5 ?
    H21A C21 H21C . . 109.5 ?
    H21B C21 H21C . . 109.5 ?
loop_
    _geom_torsion_atom_site_label_1
    _geom_torsion_atom_site_label_2
    _geom_torsion_atom_site_label_3
    _geom_torsion_atom_site_label_4
    _geom_torsion_site_symmetry_1
    _geom_torsion_site_symmetry_2
    _geom_torsion_site_symmetry_3
    _geom_torsion_site_symmetry_4
    _geom_torsion
    _geom_torsion_publ_flag
    C4 C5 C6 N1 . . . . 4.3(2) ?
    C4 C5 C6 O6 . . . . -175.47(17) ?
    C4 C5 N7 C8 . . . . 0.2(2) ?
    C5 C4 N3 C2 . . . . 0.6(3) ?
    C5 C4 N9 C8 . . . . 0.69(18) ?
    C5 C4 N9 C11 . . . . 179.13(15) ?
    C5 C6 N1 C2 . . . . -1.6(2) ?
    C6 C5 N7 C8 . . . . -174.68(18) ?
    C11 C12 C13 C14 . . . . 36.85(17) ?
    C11 C12 C13 O13 . . . . 155.88(17) ?
    C12 C11 N9 C4 . . . . 77.0(2) ?
    C12 C11 N9 C8 . . . . -104.9(2) ?
    C12 C11 O14 C14 . . . . 0.18(18) ?
    C12 C13 C14 C15 . . . . -159.00(16) ?
    C12 C13 C14 O14 . . . . -37.66(16) ?
    C13 C14 C15 O15 . . . . 55.1(2) ?
    C13 C14 O14 C11 . . . . 23.95(18) ?
    C15 C14 O14 C11 . . . . 150.21(15) ?
    N1 C2 N3 C4 . . . . 2.6(2) ?
    N2 C2 N1 C6 . . . . 178.46(17) ?
    N2 C2 N3 C4 . . . . -178.00(16) ?
    N3 C2 N1 C6 . . . . -2.1(3) ?
    N3 C4 C5 C6 . . . . -4.4(3) ?
    N3 C4 C5 N7 . . . . -179.94(17) ?
    N3 C4 N9 C8 . . . . -179.89(17) ?
    N3 C4 N9 C11 . . . . -1.5(3) ?
    N7 C5 C6 N1 . . . . 178.83(18) ?
    N7 C5 C6 O6 . . . . -1.0(3) ?
    N7 C8 N9 C4 . . . . -0.6(2) ?
    N7 C8 N9 C11 . . . . -178.96(16) ?
    N9 C4 C5 C6 . . . . 175.04(15) ?
    N9 C4 C5 N7 . . . . -0.55(19) ?
    N9 C4 N3 C2 . . . . -178.67(16) ?
    N9 C8 N7 C5 . . . . 0.3(2) ?
    N9 C11 C12 C13 . . . . 93.88(17) ?
    N9 C11 O14 C14 . . . . -120.12(15) ?
    O6 C6 N1 C2 . . . . 178.24(16) ?
    O13 C13 C14 C15 . . . . 83.1(2) ?
    O13 C13 C14 O14 . . . . -155.58(16) ?
    O14 C11 C12 C13 . . . . -24.05(18) ?
    O14 C11 N9 C4 . . . . -165.65(15) ?
    O14 C11 N9 C8 . . . . 12.4(2) ?
    O14 C14 C15 O15 . . . . -63.8(2) ?
loop_
    _geom_hbond_atom_site_label_D
    _geom_hbond_atom_site_label_H
    _geom_hbond_atom_site_label_A
    _geom_hbond_site_symmetry_A
    _geom_hbond_distance_DH
    _geom_hbond_distance_HA
    _geom_hbond_distance_DA
    _geom_hbond_angle_DHA
    _geom_hbond_publ_flag
    C23 H23B O6 2_564 0.96(3) 2.35(3) 3.239(3) 153(2) yes
    N1 H1 N7 4_656 0.87(2) 2.09(2) 2.962(2) 173(2) yes
    N2 H2A O22 . 0.83(2) 2.09(2) 2.902(2) 168(2) yes
    N2 H2B O6 4_656 0.83(2) 2.24(2) 3.012(2) 155(2) yes
    O13 H13A O21 . 0.87(3) 1.88(4) 2.738(3) 169(3) yes
    O15 H15 O22 1_545 0.89(3) 1.91(3) 2.752(2) 159(3) yes
_shelx_space_group_comment
;
The symmetry employed for this shelxl refinement is uniquely defined
by the following loop, which should always be used as a source of
symmetry information in preference to the above space-group names.
They are only intended as comments.
;
_shelx_estimated_absorpt_T_min     0.873
_shelx_estimated_absorpt_T_max     0.948
_shelx_hkl_file
;
   0   0   2 30.4226 22.8630   1
   0   0  -2 37.1596 20.8398   2
   0   0  -2 30.6538 19.4337   4
   0   0  -3 7.52758 41.0749   1
   0   0  -3 15.8360 44.2119   2
   0   0   3-8.56788 29.8873   1
   0   0  -3 11.4080 28.7007   4
   0   0  -4 118991. 2136.17   1
   0   0  -4 116306. 1980.72   2
   0   0   4 115205. 1263.54   3
   0   0  -4 117970. 1785.32   4
   0   0   4 114499. 2102.84   1
   0   0  -5 72.7175 75.1301   2
   0   0  -5 60.8199 54.6106   1
   0   0   5 15.3070 28.9682   3
   0   0  -5-1.47505 51.0120   4
   0   0   5-0.89954 69.0744   1
   0   0   6 2939.90 123.317   1
   0   0  -6 3067.60 122.559   2
   0   0   6 3078.29 69.2118   3
   0   0  -6 3158.87 105.397   4
   0   0  -6 3229.84 123.026   1
   0   0  -7 45.0502 71.6685   1
   0   0   7 12.8468 28.5327   3
   0   0  -7-6.33004 65.5116   2
   0   0   7 43.5961 55.7976   1
   0   0  -7-11.7137 55.1853   4
   0   0   8 579.619 43.9835   3
   0   0  -8 565.802 73.3553   4
   0   0  -8 649.987 103.971   2
   0   0  -8 603.054 93.4133   1
   0   0   8 726.364 90.4700   1
   0   0  -9 27.8494 82.2654   2
   0   0   9-3.00224 84.7336   1
   0   0   9-11.8740 32.9378   3
   0   0  -9 8.82395 69.7477   4
   0   0 -10 19860.4 304.045   4
   0   0  10 18455.4 354.967   1
   0   0  10 18714.0 196.847   3
   0   0 -11 164.734 88.9174   0
   0   0  11 38.7159 38.1048   3
   0   0  11 79.8744 80.5516   1
   0   0  12 94.0831 104.592   1
   0   0 -12 66.6368 95.1631   0
   0   0  12 36.0396 37.9465   3
   0   0 -13 116.087 99.4847   0
   0   0  13 73.2211 125.657   1
   0   0  13 57.3191 41.6881   3
   0   0 -14 17.3648 103.346   0
   0   0  14 59.7004 43.2533   3
   0   0  14 141.088 131.879   1
   0   0 -15 105.857 103.944   0
   0   0  15 46.6774 112.130   1
   0   0  16 1733.74 201.650   1
   0   0 -16 1720.64 144.438   0
   0   0  17 111.712 149.280   1
   0   0 -17 37.5005 106.096   0
   0   0  18-67.1599 128.390   1
   0   0 -18-19.3200 114.768   0
   0   0 -19 84.5212 109.691   0
   0   0  19 109.882 175.194   1
   0   0  20 7525.05 379.505   1
   0   0  21 138.602 171.648   1
   0   0  22 8197.27 435.248   1
   0   0  23 3.22992 194.327   1
   0   0  24 315.191 247.799   1
   0   1  -2 44450.1 854.370   0
   0   1  -2 45210.5 896.778   1
   0  -1  -2 44547.0 872.383   0
   0  -1  -2 44684.4 983.735   1
   0  -1   2 45487.4 901.347   1
   0   1   2 43502.1 858.292   3
   0   1   2 44664.4 985.746   1
   0  -1  -2 44434.0 865.733   3
   0  -1   2 45515.6 872.330   0
   0  -1   3 10899.8 150.373   2
   0  -1   3 10778.2 105.131   4
   0   1  -3 10675.0 107.416   4
   0  -1   3 10525.6 139.429   1
   0   1   3 10486.0 117.568   3
   0  -1  -3 10710.9 119.464   3
   0   1  -3 10702.9 123.904   0
   0  -1  -3 10620.0 151.170   1
   0   1  -3 10811.5 141.720   1
   0   1   3 10494.8 148.374   1
   0  -1   3 10814.1 127.004   0
   0   1  -4 2796.60 85.8849   0
   0   1   4 2653.32 95.6574   1
   0  -1  -4 2664.29 104.788   1
   0  -1   4 2710.96 109.070   2
   0   1  -4 2681.59 76.8526   4
   0   1  -4 2658.43 97.3224   1
   0  -1  -4 2752.50 73.0344   3
   0  -1   4 2807.86 74.0175   4
   0  -1   4 2782.64 92.9591   1
   0   1   4 2724.82 72.5574   3
   0  -1   4 3060.86 91.8820   0
   0   1   5 499.639 68.6691   1
   0  -1   5 488.758 68.6097   2
   0   1   5 492.213 44.6616   3
   0  -1   5 491.589 74.9896   1
   0   1  -5 647.473 78.5261   2
   0  -1  -5 625.145 72.4035   1
   0   1  -5 569.101 58.8429   4
   0   1  -5 628.774 63.3851   0
   0  -1   5 502.635 49.7804   4
   0  -1  -5 549.880 46.7359   3
   0   1  -5 577.340 75.1032   1
   0   1  -6 208.447 78.3999   2
   0  -1   6 227.265 68.4530   1
   0   1   6 193.004 69.1482   1
   0   1  -6 268.364 54.7516   0
   0   1  -6 178.683 52.8748   4
   0  -1   6 200.395 68.7129   2
   0  -1  -6 199.831 64.1543   1
   0   1  -6 202.813 72.9989   1
   0   1   6 258.944 41.2764   3
   0  -1  -7 278.845 82.4438   1
   0   1  -7 355.240 71.9879   2
   0   1  -7 287.378 64.1793   1
   0  -1   7 547.750 90.4690   2
   0   1   7 245.234 74.3414   1
   0  -1  -7 295.224 66.5515   4
   0   1  -7 314.372 58.4978   0
   0  -1   7 319.066 77.9164   1
   0   1  -7 262.361 59.9165   4
   0   1   7 322.821 44.4649   3
   0  -1   8 3477.25 148.126   1
   0   1  -8 3528.32 151.190   1
   0   1  -8 3464.34 120.306   4
   0   1  -8 3579.84 150.520   2
   0  -1   8 3334.80 151.196   2
   0   1   8 3271.40 93.2451   3
   0   1  -8 3463.28 118.892   0
   0  -1  -8 3685.24 150.129   2
   0  -1  -8 3271.67 149.564   1
   0  -1  -8 3445.14 132.742   4
   0   1   8 3082.39 149.683   1
   0  -1  -9 886.434 96.0167   4
   0   1  -9 943.920 88.6701   4
   0   1  -9 937.948 82.9323   0
   0   1  -9 1028.26 107.219   2
   0  -1  -9 853.500 105.240   2
   0  -1   9 757.052 94.2795   1
   0   1   9 912.853 62.4083   3
   0  -1   9 853.724 43.0015   3
   0   1   9 804.687 109.563   1
   0   1 -10 1056.94 90.6796   0
   0  -1  10 1004.73 119.670   1
   0   1  10 1061.97 123.530   1
   0   1 -10 1075.31 98.7443   4
   0   1  10 1099.07 68.7115   3
   0  -1  10 1074.08 48.9808   3
   0   1 -11 54.7798 76.8158   0
   0   1 -11 86.2725 90.1229   4
   0   1  11 62.0748 47.4484   3
   0  -1  11 5.48143 87.2736   1
   0  -1  11 107.081 31.1256   3
   0   1  11 67.3280 104.894   1
   0   1  12 180.319 52.6086   3
   0  -1  12 139.492 33.1966   3
   0   1 -12 163.657 84.4793   0
   0  -1  12 213.413 116.230   1
   0   1  12 188.136 118.766   1
   0   1 -13 3837.69 165.249   0
   0   1  13 3335.25 214.587   1
   0  -1  13 3848.41 85.0322   3
   0   1  13 4008.05 123.580   3
   0  -1  13 3245.39 197.781   1
   0  -1  14 6954.41 284.396   1
   0   1 -14 6398.76 207.136   0
   0   1  14 7004.06 159.901   3
   0   1  14 7179.07 298.656   1
   0  -1  14 6953.78 108.577   3
   0   1  15 336.638 139.819   1
   0  -1 -15 356.608 114.481   0
   0  -1  15 329.891 150.967   1
   0   1 -15 408.655 108.016   0
   0  -1  16 676.927 140.416   1
   0   1  16 810.016 146.566   1
   0   1 -16 853.095 122.617   0
   0  -1 -16 766.784 126.468   0
   0  -1 -17 10664.9 292.388   0
   0   1 -17 10438.4 278.179   0
   0  -1  17 10678.9 394.434   1
   0   1  17 10715.6 392.110   1
   0   1  18 1797.43 227.116   1
   0  -1 -18 1532.36 156.601   0
   0  -1  18 1569.76 195.609   1
   0   1 -18 1545.73 149.723   0
   0  -1  19 1003.90 203.581   1
   0   1 -19 738.260 134.552   0
   0  -1 -19 802.933 138.169   0
   0   1  19 997.573 213.955   1
   0   1  20 2706.90 257.305   1
   0  -1  20 2986.98 270.411   1
   0   1  21 392.008 202.569   1
   0  -1  21 431.936 195.088   1
   0  -1  22 1314.97 255.714   1
   0   1  22 1178.40 255.196   1
   0   1  23 928.583 228.481   1
   0  -1  23 843.856 231.559   1
   0  -1  24 770.822 261.744   1
   0   2   0 29682.9 219.761   0
   0  -2   0 29762.0 213.879   3
   0  -2   0 30033.9 220.049   0
   0  -2   1 40458.3 256.683   0
   0  -2  -1 40166.4 257.997   3
   0   2   1 39840.3 259.820   3
   0   2  -1 39078.5 252.514   0
   0   2   1 39300.3 201.529   1
   0   2   1 39676.2 258.195   0
   0  -2  -1 40307.8 259.398   0
   0  -2  -1 39574.4 200.948   1
   0   2   2 317493. 3012.61   0
   0  -2  -2 318263. 3007.45   3
   0   2  -2 314510. 2363.26   1
   0   2   2 308920. 2996.83   3
   0  -2  -2 321743. 2839.25   1
   0  -2  -2 315319. 2980.61   0
   0   2  -2 315087. 2927.72   0
   0   2   2 312217. 2787.35   1
   0  -2   2 317007. 2372.72   1
   0  -2   2 316334. 2931.74   0
   0  -2   3 18947.6 183.172   1
   0   2   3 19077.0 208.983   1
   0  -2  -3 19365.0 207.863   1
   0  -2   3 20558.8 204.054   0
   0   2  -3 20261.1 187.545   1
   0   2  -3 19307.8 195.017   0
   0   2   3 19038.7 199.262   3
   0  -2  -3 19254.5 199.582   3
   0  -2  -3 19597.8 201.110   0
   0  -2  -4 71907.2 393.712   3
   0  -2  -4 71631.4 395.634   0
   0  -2   4 71721.6 1606.91   1
   0   2   4 70783.6 1767.14   1
   0  -2  -4 73135.8 450.396   1
   0  -2   4 72222.4 1209.00   4
   0   2   4 70907.9 1564.34   3
   0   2  -4 73302.4 1621.35   1
   0  -2   4 72282.2 1569.18   0
   0   2  -4 71489.3 1537.05   0
   0  -2  -5 36447.5 294.803   3
   0  -2  -5 37216.5 356.985   1
   0   2  -5 35905.4 293.158   0
   0  -2   5 36394.6 242.007   4
   0  -2   5 37431.7 308.010   0
   0  -2   5 36514.5 349.383   2
   0   2  -5 36545.2 326.537   1
   0   2   5 36808.0 360.152   1
   0  -2  -5 37804.4 304.982   0
   0  -2   5 36126.9 325.038   1
   0   2   5 36795.5 297.729   3
   0   2  -6 16377.1 187.687   4
   0  -2   6 15998.4 181.168   4
   0   2  -6 15920.3 211.142   0
   0   2  -6 16168.4 242.476   1
   0   2   6 15599.4 204.152   3
   0  -2  -6 16113.1 206.991   3
   0  -2   6 16607.4 223.351   0
   0   2   6 15883.5 259.454   1
   0  -2   6 15936.9 241.410   1
   0  -2   6 16085.9 256.777   2
   0  -2  -6 16270.3 262.260   1
   0   2   7 433.554 71.7662   1
   0   2  -7 434.239 60.4131   4
   0  -2   7 442.316 74.3036   0
   0   2   7 446.293 57.1295   3
   0   2  -7 343.318 77.2011   1
   0  -2   7 544.572 95.6523   2
   0  -2   7 392.485 54.2408   4
   0  -2   7 337.724 75.2642   1
   0  -2  -7 374.878 78.4044   1
   0   2  -7 411.091 64.8278   0
   0  -2  -7 496.110 58.1035   3
   0  -2   8 89893.5 662.147   2
   0   2  -8 89006.6 2156.24   0
   0   2  -8 92867.5 2055.30   4
   0   2   8 90628.2 521.509   3
   0  -2   8 88923.6 656.338   1
   0  -2  -8 94472.7 705.649   1
   0   2   8 89773.3 697.893   1
   0   2  -8 93191.1 668.478   1
   0   2  -9 2651.99 116.945   0
   0   2   9 2569.42 151.690   1
   0   2  -9 2664.79 112.262   4
   0  -2   9 2620.95 140.980   2
   0   2   9 2747.35 105.041   3
   0   2  -9 2649.00 137.895   1
   0  -2   9 2387.88 136.856   1
   0   2  10 509.941 112.458   1
   0   2 -10 565.037 84.8924   0
   0   2  10 518.330 66.5621   3
   0  -2  10 472.232 110.249   2
   0  -2  10 502.742 105.491   1
   0   2 -10 585.383 82.6733   4
   0  -2  11 11244.4 286.821   2
   0   2  11 11071.1 300.084   1
   0  -2  11 11438.6 128.280   3
   0   2 -11 11690.2 234.829   4
   0   2  11 11660.5 213.314   3
   0   2 -11 10984.6 231.656   0
   0  -2  11 11145.0 293.561   1
   0   2 -12 1589.38 125.267   4
   0   2  12 1342.99 94.6888   3
   0   2 -12 1474.52 120.816   0
   0  -2  12 1590.01 165.292   2
   0  -2  12 1425.89 136.801   1
   0   2  12 1459.19 146.516   1
   0  -2  12 1483.71 50.3466   3
   0  -2  13 27.4410 21.5756   3
   0   2  13-38.6342 118.642   1
   0   2 -13 52.6938 95.5133   0
   0  -2  13-26.1706 117.650   1
   0   2  13-10.1221 63.2236   3
   0   2  14 7408.37 300.781   1
   0  -2  14 7421.64 282.235   1
   0   2 -14 7188.70 220.843   0
   0   2  15-17.2333 134.747   1
   0   2 -15 102.205 99.0296   0
   0  -2  15 57.2991 133.415   1
   0  -2  16 4296.32 247.417   1
   0   2  16 4064.07 258.868   1
   0   2 -16 4399.50 190.342   0
   0   2 -17 3694.02 183.819   0
   0   2  17 3636.32 254.278   1
   0  -2  17 3982.38 265.508   1
   0   2 -18 2487.08 165.709   0
   0  -2 -18 2694.17 187.172   0
   0  -2  18 2552.38 223.097   1
   0   2  18 2604.14 228.831   1
   0   2 -19 2594.91 173.913   0
   0  -2 -19 2642.04 195.042   0
   0   2  19 2884.93 260.930   1
   0  -2  19 2557.48 256.013   1
   0  -2  20 94.5098 152.839   1
   0   2  20 158.002 199.350   1
   0  -2  21 2824.36 286.109   1
   0   2  21 2487.31 288.983   1
   0   2  22 481.268 209.269   1
   0  -2  22 439.082 189.699   1
   0   2  23 268.550 210.833   1
   0  -2  23 138.054 222.131   1
   0  -2  24 2867.63 302.723   1
   0  -3   0-10.7787 56.4648   3
   0   3   0-20.5152 60.5506   0
   0  -3   0 19.9661 46.9015   0
   0  -3   0 18.2980 26.6403   1
   0  -3  -1 294.430 60.1961   3
   0   3   1 301.023 66.6478   0
   0   3  -1 309.988 63.1672   0
   0  -3  -1 282.836 55.0201   0
   0  -3   1 291.430 64.2671   0
   0   3   1 280.626 38.1634   1
   0  -3  -1 323.044 36.8533   1
   0   3   2 11555.8 181.784   3
   0   3  -2 11532.1 175.704   0
   0  -3  -2 11898.3 178.900   3
   0  -3  -2 12291.6 182.259   0
   0   3   2 11745.7 182.450   0
   0  -3  -2 11659.7 150.355   1
   0   3   2 11645.5 150.306   1
   0  -3   2 11590.8 121.051   1
   0  -3   2 11932.6 182.606   0
   0  -3   3 91370.0 1558.48   1
   0  -3   3 95279.8 498.360   0
   0   3   3 92414.8 1999.57   0
   0  -3  -3 93820.3 1880.13   1
   0   3  -3 92249.1 1949.09   0
   0  -3  -3 94070.6 504.099   3
   0   3   3 91744.0 1866.08   1
   0   3  -3 96479.1 1606.79   1
   0   3   3 92096.0 2012.44   3
   0  -3  -3 94823.0 505.247   0
   0  -3   4 109378. 2198.21   0
   0  -3  -4 110124. 2237.82   0
   0   3  -4 108733. 1966.98   1
   0   3   4 104535. 2222.99   1
   0  -3  -4 108354. 2223.74   3
   0  -3   4 106931. 1949.59   1
   0   3   4 106162. 2233.72   3
   0  -3  -4 109464. 2270.01   1
   0   3  -4 105596. 2142.24   0
   0  -3   5 26284.4 275.580   1
   0   3  -5 26357.2 281.733   0
   0   3   5 26547.6 314.289   1
   0  -3  -5 27217.2 293.554   3
   0   3  -5 26975.0 279.456   1
   0   3   5 26664.4 294.582   3
   0  -3   5 27493.9 293.195   0
   0  -3   5 26755.4 211.727   4
   0  -3  -5 27988.6 321.067   1
   0  -3  -5 27380.6 294.066   0
   0  -3  -6 15926.5 265.884   1
   0   3  -6 15219.6 223.727   0
   0  -3   6 15598.1 174.956   4
   0  -3  -6 16178.0 236.061   3
   0  -3  -6 15896.2 235.398   0
   0  -3   6 15327.4 235.551   1
   0   3  -6 15634.7 236.683   1
   0  -3   6 16059.8 238.442   0
   0   3   6 15232.2 230.708   3
   0   3   6 16266.7 271.324   1
   0  -3   7 1263.29 94.7797   1
   0  -3  -7 1364.64 86.3856   0
   0  -3  -7 1332.06 86.5461   3
   0  -3   7 1312.14 123.704   2
   0   3  -7 1355.09 98.8146   1
   0   3   7 1220.02 105.783   1
   0  -3  -7 1375.93 106.332   1
   0   3   7 1302.84 86.3283   3
   0  -3   7 1342.30 97.5668   0
   0   3  -7 1291.50 87.1371   0
   0  -3   7 1258.11 64.9400   4
   0  -3   8 23347.2 357.869   2
   0  -3   8 26225.7 330.587   0
   0  -3   8 24459.4 344.729   1
   0  -3   8 24216.6 251.736   4
   0   3   8 24264.3 377.381   1
   0   3  -8 25784.2 353.261   1
   0  -3  -8 24867.9 313.677   0
   0   3  -8 23999.1 302.274   0
   0   3   8 24850.5 310.696   3
   0  -3  -8 25207.9 310.204   3
   0  -3  -9 16280.3 259.415   3
   0  -3   9 16608.6 279.816   0
   0   3   9 16064.7 259.420   3
   0  -3   9 15624.2 313.687   2
   0  -3  -9 16502.3 267.202   0
   0   3   9 16334.5 331.797   1
   0   3  -9 15182.9 253.017   0
   0   3  -9 16504.2 302.311   1
   0  -3   9 16105.0 301.811   1
   0  -3   9 15602.1 220.464   4
   0   3  10 5294.38 214.971   1
   0  -3 -10 5338.42 166.115   0
   0  -3  10 4882.08 203.020   2
   0   3 -10 5103.91 163.958   0
   0  -3  10 5361.76 195.839   1
   0   3  10 4898.35 155.903   3
   0   3 -11 7269.96 201.658   0
   0   3  11 7411.71 254.569   1
   0  -3 -11 7166.55 197.619   0
   0  -3  11 6710.56 229.332   1
   0   3  11 7091.73 188.903   3
   0  -3  11 7317.93 256.885   2
   0   3  12 7645.13 282.195   1
   0   3 -12 7523.46 210.798   0
   0   3  12 7491.08 198.090   3
   0  -3  12 6890.47 267.044   2
   0  -3  12 7311.52 253.538   1
   0   3  13 126.023 129.784   1
   0  -3  13 234.183 26.0566   3
   0  -3  13 311.193 127.086   1
   0  -3  13 141.402 140.449   2
   0   3 -13 201.324 102.176   0
   0  -3  14 300.639 132.250   2
   0   3 -14 190.848 93.4171   0
   0   3  14 246.073 115.245   1
   0  -3  14 193.442 122.900   1
   0   3 -15 8830.63 246.934   0
   0   3  15 8412.60 326.797   1
   0  -3  15 8614.69 317.796   1
   0  -3  16 3455.42 238.839   1
   0   3  16 3546.61 245.321   1
   0   3 -16 3414.17 175.606   0
   0   3 -17 3407.73 182.120   0
   0  -3  17 3201.00 230.276   1
   0   3  17 3342.01 252.700   1
   0   3  18 1429.70 208.411   1
   0   3 -18 1151.40 130.523   0
   0  -3  18 1378.18 203.155   1
   0  -3  19 4501.23 287.617   1
   0   3  19 4696.82 303.886   1
   0  -3  20 514.430 193.189   1
   0   3  20 430.351 171.409   1
   0  -3  21 2143.72 251.185   1
   0   3  21 2651.38 272.765   1
   0   3  22 1282.69 266.240   1
   0  -3  22 1539.10 246.678   1
   0  -3  23 436.359 229.945   1
   0   3  23-157.441 244.559   1
   0  -3  24 2266.09 282.371   1
   0  -4   0 191441. 3126.11   0
   0  -4   0 181498. 1859.46   1
   0   4   0 183196. 3070.22   0
   0  -4   0 186515. 3011.91   3
   0  -4  -1 4681.56 90.4344   1
   0   4  -1 4546.44 131.072   0
   0  -4   1 4616.48 128.650   3
   0  -4   1 4831.58 139.323   0
   0  -4  -1 4554.82 134.850   3
   0   4   1 4639.47 137.642   0
   0   4   1 4542.82 90.0222   1
   0  -4  -1 4787.10 137.209   0
   0  -4  -2 101.636 43.2197   1
   0  -4   2 89.3995 58.4315   0
   0  -4  -2 83.3603 61.9279   3
   0  -4   2 94.2278 31.9835   1
   0   4  -2 72.2796 62.8812   0
   0   4   2 90.5359 43.7367   1
   0  -4  -2 28.4734 63.8542   0
   0   4   2 19.8523 63.3203   0
   0   4   3 31465.3 289.320   1
   0  -4  -3 32885.4 338.407   3
   0  -4   3 32291.6 237.657   1
   0   4   3 32802.4 344.400   0
   0  -4  -3 33345.7 343.586   0
   0  -4  -3 32690.2 294.837   1
   0  -4   3 33856.5 340.427   0
   0   4  -3 32458.0 335.213   0
   0   4   4 97.2027 66.3562   3
   0   4   4 88.5322 51.3129   0
   0  -4  -4 63.8157 63.9102   3
   0   4  -4 61.6874 62.6948   0
   0   4   4 28.3398 51.5195   1
   0  -4   4 46.5312 42.1884   1
   0  -4  -4 110.833 66.1416   0
   0  -4   4 95.8008 56.2999   0
   0  -4  -4 93.1570 54.0217   1
   0  -4  -5 6863.59 169.057   0
   0   4   5 6332.17 170.279   3
   0  -4   5 6927.46 172.080   0
   0  -4   5 6541.70 142.546   1
   0   4   5 6858.21 170.261   1
   0   4  -5 6836.91 146.377   1
   0  -4  -5 6726.00 169.263   1
   0   4  -5 6737.66 167.586   0
   0  -4  -5 6657.61 167.631   3
   0   4   6 1613.76 96.9928   3
   0  -4  -6 1680.46 101.579   1
   0  -4   6 1645.86 109.907   0
   0   4  -6 1521.17 98.7853   0
   0  -4   6 1611.18 89.8081   1
   0  -4   6 1686.20 71.8146   4
   0   4  -6 1697.13 92.8579   1
   0  -4  -6 1725.15 102.023   0
   0  -4  -6 1736.16 107.554   3
   0   4   6 1795.20 110.320   1
   0   4   7 3212.80 148.590   1
   0  -4  -7 3142.21 127.788   0
   0  -4   7 3348.53 139.652   0
   0  -4   7 2977.07 92.3940   4
   0  -4   7 2983.32 123.008   1
   0   4   7 3184.36 132.258   3
   0   4  -7 3109.60 129.623   0
   0  -4  -7 3356.49 151.589   1
   0   4  -7 3564.55 133.907   1
   0  -4  -7 3227.66 130.355   3
   0   4   8 6634.73 212.833   1
   0  -4   8 7121.62 194.768   0
   0  -4   8 6879.90 190.630   1
   0  -4  -8 7168.51 190.506   3
   0  -4   8 6533.09 133.519   4
   0  -4   8 6315.54 223.464   2
   0   4  -8 6899.32 190.679   1
   0   4  -8 6563.17 179.996   0
   0  -4  -8 7095.52 188.892   0
   0   4   8 6433.56 182.199   3
   0  -4   9 5246.42 209.057   2
   0  -4   9 5016.30 178.085   1
   0   4  -9 4807.79 163.240   0
   0   4   9 4958.19 201.921   1
   0  -4  -9 5258.24 171.003   3
   0   4  -9 5475.49 185.852   1
   0  -4   9 4879.07 126.943   4
   0  -4  -9 5310.47 170.250   0
   0   4   9 4981.34 168.615   3
   0  -4   9 5319.63 184.804   0
   0  -4  10 37688.2 519.536   2
   0  -4  10 40623.4 470.199   0
   0  -4  10 38194.9 348.435   4
   0  -4 -10 39993.2 449.351   3
   0   4  10 38221.4 443.357   3
   0   4  10 37325.5 527.423   1
   0  -4  10 37386.0 480.771   1
   0   4 -10 38145.6 432.580   0
   0  -4  11 11679.5 324.743   2
   0  -4  11 12297.7 301.417   1
   0   4  11 12328.5 331.311   1
   0   4 -11 12204.2 262.683   0
   0  -4  12 24375.6 437.242   1
   0  -4  12 24161.2 458.814   2
   0   4  12 24962.5 481.734   1
   0   4 -12 24271.1 371.730   0
   0  -4  13 742.702 153.410   2
   0   4  13 927.839 149.858   1
   0   4 -13 930.935 117.121   0
   0  -4  13 808.486 44.6181   3
   0  -4  13 882.006 133.011   1
   0  -4  14 220.088 136.016   2
   0   4 -14 201.611 101.701   0
   0  -4  14 233.868 124.741   1
   0  -4  14 165.812 20.5101   3
   0   4  14 110.919 135.163   1
   0  -4  14 155.953 21.1760   3
   0  -4  15 2.10401 148.383   2
   0   4 -15 66.1467 91.9623   0
   0   4  15 59.4571 150.440   1
   0  -4  15 99.1846 124.325   1
   0  -4  16 16076.4 443.823   2
   0   4  16 17386.5 481.853   1
   0  -4  16 17050.1 448.199   1
   0   4 -16 16636.7 346.246   0
   0   4 -17 2806.57 172.112   0
   0  -4  17 2541.45 224.368   1
   0   4  17 2921.23 233.504   1
   0   4  18 195.597 156.699   1
   0   4 -18 182.113 117.234   0
   0  -4  18 159.860 157.425   1
   0  -4  19 4055.11 271.434   1
   0   4  19 4198.86 299.298   1
   0   4  20 962.761 212.338   1
   0  -4  20 866.791 202.856   1
   0   4  21 775.259 207.344   1
   0  -4  21 563.005 184.684   1
   0   4  22 2440.41 278.918   1
   0  -4  22 2446.31 285.613   1
   0  -4  23 228.506 222.489   1
   0   4  23 117.665 205.193   1
   0  -4  24 117.580 216.077   1
   0  -5   0 48.8550 72.9417   0
   0  -5   0 0.57177 57.7119   3
   0   5   0-3.61572 61.2307   0
   0  -5   0-4.96036 30.1369   1
   0  -5  -1 154.335 70.0663   3
   0   5   1 134.622 65.2213   0
   0  -5   1 201.997 58.9661   3
   0  -5  -1 239.305 73.8849   0
   0  -5  -1 198.010 38.4423   1
   0  -5   1 196.822 74.0379   0
   0   5  -1 175.855 56.3391   0
   0  -5   1 215.309 29.9947   1
   0   5   2 9424.40 207.206   0
   0  -5  -2 9707.64 208.272   3
   0  -5  -2 10138.5 216.217   0
   0   5   2 9492.78 152.677   1
   0   5  -2 9163.58 205.276   0
   0  -5   2 9376.67 120.416   1
   0  -5   2 9856.68 196.405   3
   0  -5  -2 9617.51 154.635   1
   0  -5   2 9970.49 214.234   0
   0  -5  -3 4257.18 120.414   1
   0  -5  -3 4559.09 150.857   3
   0  -5   3 4270.57 145.866   0
   0  -5   3 4336.58 94.8399   1
   0   5   3 4231.90 146.429   0
   0  -5   3 4284.02 132.567   3
   0   5   3 4123.01 117.781   1
   0   5  -3 4248.47 149.790   0
   0  -5  -3 4501.16 154.804   0
   0  -5   4 63498.5 379.889   1
   0  -5  -4 65726.5 541.569   3
   0   5   4 63740.2 471.004   1
   0  -5  -4 66740.5 543.994   0
   0  -5   4 66262.2 536.773   0
   0   5  -4 62429.3 520.925   0
   0   5   4 63722.9 539.198   0
   0  -5  -4 64706.1 473.329   1
   0   5  -5 2079.49 116.414   0
   0  -5   5 2201.56 126.068   0
   0   5   5 1852.27 116.389   0
   0  -5  -5 2223.90 120.408   0
   0   5   5 2027.66 107.973   1
   0  -5  -5 2116.67 123.165   3
   0  -5  -5 2106.01 111.863   1
   0  -5   5 1927.38 84.8589   1
   0   5  -6 21264.2 271.819   1
   0  -5   6 21340.8 324.963   0
   0  -5  -6 21067.6 325.635   3
   0  -5   6 20826.3 269.150   1
   0   5   6 20579.5 317.449   1
   0  -5  -6 21338.9 322.323   1
   0   5  -6 20121.2 310.900   0
   0  -5  -6 21114.2 323.485   0
   0   5  -7 62758.6 501.045   1
   0  -5   7 60779.4 381.319   4
   0  -5   7 64147.3 562.573   0
   0  -5   7 60949.5 494.198   1
   0   5   7 61692.6 578.554   1
   0   5  -7 59408.5 534.914   0
   0  -5  -7 64494.7 585.141   1
   0  -5   8 1831.86 85.6811   4
   0   5  -8 1737.91 115.704   1
   0  -5   8 1763.42 108.827   1
   0  -5   8 1867.05 135.730   0
   0   5  -8 1869.85 123.748   0
   0   5   8 1719.99 129.465   1
   0   5  -9 310.840 94.5370   1
   0   5   9 293.946 102.698   1
   0  -5   9 421.231 143.021   2
   0  -5   9 290.256 58.7696   4
   0   5  -9 309.215 92.2207   0
   0  -5   9 416.633 89.8305   1
   0   5  10 5154.83 211.794   1
   0  -5  10 5079.54 234.656   2
   0  -5  10 5023.47 191.451   1
   0  -5  10 5117.81 135.878   4
   0   5 -10 4898.87 183.917   0
   0  -5  11 15115.9 328.871   1
   0   5 -11 15578.7 309.388   0
   0  -5  11 15376.1 378.214   2
   0   5  11 15020.9 364.069   1
   0  -5  11 15633.1 233.839   4
   0  -5  12 2305.32 165.500   1
   0   5 -12 2212.54 147.240   0
   0  -5  12 2254.07 88.4614   3
   0  -5  12 2220.07 186.009   2
   0   5  12 2388.42 176.094   1
   0  -5  13 5193.53 114.845   3
   0  -5  13 5004.94 227.919   1
   0  -5  13 4602.56 254.492   2
   0   5 -13 5397.43 204.256   0
   0   5  13 5276.24 256.751   1
   0   5  14 9236.19 345.036   1
   0  -5  14 8950.45 336.396   2
   0  -5  14 8487.34 299.803   1
   0  -5  14 8585.38 125.467   3
   0   5 -14 8695.01 256.449   0
   0   5 -15 35.1889 101.982   0
   0  -5  15 0.00000 126.658   1
   0  -5  15-48.6155 171.186   2
   0   5  15-18.6874 120.266   1
   0   5 -16 106.159 102.763   0
   0   5  16 214.046 155.339   1
   0  -5  16 174.114 174.663   2
   0  -5  16 206.454 126.058   1
   0   5  17 9353.18 393.559   1
   0  -5  17 8424.62 349.653   2
   0   5 -17 8860.69 278.792   0
   0  -5  17 9172.39 356.860   1
   0  -5  18 2171.61 224.955   1
   0   5 -18 2414.18 174.261   0
   0   5  18 2115.57 235.307   1
   0  -5  19 3053.16 247.306   1
   0   5  19 2845.39 258.996   1
   0  -5  20 158.107 185.248   1
   0   5  20 153.148 169.747   1
   0  -5  21 293.709 187.672   1
   0   5  21 328.142 202.078   1
   0   5  22 403.495 200.092   1
   0  -5  22 555.573 206.933   1
   0  -5  23 1067.15 260.669   1
   0  -5  24 104.063 203.056   1
   0  -6   0 25089.1 209.652   1
   0  -6   0 26113.4 367.194   0
   0   6   0 25627.3 366.705   0
   0  -6   0 25530.8 348.727   3
   0  -6  -1 7750.67 200.580   3
   0  -6  -1 7866.86 210.990   0
   0   6  -1 7557.70 208.865   0
   0  -6   1 7991.55 200.837   3
   0  -6  -1 7783.18 133.113   1
   0  -6   1 7897.86 216.076   0
   0   6   1 7468.05 207.341   0
   0  -6   1 7594.51 110.677   1
   0  -6   2 5297.42 170.145   3
   0   6   2 4936.73 168.641   0
   0  -6   2 5043.96 94.6603   1
   0   6  -2 5095.61 173.697   0
   0  -6   2 5361.31 182.149   0
   0  -6  -2 4917.50 121.057   1
   0  -6   3 3578.19 149.988   0
   0   6   3 3688.61 118.808   1
   0  -6   3 3652.69 140.540   3
   0   6   3 3622.29 157.591   0
   0  -6  -3 3763.81 119.314   1
   0  -6   3 3645.87 89.3707   1
   0   6  -3 3514.52 154.166   0
   0   6   4 19853.8 275.867   1
   0   6  -4 18878.7 319.613   0
   0  -6  -4 19876.4 276.354   1
   0  -6   4 19366.2 213.381   1
   0  -6   4 19559.7 293.995   3
   0   6   4 19244.9 330.142   0
   0   6   5 25111.0 333.665   1
   0  -6  -5 26058.4 339.189   1
   0   6  -5 24800.8 368.299   0
   0   6   5 25329.2 381.654   0
   0  -6   5 25831.5 332.967   3
   0  -6   5 24773.0 265.455   1
   0   6   6 10934.8 241.031   1
   0  -6  -6 11653.8 248.514   1
   0   6  -6 11233.6 256.970   0
   0  -6   6 11265.0 222.306   3
   0  -6   6 11117.2 198.740   1
   0   6  -7 210.041 87.7392   0
   0   6   7 72.0919 79.4189   1
   0  -6   7 93.6573 61.6040   1
   0  -6   7 158.493 63.5030   3
   0   6  -8 66721.6 551.735   1
   0  -6   8 64323.8 419.270   4
   0  -6   8 66851.1 512.179   3
   0   6   8 65019.8 641.675   1
   0   6  -8 62852.5 604.911   0
   0  -6   8 63780.8 540.909   1
   0   6   9 490.359 105.450   1
   0  -6   9 458.905 69.7609   4
   0   6  -9 274.605 96.4642   0
   0  -6   9 532.988 75.8545   3
   0   6  -9 501.898 97.6091   1
   0  -6   9 380.478 85.7222   1
   0  -6  10 1137.39 80.2147   4
   0  -6  10 1026.54 113.230   1
   0   6  10 1236.12 134.232   1
   0  -6  10 1254.55 179.939   2
   0  -6  10 988.727 86.1958   3
   0   6 -10 908.180 119.845   0
   0  -6  11 5193.23 141.536   4
   0   6 -11 5432.22 212.049   0
   0  -6  11 5104.89 265.567   2
   0  -6  11 4945.52 144.455   3
   0  -6  11 5260.65 205.527   1
   0   6  11 5060.03 237.617   1
   0  -6  12 7941.21 171.704   3
   0  -6  12 7666.60 294.717   2
   0  -6  12 7658.81 253.218   1
   0  -6  12 7706.24 171.393   4
   0   6  12 7714.34 294.404   1
   0   6 -12 7403.79 244.139   0
   0  -6  13 603.430 172.699   2
   0  -6  13 452.142 60.5014   3
   0  -6  13 390.792 116.702   1
   0   6  13 616.753 154.273   1
   0   6 -13 413.608 112.482   0
   0   6  14 30483.0 595.046   1
   0   6 -14 30062.7 476.085   0
   0  -6  14 30223.9 584.281   2
   0  -6  14 30678.5 532.500   1
   0  -6  15 4995.27 288.566   2
   0   6  15 5837.95 288.398   1
   0   6 -15 5181.56 221.332   0
   0  -6  15 5520.42 262.237   1
   0   6 -16 372.548 121.071   0
   0   6  16 256.028 169.488   1
   0  -6  16 311.833 142.178   1
   0  -6  16 111.395 177.494   2
   0  -6  17 453.163 201.156   2
   0  -6  17 458.578 143.632   1
   0   6 -17 430.688 121.165   0
   0   6  17 457.687 152.152   1
   0  -6  18 708.918 170.444   1
   0   6 -18 1032.26 142.721   0
   0   6  18 1257.75 227.847   1
   0  -6  18 705.807 210.950   2
   0   6  19 803.931 221.151   1
   0  -6  19 881.190 196.035   1
   0  -6  20 115.754 167.117   1
   0   6  20 318.603 186.246   1
   0   6  21 1146.82 229.896   1
   0  -6  21 1033.67 229.234   1
   0  -6  22 49.5483 208.247   1
   0   6  22-24.0440 190.250   1
   0  -6  23 113.218 202.941   1
   0   7   0-11.3815 87.3158   0
   0  -7   0 38.1326 33.8096   1
   0   7  -1 3582.91 160.254   0
   0  -7  -1 3540.75 99.5678   1
   0   7   1 3705.88 164.984   0
   0  -7   1 3422.53 81.7446   1
   0  -7   2 4968.96 95.5999   1
   0   7   2 4955.32 194.024   0
   0  -7  -2 5173.01 129.385   1
   0  -7   2 4904.00 97.5594   1
   0   7  -2 5014.88 189.734   0
   0  -7   3 42764.7 287.586   1
   0   7   3 44330.8 388.161   1
   0   7  -3 43679.6 516.960   0
   0   7   3 43983.4 529.217   0
   0  -7  -3 43425.9 384.528   1
   0  -7   4 3212.86 95.5453   1
   0   7   4 3213.16 166.388   0
   0  -7  -4 3390.91 130.803   1
   0   7   4 3375.14 129.661   1
   0   7  -4 3380.39 158.284   0
   0   7   5 9916.05 222.491   1
   0   7  -5 9862.83 262.122   0
   0   7   5 9882.39 265.189   0
   0  -7  -5 10585.3 229.959   1
   0  -7   5 9873.01 169.396   1
   0  -7  -6 153.064 79.6690   1
   0  -7   6 371.165 82.5508   3
   0   7  -6 278.432 101.542   0
   0   7   6 266.532 89.8147   0
   0   7   6 158.644 78.4740   1
   0  -7   6 241.275 58.6630   1
   0   7  -7 1802.81 138.926   0
   0  -7   7 1847.13 100.601   1
   0  -7   7 1916.42 121.065   3
   0   7   7 1784.14 129.748   1
   0  -7   8 536.395 88.3740   3
   0  -7   8 606.475 81.9366   1
   0  -7   8 634.375 77.5033   4
   0   7  -8 545.999 111.587   0
   0   7   8 671.877 106.874   1
   0  -7   9 21777.3 261.156   4
   0   7   9 21440.3 405.984   1
   0  -7   9 21812.0 324.181   3
   0   7  -9 21437.3 390.925   0
   0  -7   9 21448.4 337.591   1
   0   7  10 47.2981 109.126   1
   0   7 -10-1.32601 92.1057   0
   0  -7  10-20.6095 66.0290   4
   0  -7  10 60.3254 78.1962   1
   0  -7  10 19.8723 70.4617   3
   0  -7  11 1671.57 91.8342   4
   0  -7  11 1601.23 110.535   3
   0  -7  11 1395.50 195.250   2
   0  -7  11 1614.64 134.811   1
   0   7  11 1590.17 165.886   1
   0   7 -11 1682.65 146.337   0
   0  -7  12 15574.8 419.862   2
   0   7  12 15723.4 404.119   1
   0  -7  12 16027.1 351.414   1
   0   7 -12 16150.9 359.723   0
   0  -7  12 16540.3 267.779   3
   0  -7  12 15935.7 232.289   4
   0  -7  13 62.6505 103.301   1
   0  -7  13 181.878 163.151   2
   0   7  13 152.028 120.023   1
   0   7 -13 102.772 108.565   0
   0   7  14 652.663 147.817   1
   0   7 -14 663.028 126.598   0
   0  -7  14 641.497 190.838   2
   0  -7  14 674.967 130.182   1
   0  -7  15 24.5079 182.203   2
   0   7 -15 2.26478 110.025   0
   0   7  15 39.2596 137.726   1
   0  -7  15 59.3346 121.629   1
   0   7 -16 4464.77 222.263   0
   0   7  16 4545.36 291.269   1
   0  -7  16 4322.69 247.122   1
   0  -7  16 4134.49 293.973   2
   0   7 -17 6409.06 258.619   0
   0  -7  17 5912.67 293.861   1
   0   7  17 6455.46 338.934   1
   0  -7  17 6033.30 341.006   2
   0  -7  18 36.1571 208.650   2
   0   7  18-58.3784 182.140   1
   0  -7  18 13.2173 150.182   1
   0  -7  19 4802.31 323.924   2
   0  -7  19 4682.00 292.874   1
   0   7  19 4832.77 319.926   1
   0   7  20 1606.15 264.095   1
   0  -7  20 1629.51 225.402   1
   0  -7  20 1402.36 257.437   2
   0   7  21-25.8736 226.185   1
   0  -7  21 114.895 191.606   1
   0   7  22 718.707 248.786   1
   0  -7  22 1050.01 235.703   1
   0  -8   0 44865.0 310.165   1
   0   8   0 46648.0 574.346   0
   0   8  -1 27677.4 445.495   0
   0  -8  -1 27503.0 269.003   1
   0   8   1 28130.1 451.207   0
   0  -8   1 26807.1 222.487   1
   0  -8  -2 6304.77 147.359   1
   0  -8   2 6199.33 106.978   1
   0   8  -2 6360.82 232.478   0
   0   8   2 6735.01 242.883   0
   0  -8   2 6161.58 109.954   1
   0  -8   3 1098.76 56.4251   1
   0  -8  -3 1164.27 86.8098   1
   0   8   3 1161.85 133.329   0
   0   8  -3 1241.34 129.616   0
   0  -8   3 1156.32 57.4832   1
   0   8   4 4333.84 202.562   0
   0  -8   4 4408.43 106.552   1
   0   8   4 4542.19 151.171   1
   0  -8  -4 4340.63 150.361   1
   0   8  -4 4785.02 209.469   0
   0   8  -5 6985.32 241.744   0
   0  -8   5 6279.70 135.294   1
   0  -8  -5 6785.98 194.295   1
   0   8   5 6562.91 245.345   0
   0   8   5 6833.58 193.738   1
   0  -8   6 761.979 71.7407   1
   0   8   6 746.711 127.003   0
   0  -8  -6 739.066 101.216   1
   0   8  -6 736.183 120.731   0
   0   8   6 703.464 98.9240   1
   0  -8   7 276.083 68.7879   1
   0   8  -7 172.882 110.029   0
   0   8   7 198.102 90.3492   1
   0  -8   8 4352.34 151.750   1
   0   8  -8 4650.37 207.381   0
   0   8   8 4348.57 195.900   1
   0  -8   9 10636.6 240.846   1
   0   8  -9 10338.8 300.196   0
   0   8   9 11264.8 308.700   1
   0  -8   9 10764.5 196.672   4
   0  -8  10 11425.2 199.030   4
   0   8  10 11398.6 322.874   1
   0  -8  10 11552.0 266.722   1
   0   8 -10 11504.3 317.352   0
   0   8 -11 4459.97 214.804   0
   0  -8  11 4027.03 179.143   1
   0   8  11 4072.21 218.181   1
   0  -8  11 4051.29 124.299   4
   0  -8  12 1653.47 91.1273   4
   0   8  12 1764.92 174.717   1
   0   8 -12 1591.92 155.161   0
   0  -8  12 1752.91 210.336   2
   0  -8  12 1676.32 141.373   1
   0  -8  13 14717.4 352.945   1
   0  -8  13 14020.3 437.285   2
   0   8  13 14537.9 417.045   1
   0   8 -13 14623.7 368.009   0
   0   8 -14 45.2051 110.506   0
   0  -8  14 91.3949 105.702   1
   0   8  14 95.1544 145.211   1
   0  -8  14 81.1258 165.171   2
   0  -8  15 820.189 180.115   2
   0   8 -15 1126.98 153.034   0
   0  -8  15 815.889 143.258   1
   0   8  15 831.961 188.513   1
   0   8  16 1216.01 207.111   1
   0  -8  16 1248.80 209.419   2
   0   8 -16 1135.97 157.221   0
   0  -8  16 996.349 167.352   1
   0   8 -17 1061.07 162.229   0
   0   8  17 645.054 185.789   1
   0  -8  17 659.889 200.417   2
   0  -8  17 751.557 161.637   1
   0  -8  18 179.333 205.666   2
   0  -8  18 101.946 146.169   1
   0   8  18 108.520 190.309   1
   0  -8  19 178.102 232.495   2
   0  -8  19 191.535 169.208   1
   0   8  19 185.907 206.026   1
   0   8  20 379.258 221.823   1
   0  -8  20 194.303 176.611   1
   0  -8  20 361.174 235.525   2
   0   8  21 61.4177 188.584   1
   0  -9   0 16.2327 38.1743   1
   0   9   0 37.1562 93.1417   0
   0  -9   1 245.227 36.9680   1
   0  -9  -1 261.661 53.5987   1
   0   9   1 375.772 124.988   0
   0   9  -1 245.376 114.857   0
   0   9   2 213.877 120.770   0
   0   9  -2 6.03569 105.442   0
   0  -9  -2 107.646 59.1591   1
   0  -9   2 140.616 31.1559   1
   0  -9   2 179.396 35.7863   1
   0  -9   3-5.25403 29.7767   1
   0  -9   3 22.3019 31.7766   1
   0   9  -3 100.950 118.272   0
   0   9   3-15.2672 118.983   0
   0  -9  -3 13.7745 63.9786   1
   0  -9   4 30161.1 247.716   1
   0  -9  -4 30065.4 368.543   1
   0   9   4 30643.6 518.972   0
   0  -9   4 30046.8 244.819   1
   0   9  -4 29967.2 503.076   0
   0   9   5 15100.4 283.938   1
   0  -9   5 14078.7 188.073   1
   0   9   5 14575.1 368.380   0
   0   9  -5 14325.1 361.558   0
   0  -9  -5 14486.1 279.924   1
   0  -9   6 632.738 63.9079   1
   0   9   6 595.236 117.305   0
   0   9  -6 599.032 135.521   0
   0   9   6 709.420 106.512   1
   0   9  -7 5743.06 240.593   0
   0  -9   7 5896.30 153.360   1
   0   9   7 6002.27 212.707   1
   0   9   8 5046.35 208.415   1
   0   9  -8 4939.54 231.743   0
   0  -9   8 4906.50 152.566   1
   0  -9   9 6036.60 181.605   1
   0  -9   9 6023.54 159.306   4
   0   9   9 6359.08 243.528   1
   0   9  -9 6129.81 258.020   0
   0  -9  10 5281.67 145.421   4
   0   9  10 5363.61 240.255   1
   0   9 -10 4656.02 232.958   0
   0  -9  10 5332.52 184.179   1
   0  -9  11 6666.91 155.240   4
   0  -9  11 6715.95 216.507   1
   0   9  11 6469.17 272.828   1
   0   9 -11 6572.45 266.042   0
   0   9  12 2916.79 213.515   1
   0  -9  12 2967.26 168.575   1
   0  -9  12 2950.48 253.326   2
   0   9 -12 2936.72 200.481   0
   0  -9  13 713.218 208.205   2
   0  -9  13 796.899 128.901   1
   0   9  13 702.753 162.674   1
   0   9 -13 719.205 140.822   0
   0   9  14 3770.11 256.855   1
   0  -9  14 3639.90 203.130   1
   0   9 -14 3711.28 224.408   0
   0  -9  14 3482.49 278.811   2
   0   9  15 759.597 172.147   1
   0  -9  15 799.404 209.992   2
   0  -9  15 791.563 138.066   1
   0   9 -15 799.482 149.393   0
   0   9 -16 5570.69 267.524   0
   0   9  16 5579.85 312.435   1
   0  -9  16 5392.51 338.741   2
   0  -9  16 5701.65 266.969   1
   0  -9  17 6256.82 293.325   1
   0   9 -17 6332.41 285.285   0
   0  -9  17 5302.58 353.715   2
   0   9  17 6669.02 349.107   1
   0   9  18 3556.79 307.908   1
   0  -9  18 2859.46 315.677   2
   0   9  19-1.82748 206.483   1
   0  -9  19 251.444 242.214   2
   0   9  20 1488.56 251.167   1
   0  -9  20 1768.01 288.526   2
   0   9  21 232.815 236.327   1
   0  -9  21 268.595 232.838   2
   0  10   0 5452.62 254.094   0
   0 -10   0 5594.02 114.591   1
   0 -10   1 1252.27 54.8496   1
   0  10   1 1334.06 159.192   0
   0  10  -1 1369.86 167.041   0
   0 -10   1 1307.01 57.8224   1
   0 -10  -1 1283.60 76.9361   1
   0  10   2 15558.1 398.418   0
   0  10  -2 15930.0 398.466   0
   0 -10  -2 15585.4 233.096   1
   0 -10   2 16090.8 149.470   1
   0 -10   2 15691.9 146.191   1
   0  10   3 52861.5 713.778   0
   0 -10  -3 52151.8 452.747   1
   0 -10   3 52107.9 256.429   1
   0 -10   3 51899.6 258.663   1
   0  10  -3 52788.0 700.079   0
   0 -10   4 5082.32 91.9537   1
   0 -10   4 5057.79 91.2341   1
   0  10  -4 5396.60 247.606   0
   0 -10  -4 5279.69 170.132   1
   0  10   4 5593.87 262.065   0
   0  10   5 11006.0 340.536   0
   0 -10   5 10806.0 149.016   1
   0 -10   5 10727.1 147.648   1
   0  10  -5 10638.4 336.804   0
   0 -10   6 3381.34 99.8022   1
   0  10   6 3421.12 208.432   0
   0  10  -6 3119.44 203.341   0
   0  10   7 4079.20 183.650   1
   0  10  -7 4070.10 230.441   0
   0 -10   7 4013.74 120.329   1
   0  10   8 9570.84 279.200   1
   0 -10   8 9804.26 198.099   1
   0  10  -8 9546.27 322.064   0
   0  10  -9 1833.47 172.399   0
   0  10   9 2026.81 165.084   1
   0 -10   9 2097.71 114.535   1
   0 -10   9 2131.66 114.528   4
   0  10  10 934.336 143.223   1
   0  10 -10 918.557 151.848   0
   0 -10  10 928.414 97.2212   1
   0 -10  11 187.390 81.3725   1
   0  10 -11 252.012 143.155   0
   0  10  11 216.652 122.292   1
   0  10  12 3309.87 222.888   1
   0  10 -12 3510.03 223.897   0
   0 -10  12 3711.60 177.006   1
   0  10 -13 118.814 136.025   0
   0  10  13 102.718 129.381   1
   0 -10  13 33.5560 163.424   2
   0 -10  14 726.891 200.425   2
   0  10 -14 626.497 160.293   0
   0  10  14 760.090 172.830   1
   0 -10  15 212.679 195.684   2
   0  10  15 227.440 156.108   1
   0  10 -15 83.5966 139.385   0
   0  10 -16 1431.67 191.086   0
   0 -10  16 1306.07 233.682   2
   0  10  16 1568.82 233.253   1
   0 -10  17 1838.16 258.360   2
   0  10  17 1936.33 263.292   1
   0  10  18 148.330 209.582   1
   0 -10  18 289.440 235.688   2
   0  10  19 197.983 200.542   1
   0 -10  19-26.7419 254.360   2
   0  10  20 245.412 229.632   1
   0 -10  20 190.147 270.408   2
   0  11   0 50.4719 139.243   0
   0  11  -1 203.954 138.187   0
   0 -11   1 122.565 22.3038   1
   0  11   1 223.205 132.619   0
   0  11  -2 1533.97 183.731   0
   0  11   2 1606.57 173.317   0
   0  11  -3 9135.47 333.746   0
   0  11   3 8938.81 336.434   0
   0  11   4 1388.56 167.066   0
   0  11  -4 1264.08 164.803   0
   0  11  -5 940.970 165.486   0
   0  11   5 681.217 153.632   0
   0  11  -6 2373.07 196.547   0
   0  11   6 2254.92 210.819   0
   0  11  -7 12519.6 388.386   0
   0  11  -8 2284.12 205.003   0
   0  11   8 2725.25 174.562   1
   0  11  -9 233.756 144.565   0
   0  11   9 216.359 120.914   1
   0  11 -10-63.5139 137.372   0
   0  11  10 91.5966 115.616   1
   0  11 -11 78.5912 128.685   0
   0  11  11-3.38366 126.062   1
   0  11 -12 396.426 154.847   0
   0  11  12 379.018 143.006   1
   0 -11  13 982.416 233.494   2
   0  11  13 1020.69 179.015   1
   0  11 -13 1227.67 182.697   0
   0  11 -14 213.866 146.472   0
   0 -11  14 179.181 211.913   2
   0  11  14 218.041 166.520   1
   0 -11  15 5713.63 370.722   2
   0  11 -15 5669.04 294.596   0
   0  11  15 5673.19 318.060   1
   0 -11  16 738.181 260.119   2
   0  11  16 427.636 205.581   1
   0  11 -16 341.606 165.954   0
   0  11  17 543.184 209.296   1
   0 -11  17 622.616 269.624   2
   0 -11  18 375.144 261.205   2
   0  11  18 155.246 195.838   1
   0  11  19 1689.84 270.103   1
   0 -11  19 1555.33 283.328   2
   0  12   0 7769.03 330.987   0
   0  12  -1 3510.69 244.722   0
   0  12   1 3118.38 240.546   0
   0  12   2 202.301 153.911   0
   0  12  -2 188.729 150.303   0
   0  12   3 767.145 158.101   0
   0  12  -3 758.986 146.749   0
   0  12  -4 1176.47 181.493   0
   0  12   4 1346.97 184.850   0
   0  12   5 4517.27 278.571   0
   0  12  -5 4315.52 253.096   0
   0  12   6 10747.3 384.153   0
   0  12  -6 10660.2 382.251   0
   0  12  -7 436.338 162.457   0
   0  12  -8 844.193 173.838   0
   0  12  -9 8801.29 357.740   0
   0  12 -10 4503.13 271.479   0
   0  12  10 5622.06 256.107   1
   0  12 -11 1305.53 195.443   0
   0  12  11 1346.57 171.013   1
   0  12 -12 990.789 182.910   0
   0  12  12 846.156 163.921   1
   0  12  13 3223.30 245.419   1
   0  12 -13 3084.24 253.003   0
   0  12  14 452.677 185.055   1
   0 -12  14 601.058 235.743   2
   0  12 -14 233.776 176.577   0
   0  12  15 140.502 170.994   1
   0 -12  15 373.056 247.444   2
   0  12 -15 104.558 175.532   0
   0 -12  16 400.134 271.521   2
   0  12  16 18.5165 188.759   1
   0 -12  17 0.76924 267.995   2
   0  12  17-13.6720 190.532   1
   0  12  18 86.8215 194.408   1
   0  13   0 16.3832 155.307   0
   0  13  -1 519.748 169.036   0
   0  13   1 311.529 154.405   0
   0  13   2 1288.09 186.177   0
   0  13  -2 1280.00 190.444   0
   0  13  -3 477.938 166.268   0
   0  13   3 300.225 158.474   0
   0  13  -4-12.2459 147.516   0
   0  13   4 40.9688 163.867   0
   0  13  -5 393.153 177.868   0
   0  13   5 197.629 170.932   0
   0  13   6 39.9666 133.606   0
   0  13  -6 154.221 158.721   0
   0  13  -7 5366.38 300.561   0
   0  13  -8 61.0282 157.173   0
   0  13  -9 1943.94 225.402   0
   0  13 -10 356.038 163.164   0
   0  13 -11 5015.62 310.299   0
   0  13 -12 476.189 179.076   0
   0  13 -13 94.9625 169.518   0
   0  13 -14 43.1302 186.131   0
   0 -13  14 134.288 245.324   2
   0 -13  15 3.82901 220.767   2
   0  13 -15-180.918 182.751   0
   0  14   0 9345.16 394.738   0
   0  14   1 97.4906 148.887   0
   0  14  -1-29.0637 179.381   0
   0  14   2 1986.78 233.871   0
   0  14  -2 1990.78 214.797   0
   0  14  -3 511.621 190.526   0
   0  14   3 663.306 199.476   0
   0  14   4 981.022 210.592   0
   0  14  -4 841.109 194.973   0
   0  14   5 1168.56 214.400   0
   0  14  -5 1213.41 193.752   0
   0  14  -6 1194.71 193.370   0
   0  14  -7 2953.89 247.590   0
   0  14  -8 4907.09 303.959   0
   0  14  -9 52.7245 179.184   0
   0  14 -10 842.009 202.484   0
   0  14 -11 626.993 202.982   0
   0  14 -12 25.0540 174.265   0
   0  14 -13 1324.24 232.434   0
   0  14 -14 107.477 183.941   0
   0  15   0 23.4906 161.197   0
   0  15   1 747.494 210.810   0
   0  15  -1 993.794 217.963   0
   0  15   2 1045.60 237.472   0
   0  15  -2 722.388 199.352   0
   0  15  -3 4808.24 325.270   0
   0  15   3 4137.79 315.485   0
   0  15   4 151.163 178.447   0
   0  15  -4-12.0263 198.611   0
   0  15  -5 119.228 200.655   0
   0  15  -6 1874.41 257.896   0
   0  15  -7 1015.08 226.730   0
   0  15  -8 248.290 189.156   0
   0  15  -9 619.291 198.945   0
   0  15 -10 1000.81 227.907   0
   0  15 -11 354.138 204.854   0
   0  15 -12 3598.66 299.517   0
   0  15 -13 1225.27 243.615   0
   0  16   0 2634.61 269.044   0
   0  16  -1-87.2709 225.421   0
   0  16   1-105.843 218.476   0
   0  16   2 1080.16 238.837   0
   0  16  -2 1006.22 243.818   0
   0  16   3 31.9168 195.989   0
   0  16  -3 305.733 184.638   0
   0  16   4 446.722 244.219   0
   0  16  -4 504.217 200.510   0
   0  16  -5 1893.99 246.957   0
   0  16  -6 2400.46 271.450   0
   0  16  -7 466.516 216.726   0
   0  16  -8 5614.33 378.111   0
   0  16  -9 6282.54 381.647   0
   0  16 -10 2024.11 281.154   0
  -1   0  -1 9465.98 100.292   2
   1   0  -2 15373.8 153.498   4
  -1   0   2 15300.6 151.127   4
   1   0  -2 15133.7 152.633   1
   1   0   2 15322.7 162.190   1
  -1   0   2 15122.1 153.212   1
  -1   0  -2 15602.4 159.649   2
   1   0  -3 39238.4 283.014   1
  -1   0   3 38544.2 279.654   1
   1   0   3 37473.4 289.213   1
  -1   0  -3 38909.4 291.216   2
   1   0  -3 39378.4 832.084   2
   1   0  -3 38817.3 269.921   4
  -1   0   3 38506.9 268.027   4
  -1   0  -3 38869.8 290.326   1
  -1   0  -4 232133. 3111.84   2
   1   0   4 238595. 3217.93   1
   1   0  -4 232886. 2466.17   2
   1   0  -4 235783. 2871.54   4
  -1   0   4 231658. 3069.46   1
  -1   0   4 232122. 2841.15   4
  -1   0  -4 236930. 3170.63   1
   1   0  -4 237474. 3100.01   1
   1   0   5 385.135 68.7411   1
  -1   0   5 314.522 73.4279   1
  -1   0  -5 451.660 93.8023   2
   1   0  -5 303.631 64.5317   4
   1   0  -5 425.276 63.8359   1
   1   0  -5 413.430 65.4893   2
  -1   0  -5 331.276 60.2404   1
  -1   0   5 393.953 69.7251   4
   1   0   6 49149.2 444.770   1
   1   0  -6 51195.0 399.119   4
  -1   0  -6 49931.9 442.646   1
   1   0  -6 50029.8 372.586   2
  -1   0   6 47641.1 384.593   4
  -1   0  -6 47937.4 755.540   3
   1   0  -6 49700.7 432.010   1
  -1   0   6 48037.3 430.990   1
  -1   0  -6 50484.6 437.489   2
   1   0   7 9309.39 213.585   1
   1   0  -7 9648.33 196.999   4
   1   0  -7 9451.27 213.965   1
  -1   0   7 9100.08 186.550   4
  -1   0  -7 9587.70 220.210   1
  -1   0  -7 9726.20 221.578   2
  -1   0   7 8828.11 208.717   1
   1   0  -7 9439.13 186.836   2
   1   0   8 4106.02 162.042   1
   1   0  -8 4204.00 162.576   1
  -1   0  -8 4439.95 167.422   1
  -1   0   8 4181.30 163.206   1
  -1   0  -8 4171.87 166.653   2
   1   0  -8 4360.68 151.773   4
   1   0  -8 4386.76 147.575   2
  -1   0  -9 18751.0 269.461   4
   1   0   9 17813.5 335.022   1
   1   0  -9 19515.9 302.437   4
  -1   0   9 18222.8 332.425   1
   1   0  -9 19163.8 299.471   2
   1   0  -9 17750.4 220.199   0
   1   0 -10 56471.3 535.266   2
  -1   0 -10 57189.2 488.526   4
   1   0 -10 53057.0 399.537   0
  -1   0  10 53467.0 595.149   1
   1   0  10 52531.4 597.490   1
  -1   0  10 53659.7 400.663   3
  -1   0  11 32.4607 90.1590   1
   1   0 -11 59.1916 68.2708   0
  -1   0  11 20.2762 50.4666   3
  -1   0 -11 45.5071 78.4828   4
   1   0  11 211.105 113.773   1
   1   0  12 26167.2 475.815   1
  -1   0  12 27149.4 478.668   1
  -1   0  12 27579.2 305.756   3
  -1   0 -12 26568.2 406.185   0
   1   0 -12 26134.3 316.708   0
  -1   0  13 25846.0 483.814   1
  -1   0  13 26206.8 305.430   3
  -1   0 -13 25088.9 411.982   0
   1   0 -13 25910.5 328.366   0
   1   0  13 25458.9 493.799   1
   1   0  14 3890.30 230.918   1
  -1   0  14 4019.07 229.639   1
   1   0 -14 4129.40 156.045   0
  -1   0  14 4115.02 133.436   3
  -1   0 -14 3795.17 202.064   0
   1   0  15 1229.11 161.464   1
  -1   0  15 1546.80 93.7153   3
  -1   0 -15 1316.76 154.119   0
  -1   0  15 1556.63 187.157   1
   1   0 -15 1479.34 118.977   0
   1   0 -16 7539.37 208.730   0
  -1   0  16 7725.50 178.604   3
  -1   0  16 7756.19 325.687   1
  -1   0 -16 7431.87 262.571   0
   1   0  16 7958.33 338.558   1
   1   0 -17 69.1424 95.9098   0
  -1   0  17-14.8031 162.056   1
  -1   0  17 13.0839 57.1964   3
  -1   0 -17 78.2269 126.372   0
   1   0  17 5.33975 146.648   1
   1   0  18 794.764 176.420   1
   1   0 -18 1009.25 116.519   0
  -1   0 -18 1060.54 152.165   0
  -1   0  18 1104.09 204.388   1
   1   0  19 98.4907 177.366   1
  -1   0  19 121.439 181.578   1
  -1   0 -19 88.2949 136.433   0
   1   0  20 423.350 171.559   1
  -1   0 -20 589.299 148.671   0
  -1   0  20 411.790 191.015   1
  -1   0  21 1412.64 226.594   1
   1   0  21 1345.51 254.990   1
  -1   0  22 262.981 182.221   1
   1   0  22 470.700 215.082   1
  -1   0  23 1311.92 255.874   1
   1   0  23 807.057 236.381   1
   1   0  24 495.028 262.757   1
  -1   0  24 1002.15 274.558   1
  -1   1   0 31084.5 633.466   4
  -1   1   0 30927.3 759.042   0
   1  -1   0 30813.7 632.674   4
   1  -1  -1 3128.47 67.1768   4
   1  -1  -1 3272.71 60.6510   0
  -1   1  -1 3212.71 75.6983   0
   1   1  -1 3146.87 53.4398   1
  -1   1   1 2968.18 63.8487   4
   1   1  -1 3058.96 52.7517   0
  -1  -1  -1 3134.60 62.1632   1
  -1   1   1 3149.97 59.7759   0
   1   1   1 3190.26 63.5763   1
  -1  -1   1 3215.04 54.2384   0
  -1   1   2 37217.4 260.363   1
   1  -1   2 37656.5 264.614   0
   1   1   2 36704.0 243.105   1
  -1   1  -2 37189.7 259.208   0
   1  -1  -2 36602.3 257.262   1
  -1   1   2 38019.0 251.057   4
   1  -1  -2 37659.8 248.514   4
   1   1  -2 37304.7 636.024   0
   1  -1   2 37554.3 1028.21   2
  -1  -1   2 36986.1 634.082   0
  -1  -1   2 36407.3 840.273   1
   1  -1  -2 37229.2 731.273   0
  -1   1   2 36751.1 726.116   0
  -1   1  -2 36441.4 644.822   3
  -1  -1  -2 37887.0 245.588   1
   1  -1   2 37426.4 257.532   1
   1   1  -2 37588.9 852.224   1
   1   1   3 20447.4 215.144   1
   1  -1   3 21252.0 222.815   1
  -1  -1   3 20854.2 196.523   1
  -1   1  -3 20335.6 218.559   0
   1   1  -3 20777.8 481.190   0
   1  -1  -3 20426.5 141.777   0
  -1   1   3 21011.8 144.479   0
  -1   1   3 20435.4 218.775   1
   1   1  -3 21198.0 197.016   1
   1  -1  -3 21056.1 221.527   1
  -1   1  -3 21215.8 219.490   1
  -1  -1   3 20568.2 196.263   4
  -1   1   3 21056.0 211.577   4
  -1   1  -3 21067.1 227.474   2
   1  -1   3 21367.9 227.035   0
  -1  -1  -3 21179.1 215.326   1
   1  -1   3 21265.2 224.277   2
   1  -1  -3 21301.1 214.135   4
  -1  -1   3 20719.8 123.835   0
  -1   1  -4 54725.2 387.791   1
  -1   1   4 53001.5 387.615   1
  -1   1  -4 52433.7 1452.97   0
   1   1  -4 53222.1 857.895   0
   1  -1  -4 53080.0 973.060   0
  -1  -1   4 53445.1 890.938   0
   1  -1  -4 53670.4 388.272   1
   1  -1  -4 54103.3 367.821   4
  -1   1   4 54552.4 371.570   4
  -1  -1   4 52679.1 1265.67   2
   1   1  -4 55996.9 1380.91   4
   1  -1   4 54734.1 395.472   2
   1  -1   4 53882.9 390.823   1
   1   1  -4 54760.5 358.794   1
  -1   1  -4 54499.8 400.324   2
  -1  -1   4 53442.2 358.687   1
   1   1   4 52417.8 381.445   1
  -1  -1   4 52775.5 1325.57   4
  -1  -1  -4 55591.1 392.657   1
   1   1  -5 24429.4 273.429   1
   1   1  -5 23978.9 167.304   0
   1  -1  -5 23941.6 286.673   1
  -1  -1   5 23634.6 246.898   4
   1  -1   5 24643.6 291.949   1
  -1   1  -5 23081.3 268.462   0
   1  -1  -5 23445.6 180.036   0
  -1  -1  -5 24319.0 289.194   1
  -1  -1   5 23527.0 268.871   1
  -1   1  -5 23705.0 289.814   2
  -1  -1   5 24156.9 246.282   2
   1   1   5 23329.6 288.172   1
  -1   1  -5 24115.2 284.918   1
   1  -1  -5 24614.1 272.494   4
  -1  -1  -5 24329.7 189.878   3
   1   1  -5 25232.7 256.707   4
  -1   1   5 24201.9 240.354   3
   1  -1   5 24351.8 293.679   2
  -1   1   5 24166.6 293.954   1
   1  -1  -6 36188.9 381.341   1
   1   1  -6 35244.1 227.190   0
  -1   1  -6 36164.6 380.455   2
  -1   1  -6 34661.8 344.047   0
   1  -1   6 35720.3 378.064   2
  -1  -1  -6 34964.3 236.058   3
  -1   1  -6 36071.6 375.885   1
   1  -1  -6 34503.5 237.073   0
  -1  -1  -6 36098.6 379.343   1
   1   1  -6 36439.3 361.833   1
  -1   1   6 34347.9 374.707   1
   1   1  -6 37046.8 331.417   4
   1  -1  -6 36715.8 354.200   4
   1   1   6 34835.3 378.856   1
  -1  -1   6 34352.8 314.519   4
  -1  -1   6 34876.6 359.477   1
   1  -1   6 35053.5 377.234   1
  -1   1  -6 36089.9 260.180   4
  -1   1   6 34825.7 299.598   3
  -1  -1   6 35237.2 323.872   2
  -1  -1  -7 12070.8 147.412   3
  -1   1  -7 12095.8 171.429   4
  -1   1  -7 11793.6 237.204   2
  -1   1  -7 12255.9 240.223   1
   1   1   7 11655.1 242.904   1
   1   1  -7 12581.7 213.476   4
  -1  -1   7 11865.1 211.096   2
   1  -1  -7 11885.1 218.928   4
  -1  -1   7 11556.4 201.076   4
   1  -1  -7 12723.5 247.458   1
   1  -1   7 10416.3 230.441   2
  -1  -1  -7 12549.9 249.799   1
   1  -1  -7 12153.5 209.120   2
  -1   1  -7 11426.9 217.899   0
   1   1  -7 12681.0 238.128   1
  -1  -1   7 11625.6 227.497   1
  -1   1   7 12122.3 244.433   1
   1   1  -7 11572.2 148.087   0
   1  -1   7 11549.5 240.029   1
  -1   1   7 11851.0 186.293   3
   1  -1   8 17707.9 312.311   1
   1  -1  -8 18555.3 317.862   1
  -1  -1   8 17427.9 299.327   1
  -1   1  -8 18120.0 313.134   2
   1  -1   8 18317.3 312.038   2
   1   1  -8 18328.6 302.537   1
  -1  -1  -8 19048.8 323.590   1
   1   1   8 17731.9 316.359   1
   1   1  -8 19078.4 275.773   4
  -1  -1   8 17589.9 260.104   4
  -1  -1  -8 19484.5 323.490   2
  -1  -1   8 18191.5 277.601   2
  -1   1  -8 18447.0 228.374   4
  -1   1  -8 17865.6 279.474   0
  -1   1   8 17471.8 309.212   1
  -1  -1  -8 18117.0 186.641   3
   1   1  -8 17951.8 199.398   0
  -1   1  -8 19284.2 320.063   1
  -1   1   8 18097.9 236.134   3
   1  -1  -8 18804.5 277.764   2
   1  -1  -8 18708.6 287.696   4
   1  -1   9 422.985 96.2906   1
  -1  -1   9 438.247 81.3067   1
  -1  -1   9 324.342 75.3253   4
  -1   1   9 368.169 60.0378   3
  -1  -1   9 406.567 88.2247   2
   1  -1  -9 389.158 77.4438   4
   1  -1  -9 332.877 87.9242   2
  -1   1   9 360.165 93.4807   1
   1   1   9 365.213 99.3913   1
  -1   1  -9 364.191 66.4441   4
  -1   1  -9 585.184 96.5542   0
   1   1  -9 352.071 56.8258   0
   1   1  -9 438.997 86.7972   4
   1  -1 -10 4110.53 171.088   2
  -1  -1  10 3990.42 182.320   1
   1  -1  10 3669.51 172.150   1
   1   1 -10 3787.91 116.426   0
   1   1 -10 3877.68 159.099   4
  -1   1  10 3714.90 181.619   1
  -1   1  10 3863.70 127.381   3
  -1   1 -10 4041.58 136.458   4
  -1   1 -10 3634.22 159.531   0
   1   1  10 3866.85 188.334   1
  -1   1  11 21966.3 411.238   1
  -1   1 -11 22885.2 358.530   0
   1  -1  11 21834.3 412.760   1
  -1  -1  11 22802.8 407.759   1
  -1   1  11 22399.6 290.028   3
   1   1  11 22471.9 421.523   1
  -1   1 -11 23379.5 317.779   4
   1   1 -11 22170.8 270.883   0
  -1  -1  12 3294.40 110.557   3
   1   1  12 2952.45 184.251   1
   1   1 -12 2957.61 122.703   0
   1  -1  12 2675.39 188.229   1
  -1   1 -12 2934.71 166.234   0
  -1  -1  12 3296.01 190.610   1
  -1   1  12 3039.80 124.089   3
  -1   1  12 2930.19 187.397   1
  -1   1 -12 3282.23 148.702   4
  -1   1  13 18730.8 424.796   1
  -1   1 -13 17841.1 345.647   0
  -1  -1  13 19003.9 246.648   3
  -1  -1  13 18477.9 414.329   1
  -1   1  13 20190.5 291.148   3
   1   1 -13 18758.3 276.720   0
   1  -1  13 18244.0 420.871   1
   1   1  13 18238.2 425.796   1
   1   1  14 4916.96 248.265   1
   1  -1 -14 4883.70 176.356   0
  -1   1  14 5048.53 156.841   3
  -1   1  14 5316.32 264.174   1
   1  -1  14 4823.90 253.324   1
  -1  -1  14 5337.47 139.736   3
  -1  -1  14 5318.38 256.887   1
   1   1 -14 4838.60 162.981   0
  -1   1 -14 4891.35 211.173   0
   1   1 -15 11281.2 238.170   0
   1   1  15 11303.5 373.667   1
  -1  -1  15 11387.7 366.640   1
  -1   1  15 11091.6 362.433   1
  -1  -1  15 11902.1 199.961   3
  -1   1  15 11814.2 233.652   3
  -1   1 -15 11458.4 301.260   0
   1  -1 -15 11454.9 256.645   0
   1  -1  15 11143.7 369.068   1
   1  -1 -16 1805.82 137.119   0
  -1   1 -16 1943.67 160.945   0
  -1  -1 -16 1975.82 172.213   0
  -1  -1  16 2194.19 212.008   1
  -1   1  16 1654.11 180.803   1
   1   1  16 2065.42 208.681   1
  -1  -1  16 2104.53 93.8283   3
  -1   1  16 1979.54 113.963   3
   1  -1  16 1611.08 190.205   1
   1   1 -16 1891.94 127.027   0
  -1   1  17 10242.3 224.963   3
   1  -1 -17 8959.34 240.117   0
  -1  -1  17 9047.51 364.540   1
  -1   1 -17 9379.78 293.229   0
   1   1 -17 9859.41 236.587   0
   1   1  17 9531.71 378.082   1
   1  -1  17 9948.30 373.542   1
  -1   1  17 9544.29 374.369   1
  -1  -1  17 9530.08 173.263   3
  -1  -1 -17 9587.83 309.095   0
  -1  -1  18 713.408 188.703   1
   1  -1  18 826.943 193.330   1
   1  -1 -18 722.713 114.498   0
  -1  -1 -18 854.011 160.007   0
  -1   1 -18 523.481 138.151   0
   1   1  18 731.928 195.486   1
   1   1 -18 740.897 109.130   0
  -1   1  18 707.724 183.553   1
  -1   1  18 620.566 84.0222   3
  -1   1 -19 2846.95 195.665   0
  -1  -1 -19 3288.47 215.189   0
  -1  -1  19 3109.21 263.393   1
   1   1  19 2812.28 257.322   1
  -1   1  19 2893.27 260.895   1
   1  -1  19 3029.94 273.568   1
   1   1  20 2043.09 262.469   1
   1  -1  20 1702.55 218.321   1
  -1   1 -20 1404.70 167.365   0
  -1  -1 -20 1752.56 189.132   0
  -1  -1  20 1913.76 235.698   1
  -1   1  20 1675.06 236.263   1
  -1   1  21 1896.17 248.522   1
   1  -1  21 2089.27 271.857   1
  -1  -1  21 2097.25 239.783   1
   1   1  21 2001.06 249.557   1
  -1  -1  22 154.062 210.455   1
   1  -1  22 151.967 200.368   1
  -1   1  22 42.7769 176.057   1
   1   1  22 219.100 223.317   1
   1   1  23 2550.03 292.840   1
  -1   1  23 2728.84 290.556   1
   1  -1  23 2568.17 287.971   1
  -1  -1  23 2423.06 302.586   1
  -1  -1  24 290.178 214.982   1
   1  -1  24 379.728 257.918   1
  -1   2   0 8458.99 127.939   3
  -1   2   0 8583.39 134.148   0
  -1  -2   0 8423.02 124.537   0
   1  -2   0 8486.34 126.646   3
   1   2   0 8596.68 127.865   0
   1  -2   0 8434.92 129.046   0
   1  -2  -1 29271.8 229.014   0
  -1  -2   1 29903.6 218.614   0
   1  -2   1 29896.3 579.378   4
   1  -2   1 29908.8 250.089   0
   1  -2  -1 29319.8 240.367   3
  -1   2  -1 29272.0 247.954   0
  -1   2  -1 28721.2 211.620   3
  -1  -2  -1 29751.2 239.943   0
  -1   2   1 29085.2 241.694   3
   1  -2   1 29136.0 211.879   3
   1  -2  -1 28751.5 225.731   1
   1   2  -1 29585.8 217.874   0
   1   2   1 29261.9 687.013   1
  -1   2   1 29585.2 229.953   0
  -1  -2  -1 29896.0 693.788   1
  -1   2   2 44084.3 308.710   1
  -1  -2  -2 45047.4 269.689   1
   1   2  -2 44628.5 1025.40   0
   1   2   2 44660.7 1068.09   1
  -1   2  -2 44059.0 962.071   3
   1   2  -2 45103.9 831.730   1
  -1   2   2 44526.9 278.797   0
   1  -2  -2 45363.4 301.563   4
  -1  -2   2 45615.8 262.662   0
  -1  -2   2 44240.4 819.662   1
  -1   2  -2 44871.3 319.577   0
   1  -2  -2 44433.4 305.168   1
   1  -2   2 44233.8 243.366   3
   1  -2  -2 44749.2 312.963   3
   1  -2   2 45229.5 324.775   0
   1  -2  -2 45362.2 279.827   0
  -1   2   2 44049.5 312.371   3
   1  -2   3 2268.37 94.9984   1
   1  -2   3 2388.33 97.6641   0
  -1  -2  -3 2363.24 89.7372   1
  -1  -2   3 2405.38 73.6372   0
  -1   2  -3 2419.37 106.957   0
  -1   2   3 2375.64 90.8000   1
   1  -2  -3 2489.77 77.6807   0
  -1   2   3 2331.53 95.4590   3
   1  -2  -3 2428.84 97.9384   4
  -1  -2   3 2556.13 71.3309   1
   1  -2  -3 2517.46 98.0071   1
   1   2  -3 2291.52 67.5242   0
  -1   2   3 2404.17 76.7795   0
   1   2  -3 2422.09 72.7877   1
   1  -2  -3 2637.24 89.6489   3
   1  -2   3 2291.56 59.2338   3
  -1   2  -3 2482.16 60.2941   3
   1   2   3 2542.00 90.1286   1
   1   2   4 3896.12 116.161   1
  -1  -2   4 3641.65 98.4268   1
  -1  -2  -4 3772.91 119.615   1
   1  -2   4 4096.83 126.722   0
   1  -2  -4 3669.27 91.4982   0
  -1  -2   4 3740.60 85.9637   0
  -1   2   4 3801.30 124.460   1
   1  -2   4 3930.54 139.420   2
   1  -2  -4 3753.54 124.585   4
   1   2  -4 3853.33 101.526   1
  -1   2   4 3731.65 113.975   3
  -1   2  -4 3747.47 119.937   1
   1  -2   4 3708.83 63.8124   3
  -1   2  -4 3708.36 123.933   0
  -1   2   4 3800.06 93.6716   0
   1  -2  -4 3706.94 122.986   1
   1  -2   4 3898.11 119.300   1
  -1  -2  -4 3567.23 97.2387   3
  -1  -2   4 3755.46 104.415   4
   1   2  -4 3670.64 82.2805   0
   1   2  -5 11961.9 147.129   0
   1   2   5 11050.2 205.206   1
  -1  -2  -5 12247.2 169.611   3
   1  -2   5 12454.7 220.103   2
  -1   2  -5 11438.1 199.418   0
  -1   2   5 12242.0 192.145   3
  -1   2  -5 11164.5 201.147   1
   1  -2   5 13051.7 218.462   0
  -1   2   5 11995.0 217.836   1
   1  -2  -5 11123.1 154.205   0
   1  -2   5 11804.4 208.474   1
   1  -2  -5 11329.1 210.635   1
  -1  -2   5 11240.6 147.035   0
  -1  -2   5 11310.3 183.194   1
   1  -2  -5 11751.5 206.258   4
  -1  -2  -5 12539.3 215.816   1
  -1  -2   5 11057.3 172.436   4
   1  -2   5 11918.6 94.9920   3
   1   2  -5 12370.8 190.032   1
  -1   2  -5 11392.8 107.098   4
  -1  -2  -6 4081.56 105.414   3
  -1  -2   6 3765.92 122.977   1
  -1  -2   6 3763.63 129.154   2
  -1   2   6 3967.56 120.392   3
  -1   2  -6 3669.82 128.991   0
   1  -2  -6 4005.14 140.104   1
   1  -2   6 3907.02 153.834   2
  -1  -2  -6 4047.11 147.634   1
   1  -2   6 3717.67 131.006   1
   1  -2  -6 3684.98 98.2021   0
  -1  -2   6 3974.24 100.996   0
  -1  -2   6 3726.64 116.646   4
   1  -2   6 4154.06 139.109   0
  -1   2  -6 3871.15 80.6918   4
  -1   2  -6 4030.77 141.345   1
   1   2  -6 4110.59 128.724   1
   1  -2  -6 3921.97 133.229   4
   1   2  -6 3933.04 92.8991   0
  -1   2   6 3844.84 136.869   1
   1   2   6 3674.08 135.638   1
   1  -2  -7 2279.58 86.0484   0
  -1  -2   7 2458.92 92.3093   0
   1   2  -7 2308.49 79.3306   0
  -1   2   7 2397.17 129.257   1
   1   2   7 2222.12 118.964   1
   1  -2  -7 2478.98 129.464   1
  -1  -2  -7 2588.09 132.803   1
   1  -2  -7 2437.64 127.021   4
  -1  -2  -7 2463.75 89.1544   3
   1   2  -7 2501.51 116.055   1
  -1  -2   7 2316.71 114.181   1
  -1   2  -7 2428.48 78.0127   4
   1  -2   7 2386.35 139.634   2
  -1  -2   7 2259.50 99.0330   4
   1  -2   7 2593.78 129.922   1
  -1  -2   7 2276.73 112.707   2
  -1   2  -7 2259.19 112.142   0
  -1   2   7 2355.79 102.414   3
  -1   2  -7 2484.33 129.456   1
  -1  -2  -8 10557.8 173.147   3
  -1  -2   8 10764.8 233.245   1
   1   2  -8 10388.1 163.482   0
   1  -2  -8 10864.2 233.078   4
  -1  -2   8 10509.1 228.662   2
  -1   2  -8 10638.2 162.121   4
  -1  -2  -8 10921.3 251.891   1
   1   2  -8 10574.2 206.549   4
   1   2   8 10148.4 247.806   1
   1  -2   8 10259.0 250.123   2
  -1   2  -8 10808.3 241.385   1
   1  -2  -8 10434.4 173.306   0
  -1  -2   8 10200.5 195.051   4
   1   2  -8 11171.3 236.808   1
  -1   2   8 10345.9 249.608   1
   1  -2  -8 10710.0 247.143   1
   1  -2   8 10198.4 238.865   1
  -1   2   8 10327.6 197.678   3
  -1   2  -8 10043.5 216.443   0
   1  -2  -9 2143.75 91.8981   0
  -1   2   9 2253.63 107.163   3
  -1  -2   9 2090.30 110.703   4
   1   2  -9 2663.82 126.080   4
  -1  -2  -9 2412.95 94.6653   3
  -1   2  -9 2249.88 95.6723   4
   1  -2   9 2425.37 140.815   1
   1  -2   9 2367.06 150.881   2
  -1  -2   9 2083.70 130.768   2
  -1   2   9 2457.24 151.606   1
   1   2  -9 2449.57 93.6921   0
  -1  -2   9 2016.17 130.596   1
  -1   2  -9 2218.03 124.874   0
   1   2   9 1915.21 131.530   1
   1   2  -9 2377.78 139.770   1
  -1   2 -10 31181.4 400.220   0
  -1   2  10 31025.3 471.523   1
  -1   2 -10 32291.2 324.999   4
  -1  -2  10 31388.0 371.893   4
   1  -2  10 31028.6 454.859   1
   1  -2 -10 32398.0 327.821   0
   1   2  10 31631.2 475.602   1
  -1   2  10 31970.6 360.183   3
  -1  -2  10 30628.7 439.151   1
  -1  -2 -10 31655.1 311.315   3
   1   2 -10 33175.9 390.354   4
  -1  -2  10 30421.2 416.227   2
   1   2 -10 31337.7 309.503   0
   1  -2  10 31091.7 461.770   2
   1   2  11 19996.9 400.209   1
  -1  -2  11 20299.0 383.804   1
   1  -2  11 20437.6 398.608   1
   1   2 -11 21525.4 337.118   4
  -1   2 -11 20852.4 344.976   0
   1  -2 -11 20261.6 274.604   0
   1   2 -11 20078.8 263.694   0
  -1  -2  11 18354.4 348.439   2
  -1   2  11 20768.6 301.832   3
  -1   2 -11 20703.1 282.338   4
  -1   2  11 20435.2 408.237   1
   1  -2  11 20476.7 397.148   2
   1  -2  12 15776.3 367.818   1
  -1   2  12 16774.5 280.388   3
  -1  -2  12 15868.2 363.674   1
  -1   2  12 16248.4 385.820   1
   1   2 -12 16192.2 250.650   0
  -1   2 -12 16447.4 272.872   4
  -1   2 -12 15852.8 315.293   0
  -1  -2  12 16296.1 348.023   2
   1   2  12 16342.0 388.613   1
   1  -2 -12 16259.1 257.142   0
  -1   2  13 5438.75 174.135   3
   1   2 -13 5731.90 166.152   0
  -1   2 -13 5707.61 214.925   0
   1  -2  13 5748.95 247.368   1
   1  -2 -13 5723.85 168.688   0
  -1   2 -13 5875.17 188.272   4
  -1   2  13 5568.83 253.937   1
   1   2  13 5765.25 249.446   1
  -1  -2  13 5743.28 246.461   1
  -1   2 -14 6845.83 238.385   0
  -1   2  14 7196.30 200.839   3
  -1  -2  14 7156.59 285.182   1
   1  -2 -14 6664.40 186.413   0
   1   2  14 6830.77 293.285   1
   1   2 -14 6808.38 185.967   0
  -1  -2  14 7144.03 151.540   3
   1  -2  14 7125.96 285.955   1
  -1   2  14 6722.76 290.154   1
  -1   2 -15 3817.14 196.423   0
   1  -2  15 3764.79 233.396   1
   1   2  15 4312.72 254.586   1
  -1  -2  15 4181.40 240.452   1
   1   2 -15 3790.63 152.093   0
  -1  -2  15 3980.05 114.864   3
  -1   2  15 4191.47 162.768   3
  -1   2  15 4036.11 236.440   1
  -1   2 -16 3912.29 203.869   0
   1   2  16 3644.77 251.576   1
   1   2 -16 4273.53 162.448   0
  -1  -2  16 3878.17 251.596   1
  -1   2  16 3869.08 258.425   1
  -1  -2  16 4080.12 111.262   3
   1  -2  16 4069.73 242.201   1
  -1   2  16 4082.95 163.527   3
  -1   2 -17 3892.93 208.802   0
   1  -2  17 3846.31 251.502   1
   1  -2 -17 3904.59 187.988   0
  -1  -2  17 3770.13 257.826   1
  -1   2  17 3656.34 268.522   1
   1   2 -17 3606.82 156.315   0
   1   2  17 3874.69 272.341   1
  -1   2  17 3882.35 162.757   3
   1   2  18 3599.70 256.938   1
  -1   2  18 3441.65 266.665   1
  -1  -2  18 3589.86 255.157   1
  -1   2 -18 3235.74 202.324   0
  -1  -2 -18 3206.94 216.795   0
   1  -2  18 2996.24 257.914   1
   1  -2 -18 3494.27 183.233   0
  -1   2 -19 21.2429 132.361   0
  -1   2  19 49.6430 155.327   1
  -1  -2  19 49.7617 143.469   1
  -1  -2 -19 115.800 148.984   0
   1   2  19 170.161 192.151   1
   1  -2  19 271.269 178.330   1
  -1   2 -20 3673.64 220.739   0
  -1  -2 -20 4076.71 247.485   0
   1  -2  20 4029.34 301.772   1
  -1   2  20 4139.36 297.384   1
   1   2  20 3448.35 287.917   1
  -1  -2  20 3702.02 290.976   1
  -1  -2  21 2835.51 288.086   1
   1  -2  21 3229.64 279.408   1
  -1   2  21 3369.70 289.091   1
   1   2  21 3162.72 307.502   1
   1   2  22 1677.67 272.579   1
  -1   2  22 1426.26 245.064   1
   1  -2  22 1220.04 252.096   1
  -1  -2  22 1037.96 235.931   1
  -1   2  23 623.839 231.009   1
   1  -2  23 251.221 227.324   1
  -1  -2  23 192.105 193.002   1
   1   2  23 389.412 219.560   1
  -1  -2  24 214.354 235.133   1
   1  -2  24 104.993 207.930   1
   1  -3   0 68614.8 423.506   0
  -1   3   0 66332.2 419.382   0
   1  -3   0 68085.1 405.082   3
   1   3   0 66714.1 1625.13   0
  -1  -3   0 68406.3 412.283   0
  -1   3   0 65839.5 1591.95   3
  -1   3   1 725.216 65.1344   3
  -1   3   1 722.842 72.6107   0
   1  -3   1 749.019 57.7781   3
   1  -3  -1 849.573 75.0847   3
   1  -3   1 867.105 81.7020   0
  -1  -3  -1 788.438 40.1774   1
  -1  -3  -1 736.311 71.5205   0
   1  -3  -1 755.549 59.0867   1
  -1   3  -1 667.876 63.9399   3
   1   3   1 759.871 39.8597   1
  -1   3  -1 763.852 69.8200   0
   1  -3  -1 744.175 78.0096   0
  -1  -3   1 700.463 61.6191   0
   1   3   1 747.379 67.7568   0
   1   3  -1 808.724 67.3860   0
   1   3  -2 8452.60 147.638   0
  -1   3   2 8524.29 158.282   0
   1   3   2 8521.62 123.746   1
  -1   3   2 8339.50 150.398   1
  -1  -3  -2 8622.60 125.710   1
  -1  -3   2 8845.37 150.665   0
   1  -3  -2 9003.34 159.215   0
   1  -3   2 8833.80 173.122   0
   1  -3   2 8690.24 138.664   3
   1  -3  -2 8856.80 166.195   3
  -1   3  -2 8552.30 168.903   0
  -1   3   2 8235.62 158.004   3
   1  -3  -2 8577.64 150.596   1
  -1   3  -2 8910.73 144.466   3
  -1  -3  -2 8825.90 163.133   0
  -1   3   3 14695.5 211.553   1
  -1  -3  -3 14348.3 186.138   1
   1  -3  -3 14715.2 213.636   3
   1  -3   3 14967.5 196.883   1
   1   3  -3 14523.3 143.036   1
  -1  -3  -3 14980.4 219.090   0
   1   3   3 14406.8 187.341   1
  -1   3  -3 14388.2 220.234   0
  -1  -3   3 14548.8 142.946   1
   1  -3  -3 14509.2 197.503   0
  -1   3   3 14336.8 214.880   3
   1  -3  -3 14974.0 211.982   1
  -1  -3   3 14429.4 187.773   0
   1  -3   3 14660.0 225.318   0
   1  -3   3 14701.6 170.156   3
  -1   3   3 14368.8 199.603   0
   1   3  -3 14447.8 187.187   0
  -1  -3  -4 39209.9 337.299   3
   1  -3  -4 39075.6 322.877   0
  -1  -3  -4 39219.3 340.046   1
   1  -3  -4 39397.8 363.224   1
   1  -3  -4 39704.0 360.245   3
   1   3   4 38453.2 338.495   1
  -1   3   4 39825.3 370.987   1
   1   3  -4 39173.3 280.291   1
  -1   3   4 38571.4 323.798   0
  -1  -3   4 38773.4 278.732   1
  -1   3  -4 38490.3 361.098   0
  -1  -3  -4 39797.1 361.997   0
   1  -3   4 39023.1 337.982   1
   1  -3   4 38696.2 258.839   3
   1   3  -4 38553.1 302.106   0
  -1   3   4 39183.7 360.784   3
   1  -3   4 40673.9 375.306   0
  -1  -3   4 39501.9 309.080   0
   1  -3  -5 42420.7 385.177   3
  -1   3   5 41762.4 343.799   0
  -1  -3  -5 42088.5 385.100   0
  -1  -3  -5 42478.6 359.632   3
   1  -3   5 41263.4 253.651   3
   1   3  -5 42224.6 333.465   1
   1  -3   5 43700.8 405.041   0
   1  -3   5 41057.0 375.219   1
   1   3   5 40885.3 384.909   1
  -1  -3   5 41869.2 332.884   1
  -1  -3  -5 42905.4 393.321   1
  -1  -3   5 43488.6 330.694   0
  -1   3   5 41331.3 404.521   1
  -1   3  -5 41019.1 385.760   0
  -1   3   5 41101.2 380.119   3
   1   3  -5 40898.7 317.617   0
   1  -3  -5 43665.6 413.842   1
  -1   3  -5 42599.4 380.992   1
   1  -3  -5 42491.0 343.889   0
   1  -3   6 3998.07 149.975   0
   1   3   6 4007.28 139.806   1
  -1  -3  -6 4072.63 142.248   1
   1  -3   6 4214.92 168.098   2
  -1   3   6 3918.22 134.568   3
   1  -3   6 4016.32 79.1867   3
  -1  -3   6 4093.81 119.796   4
   1   3  -6 3805.69 122.563   1
  -1  -3   6 3971.05 124.666   1
   1  -3  -6 4070.21 117.791   0
   1  -3  -6 4279.66 155.870   1
  -1  -3   6 4124.35 118.094   0
   1  -3  -6 4323.03 140.158   3
   1  -3   6 3771.65 133.984   1
  -1   3   6 3932.35 146.854   1
  -1   3  -6 3809.07 140.329   0
   1   3  -6 3873.72 108.562   0
  -1   3  -6 4235.91 145.146   1
  -1  -3  -6 4047.53 123.743   3
   1  -3   7 3504.94 151.379   2
  -1  -3   7 3799.25 122.373   4
  -1   3  -7 3963.27 153.264   1
  -1  -3  -7 3739.37 122.425   3
  -1   3   7 3927.07 134.145   3
   1   3  -7 3825.01 112.422   0
   1   3  -7 3781.40 134.924   1
  -1  -3  -7 3692.40 155.784   1
   1   3   7 3808.69 147.682   1
   1  -3  -7 3776.63 119.100   0
  -1  -3   7 3793.42 153.155   2
  -1   3  -7 3741.84 146.790   0
   1  -3  -7 3920.72 158.431   4
  -1   3   7 3601.80 147.707   1
   1  -3  -7 3958.81 158.155   1
  -1  -3   7 3832.66 121.725   0
   1  -3   7 4108.13 160.648   0
  -1  -3   7 3881.47 135.105   1
   1  -3   7 3866.47 70.8181   3
   1  -3   7 3809.97 145.798   1
  -1  -3   8 22555.9 274.389   0
   1   3  -8 21407.3 256.302   0
   1  -3   8 21406.8 141.396   3
  -1   3  -8 21264.0 317.225   0
  -1   3   8 21436.2 360.562   1
  -1  -3   8 21894.2 335.882   2
   1   3  -8 22133.5 323.497   1
  -1  -3   8 21115.5 316.996   1
  -1   3  -8 22385.3 345.286   1
  -1  -3   8 20891.4 273.858   4
  -1   3   8 20872.5 300.901   3
   1  -3   8 21145.2 353.754   2
   1   3   8 21205.2 348.734   1
  -1  -3  -8 22175.4 281.775   3
   1  -3   8 22463.3 341.445   0
   1  -3   8 21097.0 336.445   1
   1  -3  -8 21936.5 274.986   0
   1   3   9 3327.05 161.290   1
   1  -3   9 3468.59 166.073   1
  -1  -3   9 3663.09 132.007   0
  -1  -3   9 3362.97 162.511   2
   1   3  -9 3305.62 114.918   0
  -1   3  -9 3271.69 148.093   0
   1  -3  -9 3287.91 122.486   0
   1  -3   9 3027.06 178.511   2
  -1   3  -9 3638.29 103.539   4
  -1  -3  -9 3569.25 127.726   3
   1   3  -9 3530.56 155.754   1
  -1   3   9 3415.89 136.620   3
  -1   3   9 3605.94 175.704   1
  -1  -3   9 3524.20 152.191   1
  -1  -3   9 3471.33 128.776   4
   1  -3  10 7087.63 234.699   1
  -1   3 -10 7176.74 151.809   4
  -1  -3  10 6752.47 226.477   2
  -1  -3 -10 7213.90 177.022   3
  -1   3  10 6996.14 191.722   3
  -1  -3  10 6972.02 181.862   4
   1  -3  10 6985.00 247.692   2
  -1  -3  10 7008.62 217.747   1
   1   3 -10 6931.37 163.213   0
   1   3  10 7151.99 241.440   1
   1  -3 -10 7380.32 177.634   0
  -1   3  10 7051.06 242.732   1
  -1   3 -10 7214.09 213.948   0
   1   3 -11 13288.6 229.560   0
   1   3  11 13538.8 343.067   1
   1  -3  11 13845.1 345.301   2
  -1   3 -11 13575.8 215.854   4
  -1  -3 -11 13909.9 244.838   3
  -1   3  11 13916.7 270.564   3
  -1   3 -11 13059.3 287.931   0
  -1  -3  11 13339.6 311.928   1
   1  -3  11 13694.4 328.576   1
   1  -3 -11 13075.9 240.371   0
  -1  -3  11 13274.9 255.778   4
  -1  -3  11 13167.0 310.472   2
  -1   3  11 13825.4 339.735   1
   1   3  12 4723.48 237.013   1
  -1   3  12 4962.89 175.479   3
  -1   3  12 4601.02 218.663   1
   1  -3  12 4511.27 239.621   2
  -1  -3  12 4971.20 217.140   1
  -1   3 -12 4828.03 198.503   0
  -1  -3  12 4889.92 224.380   2
   1  -3  12 5067.92 228.744   1
  -1   3 -12 4903.69 153.061   4
   1  -3 -12 4704.44 158.689   0
  -1  -3  12 4515.77 168.599   4
   1   3 -12 4842.14 151.288   0
  -1   3 -13 11072.1 226.578   4
  -1  -3  13 10992.7 318.915   1
  -1   3  13 11532.7 260.356   3
  -1  -3  13 11009.4 318.273   2
  -1   3  13 11348.4 346.088   1
   1   3  13 11074.3 347.876   1
   1   3 -13 11125.6 228.693   0
  -1   3 -13 11267.6 289.559   0
   1  -3 -13 11455.0 244.139   0
   1  -3  13 11027.0 325.791   1
   1  -3  13 11394.6 347.428   2
  -1  -3  14 852.944 141.651   1
   1  -3  14 793.355 175.880   2
  -1   3 -14 943.323 138.230   0
   1   3  14 704.394 140.789   1
   1  -3  14 1015.49 156.324   1
  -1   3  14 763.261 103.345   3
  -1   3 -14 1052.23 115.229   4
   1   3 -14 699.759 93.0709   0
  -1  -3  14 870.487 154.698   2
  -1   3  14 802.522 164.022   1
  -1   3  15 13332.5 291.004   3
  -1   3 -15 11818.1 308.985   0
   1   3 -15 12542.3 255.040   0
   1  -3  15 11733.4 370.838   1
   1   3  15 12663.0 396.937   1
  -1  -3  15 12372.9 367.093   1
  -1  -3  15 13029.8 191.992   3
  -1   3  15 13089.2 396.311   1
  -1   3  16 6173.80 311.293   1
  -1  -3  16 6093.80 280.793   1
  -1   3  16 6316.24 212.839   3
   1  -3  16 6315.20 297.806   1
   1   3  16 6094.16 309.326   1
  -1  -3  16 5915.08 124.388   3
   1   3 -16 5963.63 190.211   0
  -1   3 -16 6551.62 246.086   0
   1   3  17 2243.32 232.026   1
   1  -3  17 3163.78 237.722   1
  -1  -3  17 2538.90 217.412   1
  -1   3  17 2611.33 150.018   3
  -1   3 -17 2136.26 170.449   0
  -1   3  17 2931.43 240.250   1
   1   3 -17 2456.78 139.851   0
  -1   3 -18 611.197 142.682   0
  -1  -3  18 716.209 177.574   1
   1  -3  18 825.052 168.203   1
  -1   3  18 701.414 175.995   1
   1   3  18 590.430 159.229   1
  -1   3 -19 4705.57 233.883   0
  -1   3  19 4270.85 310.014   1
   1  -3  19 4435.99 290.411   1
   1   3  19 3924.00 295.736   1
  -1  -3  19 4356.98 289.679   1
  -1   3  20 1639.95 256.602   1
   1   3  20 1824.10 267.474   1
   1  -3  20 1828.27 246.837   1
  -1  -3 -20 1764.00 203.270   0
  -1  -3  20 1758.83 211.763   1
  -1  -3  21 835.384 210.030   1
   1   3  21 922.487 206.296   1
   1  -3  21 1304.06 245.628   1
  -1   3  21 831.721 238.115   1
  -1   3  22 1528.42 277.474   1
   1   3  22 1372.68 264.303   1
   1  -3  22 1249.75 239.272   1
  -1  -3  22 1292.91 241.935   1
  -1   3  23 1171.75 280.163   1
   1  -3  23 1066.14 229.748   1
   1   3  23 955.099 274.831   1
  -1  -3  23 908.034 224.744   1
   1  -3  24 355.779 248.988   1
  -1  -3  24 328.066 231.902   1
   1  -4   0 31.0278 72.2365   0
  -1  -4   0 55.5570 60.8990   0
   1   4   0 86.7701 59.3979   0
   1  -4   0 43.1877 58.6551   3
  -1   4   0 92.8408 59.9146   0
  -1   4   0 79.8830 61.2097   3
   1  -4   1 11706.8 213.099   0
   1  -4  -1 12188.7 210.983   0
   1   4   1 11905.0 211.382   0
  -1  -4  -1 11879.1 204.760   0
  -1  -4   1 12055.9 201.462   0
  -1  -4  -1 11322.7 115.757   1
   1   4   1 11752.9 117.211   1
  -1   4   1 11029.5 203.064   0
  -1   4   1 10995.2 198.944   3
   1  -4  -1 11789.0 172.096   1
  -1   4  -1 12014.6 214.755   0
   1  -4  -1 11851.9 204.733   3
   1   4  -1 11206.9 197.498   0
   1  -4   1 11034.5 186.534   3
  -1   4  -1 11344.0 191.689   3
  -1   4   2 2536.41 112.783   3
   1  -4   2 2600.68 117.259   0
  -1  -4  -2 2653.57 110.759   0
  -1   4  -2 2385.88 113.549   0
   1   4   2 2418.73 74.2448   1
  -1  -4  -2 2404.40 74.7208   1
  -1  -4   2 2359.37 102.529   0
   1   4  -2 2506.36 103.577   0
   1  -4  -2 2441.43 94.0838   1
   1   4   2 2437.92 107.833   0
   1  -4  -2 2420.02 102.086   3
   1  -4   2 2444.09 94.5558   3
  -1   4   2 2583.01 105.803   0
   1  -4  -2 2617.32 110.197   0
   1  -4   3 31196.4 289.496   3
   1   4  -3 30973.1 190.647   1
  -1   4   3 30758.2 315.625   1
  -1  -4   3 30355.6 311.975   0
  -1  -4  -3 31802.6 279.514   1
   1  -4  -3 30857.5 326.203   0
   1  -4   3 32010.4 352.355   0
  -1   4   3 30609.2 342.356   3
  -1  -4  -3 31522.8 337.723   3
   1  -4   3 31154.6 286.566   1
   1  -4  -3 31145.1 344.274   3
  -1   4  -3 29677.3 341.683   0
  -1  -4  -3 31508.1 345.264   0
   1   4  -3 31314.5 315.849   0
  -1   4   3 30596.8 326.592   0
   1  -4  -3 30082.1 309.016   1
  -1   4   4 10001.1 193.925   0
  -1  -4  -4 10244.5 210.349   0
   1   4  -4 9863.76 182.714   0
  -1   4   4 9547.12 196.371   1
   1  -4   4 10100.0 213.052   0
  -1   4   4 9856.02 203.651   3
  -1  -4   4 9646.70 135.886   1
   1  -4  -4 10171.6 204.665   3
  -1  -4  -4 9919.87 181.017   1
   1   4   4 9683.45 178.620   1
   1   4  -4 9911.04 138.707   1
   1  -4  -4 10192.9 195.421   0
  -1  -4  -4 10393.5 204.872   3
   1  -4   4 10318.1 165.361   3
  -1  -4   4 10268.1 187.773   0
   1  -4   4 9870.66 178.399   1
   1  -4  -4 9873.12 196.239   1
  -1   4  -4 9731.00 206.667   0
  -1   4   5 2199.33 110.524   1
  -1  -4   5 2448.42 88.2806   1
   1  -4   5 2221.91 82.0998   3
   1  -4  -5 2357.51 113.993   1
  -1  -4   5 2371.99 103.608   0
   1   4   5 2398.13 111.459   1
   1  -4  -5 2405.18 121.243   3
   1   4  -5 2203.63 85.3592   1
   1  -4   5 2293.08 46.0697   4
  -1   4   5 2213.57 105.861   0
  -1   4  -5 2085.76 118.816   0
   1  -4   5 2457.70 130.025   0
   1  -4  -5 2582.81 110.759   0
  -1   4   5 2305.01 119.803   3
  -1  -4  -5 2414.04 114.597   0
  -1  -4  -5 2408.41 112.276   1
   1  -4   5 2422.85 106.519   1
  -1  -4  -5 2309.32 110.522   3
   1   4  -5 2194.49 99.5307   0
  -1   4   6 9509.69 225.729   1
   1  -4   6 9802.94 226.756   0
   1  -4   6 9590.02 204.567   1
   1  -4   6 9334.61 91.4040   4
   1  -4  -6 9845.70 216.746   3
   1   4  -6 9280.50 183.398   0
  -1  -4   6 9679.86 191.143   0
   1   4  -6 9407.39 177.248   1
  -1   4   6 9283.13 212.034   3
   1  -4  -6 9269.93 193.870   0
  -1  -4  -6 10104.0 220.451   0
   1  -4  -6 9805.88 226.841   1
  -1  -4  -6 9898.07 215.872   1
   1  -4   6 9551.24 149.087   3
  -1  -4   6 9137.85 175.287   1
  -1   4  -6 9665.13 215.466   0
  -1   4   6 9099.37 193.496   0
  -1  -4  -6 9286.04 197.942   3
   1   4   6 9592.70 214.621   1
   1   4  -7 5474.17 153.974   1
   1  -4   7 5766.62 188.412   0
   1  -4  -7 5157.36 153.420   0
  -1   4  -7 4957.82 162.216   1
   1   4  -7 5037.39 143.016   0
  -1   4  -7 4998.15 168.625   0
  -1  -4   7 4988.44 147.463   1
   1  -4   7 5269.07 168.223   1
   1  -4   7 5150.86 107.929   3
  -1  -4   7 5454.03 154.488   0
  -1   4   7 4969.87 164.184   3
   1   4   7 4946.91 173.304   1
  -1  -4  -7 5287.35 168.272   0
   1  -4  -7 5336.56 167.217   3
  -1  -4   7 4950.35 139.079   4
   1  -4   7 5051.46 202.738   2
  -1  -4  -7 5525.32 179.105   1
  -1   4   7 5313.97 180.321   1
   1  -4  -7 5241.76 183.962   1
  -1  -4  -7 5286.17 157.510   3
  -1   4   8 3381.66 146.359   3
  -1   4  -8 3003.10 143.828   0
   1   4  -8 3192.78 135.132   1
  -1  -4   8 2976.23 130.501   1
   1  -4  -8 3011.57 125.329   0
  -1   4   8 3149.61 162.573   1
  -1  -4   8 3195.47 130.217   0
   1  -4   8 3001.84 145.226   1
  -1   4  -8 3056.27 148.769   1
   1  -4   8 3341.75 165.559   0
  -1  -4  -8 3310.30 134.321   3
  -1  -4   8 2965.26 120.257   4
   1  -4   8 3172.97 82.5413   3
   1   4   8 3024.72 152.914   1
   1  -4  -8 3057.52 137.959   3
   1   4  -8 2892.40 119.162   0
   1  -4   8 3061.90 179.338   2
  -1  -4   9 29956.4 433.366   2
   1  -4  -9 31698.8 372.477   0
  -1  -4   9 31654.3 365.134   0
   1   4  -9 31695.0 406.758   1
   1  -4   9 30374.8 467.044   2
   1  -4   9 30226.2 426.151   1
   1   4   9 30963.1 456.123   1
  -1   4   9 29840.1 397.611   3
  -1  -4   9 30450.7 399.417   1
  -1   4  -9 30339.3 406.895   0
   1   4  -9 30646.3 347.374   0
   1  -4   9 30861.7 222.496   3
  -1   4   9 29903.3 454.765   1
  -1  -4   9 30097.9 341.909   4
  -1  -4  -9 31478.7 380.467   3
   1   4 -10 14679.3 252.496   0
  -1  -4 -10 14264.1 268.011   3
  -1   4  10 14624.0 344.223   1
  -1  -4  10 14925.0 324.896   2
   1  -4 -10 14628.7 266.211   0
  -1  -4  10 14778.8 253.851   4
  -1  -4  10 14433.0 300.921   1
   1  -4  10 14427.0 135.900   3
  -1   4  10 14576.0 290.532   3
   1  -4  10 14476.7 319.555   1
  -1  -4  10 15369.2 275.240   0
   1  -4  10 14288.0 338.906   2
   1   4  10 14598.7 335.773   1
  -1   4 -10 14829.7 299.944   0
   1  -4  11 3257.50 208.510   2
  -1  -4 -11 3375.39 149.031   3
   1   4 -11 3240.69 135.638   0
  -1   4 -11 3664.52 175.768   0
  -1  -4  11 3524.29 191.565   2
  -1   4  11 3528.70 194.759   1
   1   4  11 3257.56 187.628   1
   1  -4 -11 3386.23 146.299   0
  -1   4  11 3624.22 163.393   3
  -1  -4  11 3579.46 162.369   0
  -1  -4  11 3126.98 168.873   1
   1  -4  11 3385.34 182.152   1
  -1  -4  11 3433.61 144.208   4
   1   4  12 6090.98 258.110   1
  -1  -4  12 6368.85 235.595   1
  -1  -4  12 5941.88 250.065   2
  -1  -4  12 6247.84 191.302   4
  -1   4  12 6239.77 209.586   3
  -1   4 -12 6819.31 227.805   0
  -1   4  12 6263.55 267.531   1
   1  -4  12 6473.54 250.430   1
   1  -4  12 6202.06 274.231   2
   1   4 -12 6279.87 183.771   0
   1   4 -13 31179.9 391.266   0
   1   4  13 31610.7 566.662   1
   1  -4  13 30171.2 544.598   2
  -1  -4  13 30379.3 510.575   2
   1  -4  13 31343.9 534.898   1
  -1  -4  13 30637.5 403.951   4
  -1   4  13 32382.1 457.919   3
  -1   4  13 32012.5 572.730   1
  -1  -4  13 31061.4 512.527   1
  -1   4 -13 30278.2 460.860   0
  -1  -4  14 119.020 119.208   1
   1  -4  14 383.537 139.617   1
   1   4 -14 173.419 85.5530   0
  -1   4  14 176.354 125.181   1
  -1  -4  14 187.253 143.662   2
   1   4  14 378.834 147.981   1
   1  -4  14 208.986 138.685   2
  -1   4 -14 249.704 108.990   0
  -1   4  14 289.762 95.6016   3
   1  -4  15 2110.69 222.977   2
  -1   4  15 2197.22 149.492   3
  -1  -4  15 2483.18 197.562   1
  -1   4 -15 2081.70 162.885   0
   1   4 -15 2259.64 135.235   0
  -1   4  15 1964.10 200.034   1
   1  -4  15 2316.98 200.495   1
   1   4  15 2296.99 210.361   1
  -1  -4  15 2135.95 200.125   2
  -1   4  16 1551.83 136.497   3
  -1  -4  16 1720.19 180.142   1
  -1   4  16 1639.58 205.999   1
  -1  -4  16 1413.50 188.488   2
  -1   4 -16 1700.82 157.545   0
   1  -4  16 1391.24 176.954   1
   1   4  16 1857.83 201.401   1
   1   4 -16 1534.71 124.477   0
   1  -4  17 1917.84 207.970   1
   1   4  17 1688.17 192.823   1
  -1   4  17 2174.52 224.810   1
  -1  -4  17 1788.61 186.655   1
  -1   4 -17 1867.40 167.935   0
   1   4 -17 1794.97 129.910   0
   1   4  18 3087.92 257.177   1
  -1   4  18 3227.46 262.224   1
   1  -4  18 3115.71 259.036   1
  -1  -4  18 2873.26 237.133   1
  -1   4 -18 3279.18 207.253   0
  -1   4 -19 103.778 120.482   0
  -1   4  19 142.140 199.333   1
  -1  -4  19 19.8227 160.003   1
   1   4  19 23.3069 188.437   1
   1  -4  19 84.6133 176.612   1
  -1   4  20 2158.47 268.997   1
   1   4  20 2553.47 294.397   1
   1  -4  20 2646.12 264.290   1
  -1  -4  20 2399.80 236.743   1
  -1   4  21 1105.51 241.733   1
  -1  -4  21 795.829 203.833   1
   1   4  21 1214.12 246.434   1
   1  -4  21 1057.56 226.887   1
  -1  -4  22 253.495 205.518   1
  -1   4  22 223.047 196.208   1
   1  -4  22 275.124 190.956   1
   1   4  22 357.755 196.463   1
   1   4  23 494.368 257.850   1
   1  -4  23 191.078 210.379   1
  -1  -4  23 333.208 201.653   1
  -1   4  23 434.765 205.588   1
   1  -4  24 222.624 230.218   1
  -1  -4  24 366.844 234.834   1
   1  -5   0 24803.5 332.044   0
  -1  -5   0 24544.0 319.853   0
   1   5   0 24176.2 321.571   0
   1  -5   0 23941.7 308.980   3
   1  -5   0 23426.9 244.521   1
  -1   5   0 23856.0 315.406   3
  -1   5   0 24528.6 330.181   0
   1  -5   1 32625.3 380.894   0
   1  -5  -1 32573.8 365.748   3
  -1  -5  -1 32697.3 377.178   0
  -1  -5   1 32631.1 367.016   0
   1  -5   1 31986.3 349.277   3
   1  -5  -1 31884.6 296.468   1
  -1  -5  -1 31246.3 198.937   1
  -1   5  -1 31871.9 376.281   0
   1   5   1 32237.2 375.465   0
  -1   5   1 31446.8 370.958   0
  -1   5   1 31854.4 371.076   3
   1   5  -1 31959.9 365.062   0
   1  -5  -1 33592.6 379.151   0
   1   5   1 31743.5 198.885   1
  -1  -5  -2 34232.2 257.864   1
  -1   5  -2 33920.0 393.950   0
   1   5   2 33347.8 253.032   1
  -1  -5  -2 36326.9 400.394   0
  -1   5   2 34294.5 385.845   0
   1  -5  -2 35556.3 390.400   0
  -1  -5   2 34787.9 374.267   0
   1  -5  -2 33906.0 322.985   1
   1  -5   2 34873.8 355.778   3
  -1   5   2 34174.4 393.497   3
   1  -5   2 35957.3 403.095   0
   1   5   2 34214.4 394.068   0
   1  -5  -2 34844.2 387.528   3
   1   5  -2 34737.7 377.400   0
  -1  -5   3 3621.08 60.7347   1
   1   5  -3 3613.79 135.260   0
  -1  -5   3 3768.59 137.048   0
  -1   5   3 3879.01 150.359   3
   1  -5  -3 3713.47 124.447   1
   1  -5   3 4008.34 157.265   0
  -1  -5  -3 4034.01 143.203   3
   1  -5  -3 3706.97 144.689   0
  -1  -5  -3 3953.19 150.781   0
   1  -5  -3 3660.12 137.634   3
   1  -5   3 3925.86 126.841   3
  -1  -5  -3 3856.06 109.259   1
   1   5   3 3763.18 107.358   1
   1   5   3 3642.79 143.572   0
  -1   5   3 3761.71 125.759   1
  -1   5   3 3855.64 145.156   0
  -1   5  -3 3696.32 152.827   0
   1  -5   3 3910.36 115.399   1
  -1  -5   4 26538.1 209.487   1
  -1   5   4 27339.2 367.956   3
  -1   5  -4 26359.3 358.330   0
   1   5   4 26187.9 294.549   1
   1   5  -4 27453.8 212.971   1
   1  -5   4 28771.5 378.099   0
  -1  -5  -4 27865.9 359.776   3
   1  -5   4 27282.5 296.148   1
  -1  -5   4 27678.7 340.762   0
   1  -5  -4 28039.9 351.611   0
  -1  -5  -4 27406.9 301.058   1
   1  -5  -4 27114.5 331.071   1
  -1  -5  -4 28434.9 369.699   0
   1   5  -4 27822.6 339.309   0
   1  -5   4 28232.4 307.668   3
   1  -5  -4 27547.6 363.638   3
  -1   5   4 27897.2 352.756   0
  -1   5   4 27182.5 332.792   1
   1   5  -5 22527.9 231.051   1
  -1   5  -5 22143.6 337.505   0
  -1  -5   5 22289.8 229.015   1
  -1  -5  -5 22647.1 337.377   0
   1  -5  -5 23829.3 329.998   0
   1   5  -5 22008.8 305.166   0
   1  -5   5 23787.9 355.073   0
   1  -5   5 22562.7 270.624   3
   1  -5  -5 23527.8 345.263   3
  -1  -5  -5 23070.6 332.984   3
  -1   5   5 22264.7 323.038   1
   1   5   5 22889.2 303.094   1
   1  -5   5 22515.4 288.285   1
  -1   5   5 22108.3 321.790   0
  -1  -5   5 23681.6 317.110   0
   1  -5  -5 23029.3 326.334   1
  -1  -5  -5 22679.0 302.175   1
  -1   5   5 22147.3 338.103   3
   1  -5  -6 27328.8 356.738   0
  -1   5  -6 25458.2 369.118   0
  -1  -5   6 27436.9 345.634   0
   1  -5  -6 26607.3 371.578   1
   1   5  -6 26385.8 281.655   1
  -1  -5  -6 26767.6 361.951   3
   1  -5   6 26272.3 332.137   1
   1   5  -6 26247.2 335.655   0
   1  -5   6 26929.5 288.251   3
   1   5   6 26184.2 351.952   1
  -1   5   6 26109.0 369.895   1
  -1  -5  -6 26940.8 354.720   1
  -1  -5   6 25733.5 277.826   1
  -1   5   6 26057.6 352.765   0
   1  -5   6 26081.1 172.125   4
  -1   5   6 25994.8 376.725   3
   1  -5   6 27100.3 386.266   0
  -1   5   7 8708.91 236.183   1
  -1  -5   7 8569.47 183.830   1
  -1  -5   7 8639.52 181.933   4
   1  -5   7 8589.83 209.989   1
  -1  -5  -7 9333.32 229.932   1
   1   5  -7 8813.95 186.670   1
   1  -5  -7 8937.43 214.474   0
   1   5  -7 8323.32 198.293   0
   1  -5   7 8553.45 162.044   3
  -1   5   7 8704.44 232.310   3
   1  -5   7 8361.89 98.5591   4
  -1   5  -7 8513.74 229.359   0
  -1  -5   7 8843.89 211.214   0
   1   5   7 8809.08 226.750   1
   1  -5  -8 131.039 69.1715   0
  -1  -5   8 122.457 85.7697   0
   1  -5   8 196.358 29.9281   4
   1   5  -8 177.466 73.0309   0
  -1   5   8 192.943 73.9299   3
  -1  -5   8 229.006 66.5578   1
   1   5   8 122.278 79.5587   1
   1  -5   8 153.552 77.7114   1
  -1   5   8 194.254 96.4201   1
   1  -5   8 182.358 49.3768   3
  -1  -5   8 239.128 77.3943   4
  -1   5  -8 157.213 90.7258   0
   1   5  -8 173.168 68.8812   1
   1   5   9 6610.14 224.793   1
  -1   5  -9 6710.07 221.374   0
   1  -5   9 6962.24 138.331   3
   1   5  -9 6574.76 185.907   0
   1  -5   9 6757.13 262.709   2
   1   5  -9 6554.16 193.996   1
  -1  -5   9 6513.72 192.586   1
  -1  -5   9 6631.44 198.719   0
  -1  -5   9 6184.40 168.802   4
   1  -5   9 6736.37 216.166   1
  -1   5   9 6535.20 232.384   1
  -1   5   9 6688.74 217.821   3
  -1   5 -10 3930.20 182.267   0
  -1  -5  10 4237.66 174.888   0
  -1   5  10 4398.06 186.962   3
   1   5 -10 4162.25 156.561   0
  -1  -5  10 3938.50 145.879   4
   1  -5  10 4220.16 187.015   1
  -1  -5  10 3990.07 169.311   1
  -1   5  10 4355.21 207.433   1
   1  -5  10 4039.87 216.047   2
  -1  -5  10 3861.90 209.716   2
   1  -5  10 4450.54 106.795   3
   1   5  10 4295.28 203.345   1
  -1  -5  11 4767.96 191.452   0
   1   5 -11 4606.99 170.698   0
  -1   5  11 4760.55 198.995   3
  -1   5  11 4619.52 221.151   1
   1  -5  11 4444.05 202.115   1
   1  -5  11 4561.14 97.7270   3
  -1  -5  11 4568.63 192.542   1
   1  -5  11 5020.21 259.329   2
  -1   5 -11 4206.96 194.267   0
   1   5  11 4537.62 222.492   1
  -1  -5  11 4461.51 155.103   4
  -1  -5  11 4664.11 228.699   2
  -1   5  12 83.4656 133.812   1
  -1   5 -12 146.083 111.704   0
   1   5  12 65.0961 121.739   1
  -1  -5  12 281.949 158.169   2
   1  -5  12 172.214 165.232   2
  -1   5  12 145.553 101.476   3
   1  -5  12 134.787 116.433   1
   1   5 -12 52.1481 84.7940   0
   1  -5  12 104.095 25.7283   3
  -1  -5  12 106.879 85.4341   4
  -1  -5  12 111.077 102.135   1
   1  -5  13 12284.9 376.228   2
  -1   5 -13 11631.3 306.717   0
   1  -5  13 11628.9 334.197   1
  -1   5  13 11745.0 304.141   3
   1   5  13 12479.5 365.872   1
  -1  -5  13 12301.2 259.618   4
   1   5 -13 11796.2 263.337   0
  -1   5  13 11893.8 371.841   1
  -1  -5  13 11674.8 348.582   2
  -1  -5  13 12303.4 330.952   1
  -1  -5  14 4355.95 250.071   2
  -1   5  14 4294.29 202.738   3
   1   5 -14 4409.45 173.937   0
   1  -5  14 4541.93 237.087   1
  -1   5 -14 4497.06 211.829   0
  -1   5  14 4292.63 256.476   1
  -1  -5  14 4581.67 228.893   1
   1   5  14 4660.66 256.924   1
   1  -5  14 4337.53 261.611   2
   1  -5  15 2742.52 214.286   1
  -1  -5  15 2732.79 197.969   1
   1  -5  15 2432.40 239.905   2
  -1   5  15 3053.21 179.450   3
   1   5  15 2439.22 221.848   1
   1   5 -15 2654.40 147.402   0
  -1  -5  15 2565.01 212.271   2
  -1   5 -15 2896.60 185.107   0
  -1   5  15 2811.72 230.789   1
  -1  -5  16 137.187 122.794   1
  -1   5 -16 143.144 119.259   0
  -1  -5  16 17.3880 142.828   2
   1  -5  16 27.7517 158.199   2
   1   5 -16-17.7701 91.6862   0
   1  -5  16 36.6887 142.403   1
   1   5  16 82.1747 159.386   1
  -1   5  16 82.5889 127.097   1
   1   5 -17 2042.48 143.512   0
  -1  -5  17 1583.40 188.877   1
   1  -5  17 1863.04 205.795   1
  -1   5 -17 1764.89 168.230   0
   1   5  17 1802.82 229.291   1
  -1  -5  17 1846.03 209.874   2
   1  -5  17 2056.55 234.831   2
  -1   5  17 1880.70 233.108   1
  -1  -5  18-32.2199 149.499   1
  -1   5  18 46.4131 151.286   1
   1   5  18 70.2343 185.414   1
  -1   5 -18 163.043 123.858   0
   1  -5  18 100.500 162.567   1
   1  -5  19 337.527 180.894   1
   1   5  19 365.337 204.103   1
  -1   5  19 390.020 206.705   1
  -1  -5  19 401.900 157.139   1
  -1   5 -19 246.305 138.912   0
   1   5  20 3324.95 301.925   1
  -1   5  20 2815.14 292.265   1
  -1  -5  20 2677.77 247.480   1
   1  -5  20 2725.57 268.155   1
   1   5  21 806.223 223.082   1
  -1  -5  21 621.767 206.586   1
  -1   5  21 908.158 209.594   1
   1  -5  21 891.293 218.091   1
  -1  -5  22 423.236 194.634   1
   1   5  22 409.113 205.469   1
   1  -5  22 491.088 197.469   1
  -1   5  22 689.719 221.956   1
   1  -5  23 4385.67 338.590   1
  -1  -5  23 5073.10 357.845   1
   1  -5  24 185.137 217.058   1
  -1  -5  24 247.590 216.072   1
  -1   6   0 1912.98 122.939   0
   1  -6   0 1833.22 86.0675   1
  -1  -6   0 1951.31 126.845   0
   1  -6   0 1986.09 120.864   3
   1   6   0 1936.94 116.557   0
  -1  -6  -1 70102.6 1236.79   1
   1  -6   1 74768.4 584.572   3
   1   6  -1 71895.9 599.273   0
   1  -6  -1 74564.6 601.599   3
   1   6   1 72895.8 614.061   0
  -1   6  -1 72300.0 615.845   0
  -1   6   1 71606.1 605.193   3
  -1  -6   1 75141.1 605.800   0
  -1   6   1 70926.4 604.671   0
   1  -6  -1 72751.4 469.652   1
   1   6   2 4813.16 105.064   1
  -1   6   2 4535.06 163.213   3
   1  -6   2 4676.91 155.289   3
  -1  -6   2 5069.87 174.073   0
   1  -6  -2 4843.77 136.525   1
  -1  -6  -2 4536.66 102.772   1
   1   6  -2 4606.81 166.224   0
  -1   6   2 4711.82 173.788   0
   1   6   2 4752.66 171.383   0
  -1   6  -2 5098.14 177.533   0
  -1   6   3 8764.65 223.607   0
  -1   6   3 8753.99 229.822   3
  -1   6  -3 8988.82 231.902   0
   1   6  -3 8931.92 220.949   0
   1  -6  -3 8947.01 190.562   1
  -1  -6  -3 9289.77 164.555   1
   1   6   3 9172.39 161.968   1
   1  -6   3 9331.85 174.122   1
   1   6   3 9399.08 236.109   0
  -1  -6   3 9603.70 228.246   0
   1  -6   3 9599.12 210.572   3
   1  -6   4 27782.6 305.818   1
   1   6   4 27718.0 400.716   0
  -1   6   4 28089.4 390.542   0
  -1  -6  -4 28053.1 312.221   1
  -1  -6   4 27324.9 196.215   1
  -1  -6   4 28309.2 378.349   0
   1   6   4 27763.4 309.391   1
  -1   6   4 27537.5 347.333   1
  -1   6  -4 27453.0 396.203   0
   1  -6  -4 26766.1 342.321   1
   1  -6   4 28966.7 350.372   3
   1   6  -4 27538.2 371.418   0
  -1   6   4 28428.6 405.732   3
   1  -6  -5 16217.1 284.550   1
  -1   6   5 16074.4 302.207   0
  -1   6   5 15810.0 284.097   1
   1  -6   5 16531.1 262.022   3
   1   6  -5 15979.2 288.013   0
  -1   6  -5 15592.3 307.403   0
  -1   6   5 16527.3 321.510   3
  -1  -6  -5 16654.6 265.737   1
   1   6   5 15434.5 255.658   1
   1  -6   5 16289.3 250.930   1
  -1  -6   5 15822.1 290.884   0
  -1  -6   5 15644.1 183.765   1
  -1  -6  -6 1970.46 118.003   1
   1  -6  -6 2124.91 125.734   1
  -1  -6   6 1994.94 86.8397   1
   1  -6   6 1814.03 106.153   1
   1  -6   6 1895.47 101.569   3
  -1  -6   6 2148.09 133.989   0
  -1   6   6 1971.21 131.578   3
  -1   6   6 1942.59 131.620   0
   1   6   6 2046.40 117.929   1
  -1   6   6 1943.52 128.347   1
  -1   6  -6 1950.31 134.082   0
   1   6  -6 2070.61 89.1438   1
   1   6  -6 2023.38 125.436   0
  -1   6   7 647.958 100.895   0
   1   6   7 695.893 96.7198   1
  -1  -6   7 692.201 70.9692   1
  -1   6  -7 566.437 103.759   0
  -1   6   7 724.959 106.668   1
   1  -6   7 635.703 87.8208   1
  -1  -6  -7 799.416 99.5407   1
   1   6  -7 631.833 89.6130   0
   1  -6   7 698.201 44.1489   4
   1  -6   7 628.451 73.6950   3
  -1   6   7 608.491 103.362   3
   1   6  -7 635.343 76.4456   1
  -1  -6   7 725.753 102.690   0
  -1  -6   8 6030.52 169.902   4
  -1   6   8 6181.55 216.247   3
   1  -6   8 6220.11 195.849   1
   1   6  -8 6033.06 192.563   0
   1  -6   8 6226.64 157.996   3
   1   6   8 6435.29 214.111   1
  -1  -6   8 6020.02 167.079   1
  -1   6   8 5918.78 218.782   1
   1  -6   8 6114.01 92.5390   4
  -1   6  -8 6140.85 220.713   0
   1   6  -8 6365.68 174.981   1
  -1   6   9 3080.90 175.912   3
  -1  -6   9 2915.73 133.961   4
   1  -6   9 3143.03 117.210   3
   1  -6   9 2801.38 151.462   1
  -1  -6   9 3147.90 141.060   1
  -1   6   9 3107.37 181.838   1
   1   6  -9 3130.29 150.468   0
  -1   6  -9 3238.41 172.631   0
   1   6  -9 3054.29 142.612   1
   1   6   9 3107.88 170.804   1
   1   6 -10 7660.15 220.876   0
   1  -6  10 7778.22 295.685   2
   1  -6  10 8162.08 166.927   3
  -1   6  10 7816.14 273.212   1
  -1  -6  10 7561.90 192.359   4
  -1  -6  10 7525.02 219.031   1
  -1   6 -10 7247.38 243.801   0
   1  -6  10 7874.64 245.836   1
  -1   6  10 7684.36 251.542   3
   1   6 -10 7736.14 222.377   1
   1   6  10 7915.82 267.799   1
  -1  -6  11 13446.8 254.066   4
   1  -6  11 13513.9 200.445   3
  -1   6  11 13250.3 328.123   3
  -1  -6  11 13093.4 361.771   2
   1  -6  11 13134.3 322.578   1
   1  -6  11 13110.2 381.213   2
  -1  -6  11 13969.1 307.560   1
  -1   6  11 13609.7 366.576   1
  -1   6 -11 13037.0 322.759   0
   1   6  11 14227.5 362.319   1
   1   6 -11 13293.3 287.526   0
   1   6 -12 681.823 103.204   0
   1  -6  12 736.080 161.271   2
  -1   6 -12 662.615 129.869   0
  -1  -6  12 802.647 170.697   2
   1  -6  12 689.205 131.094   1
  -1   6  12 714.585 124.495   3
   1  -6  12 712.882 60.7127   3
   1   6  12 682.142 131.658   1
  -1   6  12 732.637 137.348   1
  -1  -6  12 680.694 115.141   1
  -1  -6  12 614.432 94.5809   4
   1   6 -13 1134.64 119.753   0
   1  -6  13 1067.12 52.7205   3
   1  -6  13 1009.69 168.469   2
  -1  -6  13 993.740 169.894   2
  -1   6  13 1037.78 170.055   1
  -1  -6  13 1246.89 136.618   1
   1  -6  13 1382.23 151.296   1
  -1   6 -13 1058.26 142.506   0
  -1   6  13 1232.11 138.959   3
  -1  -6  13 1072.56 105.273   4
   1   6  13 1007.97 163.923   1
  -1   6 -14 350.448 123.880   0
   1  -6  14 412.649 154.320   2
  -1  -6  14 313.391 115.188   1
  -1  -6  14 482.423 167.552   2
   1   6  14 390.353 131.798   1
   1  -6  14 405.642 129.999   1
  -1   6  14 270.652 149.346   1
   1   6 -14 491.710 102.070   0
  -1  -6  14 340.540 91.6915   4
   1   6  15 1385.71 193.321   1
  -1   6  15 1414.91 197.251   1
   1  -6  15 1606.89 184.913   1
  -1  -6  15 1336.42 162.989   1
   1  -6  15 1417.39 192.154   2
   1   6 -15 1466.73 130.967   0
  -1  -6  15 1174.80 183.144   2
  -1   6 -15 1509.22 160.605   0
   1  -6  16 1301.12 222.959   2
  -1  -6  16 1747.74 183.968   1
   1   6 -16 1778.51 139.151   0
  -1   6 -16 1972.50 173.990   0
   1   6  16 1953.38 226.436   1
  -1   6  16 1533.05 212.773   1
   1  -6  16 1459.20 181.865   1
  -1  -6  16 1655.67 202.994   2
  -1   6  17 748.382 173.308   1
   1  -6  17 485.270 206.092   2
  -1   6 -17 497.594 137.988   0
   1  -6  17 634.536 155.588   1
   1   6 -17 584.869 110.341   0
  -1  -6  17 522.048 144.423   1
   1   6  17 595.169 184.835   1
  -1  -6  17 525.460 179.186   2
   1  -6  18 74.0267 175.021   2
   1  -6  18 119.936 140.686   1
  -1  -6  18 107.569 167.993   2
   1   6  18-88.4291 164.501   1
  -1   6 -18 275.690 137.695   0
  -1   6  18 278.575 193.662   1
  -1  -6  18 105.048 139.705   1
   1  -6  19 292.948 172.263   1
  -1   6  19 150.494 191.460   1
  -1   6 -19 79.3909 137.421   0
  -1  -6  19 156.229 158.788   1
   1   6  19 35.4235 162.422   1
   1  -6  20 3018.81 278.605   1
  -1  -6  20 2652.63 253.287   1
   1   6  20 2630.26 270.077   1
  -1   6  20 3122.46 315.138   1
   1  -6  21 701.874 219.716   1
  -1  -6  21 694.940 203.413   1
  -1   6  21 625.505 218.018   1
   1   6  21 631.890 213.730   1
  -1   6  22 183.186 209.184   1
  -1  -6  22 90.9706 206.150   1
   1  -6  22 65.0910 214.813   1
   1   6  22 351.760 212.394   1
   1  -6  23 168.764 223.516   1
  -1  -6  23 98.0143 194.112   1
  -1   7   0 5382.46 199.391   0
   1  -7   0 5059.81 132.804   1
   1   7   0 5268.06 197.703   0
   1   7   1 9663.07 253.451   0
   1  -7  -1 9264.03 183.073   1
  -1   7   1 9615.24 257.841   0
  -1  -7  -1 9275.20 118.757   1
  -1   7  -1 9070.99 252.285   0
   1   7  -1 9622.40 251.711   0
   1  -7   1 9068.35 169.704   1
   1   7   2 18973.5 204.951   1
   1   7  -2 18949.6 342.988   0
  -1   7   2 19488.5 353.717   0
   1   7   2 19665.4 359.088   0
   1  -7  -2 18647.8 265.599   1
  -1   7  -2 18957.3 351.422   0
  -1  -7  -2 19520.8 208.999   1
   1  -7   3 5988.43 147.296   1
   1   7   3 5962.88 211.804   0
   1   7  -3 5979.80 204.098   0
  -1   7  -3 5786.25 210.233   0
  -1   7   3 5943.48 206.142   0
   1   7   3 6089.47 138.258   1
  -1  -7  -3 5835.09 136.639   1
   1  -7  -3 6213.51 169.021   1
   1  -7   4 24772.3 295.174   1
  -1  -7  -4 24488.7 298.370   1
  -1  -7   4 24862.0 158.567   1
   1   7  -4 24293.4 383.229   0
   1   7   4 24625.2 409.528   0
  -1   7  -4 24401.0 405.396   0
  -1   7   4 25099.0 404.665   0
   1  -7  -4 25155.4 343.478   1
  -1   7   4 25411.3 417.374   3
   1   7   4 24486.1 297.409   1
  -1   7   5 7606.31 210.603   1
  -1   7   5 7538.52 235.728   3
   1  -7   5 7587.41 202.842   3
  -1   7  -5 7523.51 239.178   0
  -1  -7  -5 7683.80 189.364   1
   1   7  -5 7408.69 220.180   0
   1  -7   5 7434.60 177.813   1
   1  -7  -5 8129.10 215.160   1
  -1   7   5 7312.09 231.364   0
   1   7   5 7661.80 188.039   1
  -1  -7   5 7531.01 120.242   1
  -1   7   6 7670.43 224.021   1
  -1  -7  -6 7992.45 210.346   1
   1  -7   6 7860.43 193.907   1
  -1   7  -6 8029.93 245.952   0
  -1  -7   6 7938.52 147.625   1
   1  -7   6 7826.39 202.313   3
   1   7   6 8315.16 211.941   1
  -1   7   6 7737.63 252.774   3
   1   7  -6 7761.30 230.125   0
  -1   7   6 7464.80 234.722   0
  -1   7   7 9722.37 262.002   1
  -1   7   7 9324.83 279.652   3
  -1   7  -7 9514.31 275.943   0
   1  -7   7 9355.12 223.495   1
   1   7   7 9303.27 241.761   1
   1  -7   7 9872.27 222.213   3
  -1   7   7 8993.36 258.773   0
  -1  -7   7 8991.28 177.508   1
   1   7  -7 9252.56 252.536   0
   1  -7   8 1027.35 105.089   1
  -1   7   8 1002.88 135.335   3
   1   7   8 1104.92 117.916   1
   1   7  -8 971.566 90.0311   1
  -1   7  -8 1216.22 139.488   0
  -1  -7   8 1027.16 87.3251   1
   1   7  -8 963.839 113.421   0
  -1   7   8 1059.44 127.728   1
   1  -7   8 1015.67 93.5482   3
   1  -7   8 1091.16 53.7782   4
   1   7  -9 529.058 94.9174   1
  -1  -7   9 660.654 83.0602   1
  -1   7   9 405.744 114.846   3
   1  -7   9 525.472 38.6119   4
   1  -7   9 569.359 82.1133   3
   1   7   9 517.090 111.667   1
   1   7  -9 438.245 103.269   0
  -1   7  -9 440.312 133.347   0
  -1   7   9 636.431 124.826   1
  -1  -7   9 594.973 97.2103   4
   1  -7   9 536.720 98.5477   1
  -1   7  10 454.464 122.335   3
   1   7 -10 415.836 98.0693   1
   1   7 -10 478.543 104.351   0
  -1   7 -10 416.089 132.148   0
  -1  -7  10 540.353 93.2427   1
   1  -7  10 418.793 75.2028   3
   1  -7  10 586.243 113.781   1
  -1  -7  10 416.993 90.4701   4
   1  -7  10 524.130 147.191   2
  -1   7  10 415.247 123.462   1
   1   7  10 390.174 119.944   1
   1   7  11 1357.93 148.649   1
   1  -7  11 1271.39 200.610   2
  -1   7  11 1655.52 163.967   1
  -1  -7  11 1632.14 130.118   1
   1  -7  11 1323.00 135.542   1
   1  -7  11 1520.20 97.1850   3
  -1  -7  11 1506.02 115.953   4
   1   7 -11 1496.99 131.917   0
  -1   7  11 1331.76 142.608   3
  -1   7 -11 1266.06 151.625   0
  -1   7  12 11192.7 356.087   1
   1  -7  12 11070.3 310.605   1
   1  -7  12 10816.8 370.030   2
  -1  -7  12 10563.3 352.545   2
   1   7  12 10740.7 336.547   1
   1   7 -12 11783.9 293.406   0
  -1  -7  12 10516.5 230.319   4
  -1   7 -12 10704.6 316.309   0
  -1  -7  12 11519.2 293.818   1
  -1   7 -13 19019.6 418.407   0
   1   7 -13 18930.4 370.932   0
   1  -7  13 19290.3 481.864   2
   1   7  13 20055.0 472.446   1
   1  -7  13 20470.8 434.505   1
  -1  -7  13 19930.7 316.670   4
  -1  -7  13 19325.3 394.203   1
  -1   7  13 19948.6 480.394   1
  -1  -7  13 18554.8 457.019   2
   1  -7  14 7204.55 284.167   1
  -1  -7  14 6982.59 201.544   4
   1  -7  14 6939.10 316.914   2
   1   7 -14 7263.95 243.406   0
   1   7  14 6990.02 315.243   1
  -1  -7  14 6821.06 313.036   2
  -1   7 -14 7114.79 278.243   0
  -1  -7  14 7126.38 265.612   1
  -1   7  14 7722.35 335.410   1
   1   7 -15 1221.39 130.956   0
  -1   7  15 1227.45 194.135   1
   1   7  15 1306.73 176.199   1
   1  -7  15 1371.04 164.896   1
   1  -7  15 1255.47 202.230   2
  -1  -7  15 1428.50 156.614   1
  -1  -7  15 1296.44 212.441   2
  -1   7 -15 1303.20 162.216   0
  -1   7  16 6553.62 340.022   1
  -1  -7  16 6663.33 287.004   1
  -1  -7  16 6570.68 321.536   2
   1   7 -16 6921.72 245.502   0
   1   7  16 6573.07 334.188   1
  -1   7 -16 6379.06 274.097   0
   1  -7  16 6611.06 349.329   2
   1  -7  16 6958.83 305.746   1
   1   7  17 6611.69 348.392   1
   1  -7  17 6771.80 319.099   1
  -1   7  17 6251.62 349.786   1
  -1  -7  17 6670.70 297.835   1
  -1   7 -17 6696.63 288.502   0
   1  -7  17 5299.44 339.616   2
  -1  -7  17 6359.12 329.285   2
  -1   7 -18 3220.60 226.242   0
  -1  -7  18 3277.78 241.252   1
  -1  -7  18 2902.49 263.373   2
   1  -7  18 3242.43 254.633   1
  -1   7  18 3153.43 278.727   1
   1   7  18 3487.82 275.137   1
   1  -7  18 2730.97 275.004   2
  -1   7  19 1624.11 255.424   1
   1  -7  19 1705.83 264.241   2
  -1  -7  19 1381.71 241.011   2
   1   7  19 1157.78 228.954   1
  -1  -7  19 1500.97 207.313   1
   1  -7  19 1916.83 235.386   1
  -1   7  20 837.472 248.700   1
   1  -7  20 703.107 212.617   1
  -1  -7  20 516.376 236.190   2
  -1  -7  20 660.223 185.010   1
   1   7  20 946.936 249.288   1
  -1   7  21 5435.71 395.053   1
   1  -7  21 4582.22 324.972   1
   1   7  21 4372.95 365.954   1
  -1  -7  21 4273.27 301.655   1
  -1  -7  22 644.105 222.886   1
   1  -7  22 476.338 212.262   1
   1   7  22 618.763 248.887   1
   1  -7  23 1374.47 261.080   1
   1  -8   0 2431.12 105.050   1
  -1   8   0 2348.31 168.568   0
   1   8   0 2484.70 163.910   0
   1  -8  -1 15262.8 237.806   1
   1   8   1 15330.7 342.375   0
   1  -8   1 15622.3 227.446   1
   1   8  -1 15879.0 344.776   0
  -1   8   1 16185.6 351.584   0
  -1  -8  -1 15346.5 151.332   1
  -1   8  -1 15888.4 350.906   0
  -1   8  -2 6073.81 231.210   0
   1   8  -2 6139.80 223.708   0
  -1   8   2 6340.73 224.131   0
  -1  -8  -2 6647.65 128.052   1
   1  -8   2 6702.35 153.344   1
   1  -8  -2 6122.93 165.717   1
   1   8   2 6175.25 232.508   0
  -1  -8  -3 23773.4 268.519   1
   1  -8   3 22927.0 280.400   1
  -1   8   3 22968.3 416.936   0
   1   8   3 24053.7 431.957   0
  -1   8  -3 23301.5 420.403   0
   1   8  -3 23048.1 406.440   0
   1  -8  -3 23015.5 323.701   1
   1   8   3 23076.7 264.521   1
  -1   8  -4 11639.2 308.484   0
   1  -8  -4 11333.7 245.068   1
  -1  -8  -4 11733.7 215.006   1
  -1   8   4 11194.4 297.642   0
   1   8  -4 12201.1 299.986   0
   1   8   4 11536.7 310.986   0
   1  -8   4 11971.2 213.339   1
   1   8   4 11440.3 210.598   1
  -1  -8   5 1339.88 47.0651   1
  -1   8  -5 1237.47 143.344   0
   1   8   5 1410.67 101.176   1
  -1  -8  -5 1399.15 105.726   1
   1  -8  -5 1328.05 115.884   1
   1  -8   5 1436.94 96.1676   1
  -1   8   5 1296.93 135.369   0
   1   8  -5 1313.30 134.796   0
  -1   8   6 3951.90 174.072   1
  -1  -8  -6 3924.79 159.357   1
   1   8   6 3770.45 155.523   1
   1   8  -6 3845.81 188.909   0
  -1  -8   6 3764.94 96.5366   1
  -1   8   6 3923.03 203.608   0
   1  -8   6 3802.43 144.322   1
  -1   8  -6 3972.07 200.982   0
  -1   8   7 10134.4 272.582   1
  -1   8   7 10488.6 302.587   0
  -1   8  -7 10171.9 296.311   0
   1   8  -7 9751.26 276.555   0
  -1  -8   7 9987.79 175.836   1
   1   8   7 10218.5 255.631   1
   1  -8   7 10102.3 231.358   1
  -1   8   8 808.726 120.783   1
   1   8  -8 685.997 119.598   0
  -1   8  -8 843.220 141.885   0
   1  -8   8 785.063 56.6209   4
   1  -8   8 723.761 98.1228   1
   1   8   8 833.618 115.567   1
  -1  -8   8 811.134 77.8122   1
   1   8  -9 4597.35 203.422   0
   1  -8   9 4863.62 187.497   1
  -1  -8   9 5034.93 160.451   1
  -1   8   9 4448.37 212.247   1
  -1  -8   9 5139.16 173.712   4
   1   8   9 4939.13 211.164   1
  -1   8  -9 4936.67 230.401   0
   1  -8   9 4892.27 91.0942   4
   1   8  10 771.759 129.807   1
  -1   8 -10 895.801 143.900   0
   1  -8  10 731.937 35.7082   4
  -1  -8  10 718.728 100.722   4
  -1  -8  10 739.367 91.2325   1
   1  -8  10 836.719 114.278   1
  -1   8  10 763.097 138.890   1
   1   8 -10 687.958 120.479   0
  -1  -8  11 1068.60 104.221   4
  -1   8 -11 1166.18 156.446   0
  -1   8  11 1211.24 152.193   1
   1  -8  11 1171.31 170.891   2
   1  -8  11 1378.55 138.415   1
   1   8 -11 1083.82 132.025   0
  -1  -8  11 1076.33 112.714   1
   1   8  11 1153.23 152.567   1
  -1   8 -12 352.622 123.543   0
   1  -8  12 468.000 113.089   1
  -1   8  12 586.148 137.909   1
  -1  -8  12 383.301 171.180   2
   1  -8  12 408.337 176.090   2
  -1  -8  12 340.110 87.6593   4
  -1  -8  12 474.631 102.096   1
   1   8 -12 510.972 113.401   0
   1   8  12 489.028 138.662   1
   1  -8  13 880.330 202.754   2
  -1   8  13 1080.84 171.089   1
  -1  -8  13 988.063 191.288   2
  -1  -8  13 1045.91 128.771   1
   1  -8  13 1028.74 140.839   1
  -1   8 -13 920.320 154.106   0
   1   8 -13 1029.31 135.103   0
   1   8  13 1139.90 168.110   1
  -1  -8  13 997.056 102.354   4
   1   8 -14 467.563 116.720   0
  -1  -8  14 459.853 90.6004   4
   1   8  14 441.604 158.827   1
   1  -8  14 435.721 129.108   1
  -1   8  14 390.199 154.561   1
  -1  -8  14 385.460 118.927   1
   1  -8  14 518.760 201.667   2
  -1  -8  14 376.923 184.800   2
  -1   8 -14 466.773 144.711   0
  -1   8  15 3466.19 265.352   1
   1  -8  15 3260.12 219.395   1
  -1  -8  15 2641.24 236.663   2
   1  -8  15 3106.64 279.161   2
   1   8 -15 3213.30 189.419   0
  -1  -8  15 3385.25 207.201   1
  -1   8 -15 3029.34 217.653   0
   1   8  15 3684.19 261.522   1
   1   8 -16 120.243 113.313   0
  -1  -8  16 168.472 169.381   2
  -1   8 -16 117.463 136.192   0
  -1   8  16 223.090 176.717   1
   1  -8  16 178.801 141.018   1
   1  -8  16 186.491 187.523   2
  -1  -8  16-28.9347 118.829   1
   1   8  16 314.179 155.664   1
  -1   8  17 657.409 206.112   1
  -1   8 -17 894.203 166.933   0
  -1  -8  17 744.741 217.856   2
   1  -8  17 856.540 180.536   1
   1  -8  17 737.483 202.552   2
  -1  -8  17 854.910 161.200   1
   1   8  17 981.841 211.740   1
  -1   8 -18 941.010 172.745   0
   1   8  18 699.247 190.127   1
  -1  -8  18 675.962 220.430   2
   1  -8  18 658.936 244.880   2
  -1  -8  18 742.928 166.831   1
   1  -8  18 829.504 189.849   1
  -1   8  18 838.046 223.209   1
  -1   8  19-44.6281 189.532   1
  -1  -8  19 283.559 216.681   2
   1  -8  19 203.320 175.997   1
   1   8  19 327.567 202.436   1
  -1  -8  19 181.975 160.247   1
   1  -8  19 192.526 236.988   2
   1   8  20 52.9498 222.313   1
  -1   8  20 53.7965 210.865   1
   1  -8  20 74.4604 206.341   2
   1  -8  20 46.5887 184.138   1
  -1  -8  20 31.4143 214.721   2
   1   8  21 261.008 221.309   1
  -1   8  21 287.179 237.363   1
  -1  -8  21 73.1573 221.194   2
   1  -8  21 118.488 193.941   1
   1   9   0 608.322 130.784   0
   1  -9   0 535.945 71.6181   1
  -1   9   0 448.144 106.959   0
  -1  -9  -1 885.363 41.5962   1
  -1   9   1 978.954 134.157   0
   1   9   1 870.513 125.078   0
  -1   9  -1 890.628 145.169   0
   1  -9   1 852.106 78.3065   1
   1   9  -1 801.303 126.480   0
   1  -9  -1 900.604 82.9683   1
   1   9  -2 8965.41 288.648   0
  -1   9   2 8185.29 280.601   0
  -1  -9  -2 8365.14 141.384   1
   1   9   2 7975.94 280.016   0
  -1   9  -2 8714.89 286.297   0
   1  -9  -2 8300.44 197.874   1
   1  -9   2 8467.93 175.108   1
   1  -9   3 2085.69 104.077   1
  -1   9  -3 2099.05 181.132   0
   1   9  -3 2000.44 165.559   0
  -1  -9  -3 2014.43 94.4155   1
   1   9   3 1964.38 172.832   0
  -1   9   3 2263.87 167.675   0
   1  -9  -3 2085.68 120.644   1
   1   9   4 13575.6 233.601   1
  -1   9  -4 12195.8 338.206   0
   1   9  -4 12998.7 334.609   0
   1  -9   4 13139.3 225.930   1
   1   9   4 13028.1 351.949   0
   1  -9  -4 13257.3 271.379   1
  -1   9   4 12448.3 337.205   0
  -1  -9  -4 13168.5 229.763   1
  -1  -9  -5 17627.7 288.894   1
  -1   9   5 17862.8 403.979   0
   1  -9   5 18343.0 274.882   1
  -1   9  -5 17670.6 405.147   0
   1   9   5 18926.5 299.251   1
   1   9  -5 18078.9 391.049   0
  -1   9   6 1440.46 148.524   0
  -1  -9  -6 1134.34 113.913   1
   1  -9   6 1310.47 103.569   1
   1   9  -6 1235.81 150.365   0
  -1   9  -6 1333.67 159.714   0
   1   9   6 1379.45 111.613   1
  -1  -9   6 1398.62 50.6033   1
  -1   9   7 1806.14 143.366   1
  -1   9   7 1826.33 170.485   0
  -1  -9   7 2178.71 80.6705   1
   1   9   7 2058.97 138.416   1
  -1   9  -7 2044.06 175.584   0
   1  -9   7 1931.72 120.009   1
   1   9  -7 1945.72 158.268   0
  -1  -9   8 9450.87 178.699   1
   1  -9   8 9311.36 153.285   4
  -1   9   8 10145.0 314.020   0
  -1   9  -8 9663.62 309.309   0
  -1   9   8 10265.9 296.295   1
   1  -9   8 9984.79 241.396   1
   1   9   8 9681.18 270.094   1
   1   9  -8 9884.41 302.848   0
  -1   9   9 11.4528 112.322   1
   1   9   9 55.2390 99.3479   1
   1  -9   9 12.4074 75.7754   1
  -1  -9   9-1.31404 58.0878   1
   1   9  -9-7.11193 107.881   0
  -1   9  -9 136.696 114.521   0
   1  -9   9 30.1694 35.0356   4
  -1   9  10 3673.76 214.561   1
  -1  -9  10 3809.34 149.295   1
  -1  -9  10 3708.52 154.974   4
  -1   9 -10 3768.33 219.174   0
   1   9 -10 3933.32 209.731   0
   1   9  10 3594.62 203.701   1
   1  -9  10 3725.87 175.449   1
  -1  -9  11 1884.10 127.390   1
  -1   9 -11 1920.27 174.822   0
   1  -9  11 2179.32 152.849   1
   1   9 -11 2084.48 174.132   0
  -1  -9  11 1936.86 125.533   4
   1   9  11 2090.03 181.447   1
  -1   9  11 2266.12 186.646   1
  -1  -9  12 399.406 93.9633   4
  -1   9  12 462.341 147.482   1
   1  -9  12 845.210 192.984   2
  -1   9 -12 546.502 150.704   0
   1   9 -12 530.411 124.541   0
  -1  -9  12 533.042 95.2475   1
   1  -9  12 537.866 114.905   1
   1   9  12 523.185 137.740   1
   1  -9  13 1527.39 230.044   2
  -1   9 -13 1588.76 178.917   0
   1   9  13 1882.62 193.436   1
   1  -9  13 1818.83 166.122   1
  -1  -9  13 1653.03 136.331   1
  -1  -9  13 1237.00 201.460   2
  -1   9  13 1956.34 197.374   1
   1   9 -13 1687.99 164.921   0
  -1  -9  14 4111.68 200.653   1
   1  -9  14 4192.06 224.005   1
   1   9  14 4253.65 263.563   1
   1   9 -14 3971.02 218.361   0
  -1   9 -14 3948.42 235.586   0
  -1   9  14 4113.48 269.519   1
  -1  -9  14 4260.13 296.127   2
   1  -9  14 3812.08 291.963   2
  -1   9  15 1438.53 205.791   1
  -1   9 -15 1552.36 177.576   0
  -1  -9  15 1379.88 228.019   2
   1  -9  15 1243.47 163.585   1
   1   9 -15 1257.66 150.449   0
  -1  -9  15 1582.86 158.002   1
   1   9  15 1751.84 212.363   1
   1  -9  15 1424.21 226.793   2
  -1   9  16 1912.28 236.534   1
  -1  -9  16 1812.49 238.157   2
   1   9  16 1900.77 229.383   1
   1  -9  16 2066.23 197.147   1
   1  -9  16 2347.38 253.170   2
  -1   9 -16 2414.21 212.128   0
   1   9 -16 2016.94 177.726   0
  -1   9  17 485.364 203.424   1
   1   9  17 348.018 174.756   1
   1  -9  17 901.065 175.880   1
  -1   9 -17 659.738 171.480   0
   1  -9  17 355.322 219.346   2
  -1  -9  17 476.381 200.066   2
   1   9  18 888.388 223.458   1
  -1  -9  18 914.109 224.452   2
   1  -9  18 801.877 258.878   2
   1  -9  18 979.073 191.652   1
  -1   9 -18 946.993 182.767   0
  -1   9  18 1009.42 238.820   1
  -1   9  19 906.143 247.076   1
   1   9  19 1094.17 248.523   1
  -1  -9  19 976.608 242.593   2
   1  -9  19 989.804 262.598   2
  -1   9  20 3269.01 310.096   1
  -1  -9  20 2544.71 304.333   2
   1  -9  20 2733.83 316.007   2
   1   9  20 2921.82 315.925   1
  -1  -9  21 1659.81 293.343   2
   1   9  21 2153.30 284.859   1
   1  10   0 70.2408 134.217   0
  -1  10   0 211.926 138.110   0
   1 -10   0 51.9308 66.3731   1
   1  10   1 22255.0 465.805   0
   1  10  -1 21915.7 462.416   0
  -1  10  -1 22754.9 467.081   0
   1 -10  -1 22688.3 306.703   1
   1 -10   1 21561.4 274.997   1
  -1  10   1 22192.5 464.423   0
  -1  10   2 6297.04 275.592   0
   1 -10  -2 6008.45 177.778   1
   1  10   2 6089.88 269.166   0
  -1  10  -2 6094.14 267.062   0
   1 -10   2 5804.56 149.275   1
   1 -10   2 6350.25 157.549   1
  -1 -10  -2 5871.59 115.301   1
   1  10  -2 6280.85 263.582   0
   1 -10   3 1370.88 89.5868   1
  -1 -10  -3 1411.44 82.9837   1
  -1  10   3 1348.34 169.142   0
   1 -10   3 1433.39 92.9765   1
  -1  10  -3 1074.32 165.620   0
   1  10  -3 1397.46 155.059   0
   1  10   3 1516.57 164.941   0
   1 -10  -3 1208.72 109.936   1
   1 -10   4 7039.27 168.617   1
   1  10  -4 6375.26 266.288   0
  -1 -10  -4 6972.72 172.305   1
   1 -10   4 6700.07 162.260   1
   1  10   4 6362.02 281.115   0
  -1  10   4 6939.02 284.553   0
  -1  10  -4 6470.84 276.351   0
  -1 -10  -5 11568.8 239.380   1
   1 -10   5 11662.9 219.395   1
  -1  10  -5 11373.7 344.278   0
  -1  10   5 11875.2 355.867   0
   1  10  -5 11714.6 346.258   0
   1 -10   6 5719.23 167.518   1
   1  10  -6 6168.61 257.158   0
  -1  10   6 6126.54 276.725   0
  -1  10  -6 6027.48 271.808   0
   1  10   6 6303.73 199.577   1
   1 -10   7 14132.1 262.775   1
  -1  10   7 13450.5 384.596   0
   1  10  -7 14021.2 373.917   0
   1  10   7 14678.6 310.647   1
  -1  10  -7 14073.5 386.007   0
  -1  10   8 3966.81 201.192   1
   1  10  -8 3921.63 222.296   0
  -1  10  -8 3633.14 225.001   0
   1 -10   8 3535.14 152.117   1
   1  10   8 3492.71 181.873   1
  -1 -10   8 3493.01 97.6789   1
  -1  10   8 3844.02 225.345   0
  -1  10   9 3657.22 205.312   1
   1  10  -9 3791.54 221.112   0
  -1 -10   9 3688.30 118.902   1
   1 -10   9 3747.86 164.090   1
   1  10   9 3707.40 195.924   1
  -1  10  -9 3639.11 230.715   0
  -1  10  10 8157.74 300.677   1
  -1  10 -10 8102.70 311.957   0
   1 -10  10 8484.51 243.490   1
  -1 -10  10 8276.07 220.855   4
   1  10  10 8418.12 288.760   1
   1  10 -10 7904.90 297.216   0
  -1 -10  11 367.912 94.2098   4
   1  10  11 315.118 129.177   1
   1 -10  11 360.335 105.894   1
   1  10 -11 211.558 121.856   0
  -1  10  11 347.215 129.188   1
  -1  10 -11 413.254 143.036   0
   1  10  12 2977.38 215.624   1
  -1  10 -12 2817.39 219.840   0
   1 -10  12 2971.37 176.172   1
   1  10 -12 3004.89 204.740   0
   1 -10  12 2563.83 262.797   2
  -1  10  12 3074.28 220.491   1
  -1  10  13 835.812 173.212   1
   1  10  13 669.312 157.428   1
   1 -10  13 795.016 219.594   2
   1 -10  13 877.631 131.178   1
  -1 -10  13 924.315 225.398   2
  -1  10 -13 681.992 163.311   0
   1  10 -13 820.305 144.830   0
  -1  10  14 113.056 142.093   1
  -1 -10  14 167.419 192.353   2
   1  10  14 268.016 160.408   1
   1 -10  14 94.9225 110.566   1
   1  10 -14 79.9527 123.279   0
  -1  10 -14 189.892 142.168   0
   1 -10  14 8.82306 204.491   2
   1 -10  15 1795.15 269.138   2
   1  10  15 1861.14 224.065   1
   1  10 -15 1656.84 179.991   0
  -1 -10  15 2036.12 244.596   2
  -1  10 -15 2030.64 210.338   0
  -1  10  15 1834.81 228.950   1
  -1  10 -16 417.869 168.677   0
  -1 -10  16 622.360 211.004   2
   1 -10  16 130.432 222.872   2
  -1  10  16 471.694 179.184   1
   1  10  16 500.092 184.406   1
  -1  10  17 1680.93 249.499   1
   1 -10  17 1553.49 252.904   2
  -1 -10  17 1715.75 262.067   2
   1  10  17 1474.88 241.132   1
  -1  10 -17 1754.12 218.628   0
  -1  10  18 772.461 237.987   1
  -1 -10  18 558.255 229.188   2
   1 -10  18 603.674 248.721   2
   1  10  18 847.500 225.500   1
   1  10  19 995.982 235.280   1
  -1 -10  19 737.609 246.417   2
  -1  10  19 837.065 250.604   1
   1 -10  19 899.954 282.456   2
  -1 -10  20 1587.38 272.386   2
   1  10  20 1524.31 275.105   1
  -1  10  20 2063.77 282.710   1
  -1  11   0-11.8623 133.873   0
   1  11   0 46.2245 118.448   0
   1  11  -1 2392.64 201.234   0
   1  11   1 2312.69 185.824   0
  -1  11   1 2194.29 180.543   0
  -1  11  -1 2539.43 213.031   0
   1 -11   2 670.470 74.0644   1
  -1  11   2 606.906 159.536   0
  -1  11  -2 654.186 161.442   0
   1  11   2 392.813 133.722   0
   1  11  -2 728.788 142.679   0
  -1  11  -3 13736.4 402.292   0
   1 -11   3 14277.1 221.193   1
   1  11   3 14477.2 413.073   0
   1  11  -3 13725.4 387.797   0
  -1  11   3 14274.3 401.089   0
   1  11  -4 718.367 154.533   0
  -1  11  -4 557.549 148.201   0
   1  11   4 480.863 133.349   0
  -1  11   4 386.793 148.788   0
   1 -11   4 643.249 71.3716   1
  -1  11  -5 282.812 139.899   0
   1 -11   5 430.116 69.1703   1
   1  11  -5 310.932 129.366   0
  -1  11   5 307.264 153.696   0
   1  11  -6 7322.22 304.142   0
  -1  11   6 8170.99 325.618   0
  -1  11  -6 7392.85 309.208   0
   1 -11   6 7688.19 182.507   1
  -1  11   7 2082.32 194.282   0
   1  11   7 1766.28 129.334   1
   1  11  -7 1551.72 173.735   0
   1 -11   7 1581.88 105.155   1
  -1  11  -7 1733.97 196.251   0
  -1  11  -8 2753.41 223.330   0
   1  11   8 2918.62 167.489   1
   1 -11   8 2739.49 134.175   1
   1  11  -8 2889.02 204.737   0
  -1  11  -9 2550.41 222.285   0
   1  11  -9 2346.81 195.178   0
   1  11   9 2419.96 171.253   1
  -1  11  10 449.539 133.112   1
   1  11 -10 412.753 145.767   0
  -1  11 -10 375.742 155.680   0
   1  11  10 531.122 127.697   1
  -1  11 -11 907.454 163.922   0
  -1  11  11 946.098 162.382   1
   1  11 -11 1249.89 171.334   0
   1  11  11 1095.20 157.551   1
   1  11  12 2100.86 194.619   1
   1  11 -12 2351.89 202.302   0
  -1  11 -12 2635.35 228.902   0
  -1  11  12 2199.57 204.482   1
   1  11  13 1762.17 195.095   1
  -1  11  13 1659.81 204.976   1
   1  11 -13 1400.16 180.912   0
   1 -11  13 1630.00 257.845   2
  -1  11 -13 1565.72 199.409   0
   1 -11  14 145.214 219.255   2
  -1  11 -14 20.0522 151.679   0
  -1  11  14 133.403 155.418   1
  -1 -11  14 84.6162 223.025   2
   1  11 -14 24.2125 135.206   0
   1  11  14 176.473 151.068   1
  -1 -11  15 462.626 235.974   2
   1 -11  15 587.797 223.809   2
   1  11  15 482.202 180.023   1
  -1  11  15 500.612 176.148   1
  -1  11 -15 350.716 170.928   0
   1  11 -15 417.245 153.587   0
   1 -11  16 1096.30 244.681   2
  -1 -11  16 1115.24 258.315   2
  -1  11 -16 1016.54 202.816   0
  -1  11  16 1084.53 225.655   1
   1  11  16 864.102 208.847   1
  -1  11  17 705.205 220.562   1
  -1 -11  17 711.844 259.562   2
  -1  11 -17 826.023 199.268   0
   1  11  17 829.144 223.603   1
   1 -11  17 698.001 278.091   2
  -1 -11  18 1328.86 290.220   2
  -1  11  18 1329.45 239.870   1
   1 -11  18 1381.18 303.709   2
   1  11  18 1246.46 259.954   1
  -1 -11  19 475.311 277.388   2
  -1  11  19 379.097 215.823   1
   1  11  19 498.389 219.523   1
   1  12   0 8275.33 336.678   0
  -1  12   0 7589.10 319.188   0
  -1  12  -1 1198.25 166.383   0
   1  12   1 1073.75 169.095   0
  -1  12   1 990.672 151.634   0
   1  12  -1 1145.55 183.665   0
   1  12  -2 1734.36 200.481   0
  -1  12  -2 1781.61 182.276   0
   1  12   2 1653.52 197.030   0
  -1  12   2 1729.56 197.727   0
  -1  12  -3 3850.67 257.145   0
   1  12   3 4061.56 268.922   0
  -1  12   3 3726.10 259.434   0
   1  12  -3 3941.36 237.254   0
  -1  12   4 3131.55 222.516   0
  -1  12  -4 3303.77 239.818   0
   1  12  -4 3048.74 239.883   0
   1  12   4 3044.72 240.837   0
   1  12  -5 18.5658 122.973   0
  -1  12  -5-1.76159 145.136   0
  -1  12   5 149.177 158.078   0
  -1  12  -6 975.285 161.596   0
  -1  12   6 1211.12 185.002   0
   1  12  -6 1295.44 179.426   0
  -1  12   7 827.496 164.897   0
   1  12  -7 730.716 168.198   0
  -1  12  -7 664.322 165.426   0
   1  12  -8 546.645 158.630   0
  -1  12  -8 239.702 153.943   0
   1  12   9 875.773 133.097   1
  -1  12  -9 635.432 165.550   0
   1  12  -9 1138.84 172.263   0
  -1  12 -10 2411.40 224.767   0
   1  12 -10 2464.47 215.871   0
   1  12  10 2418.00 183.943   1
  -1  12 -11 14.0468 161.526   0
   1  12 -11 105.705 142.294   0
   1  12  11 17.2735 120.428   1
   1  12 -12 831.174 168.344   0
  -1  12 -12 817.274 178.893   0
   1  12  12 862.736 164.463   1
  -1  12  12 893.138 176.997   1
   1  12  13 5921.07 296.274   1
   1  12 -13 5244.90 288.670   0
   1 -12  13 5110.13 368.377   2
  -1  12 -13 5115.35 301.193   0
  -1  12  13 5488.38 303.685   1
  -1  12  14 430.001 169.141   1
  -1  12 -14 468.218 189.322   0
   1  12 -14 496.503 170.111   0
   1  12  14 505.079 174.917   1
   1 -12  14 528.818 257.579   2
  -1 -12  14 499.453 249.590   2
   1  12  15 331.749 176.730   1
  -1  12  15 341.311 189.956   1
  -1  12 -15 333.003 192.088   0
   1 -12  15 410.761 222.446   2
  -1 -12  15 138.688 238.333   2
  -1 -12  16 9.78699 251.797   2
   1 -12  16 32.6140 223.256   2
   1  12  16 171.670 187.168   1
  -1  12 -16 47.5342 174.049   0
  -1  12  16 28.4001 192.596   1
   1  12  17 1287.68 233.937   1
  -1 -12  17 1372.04 302.384   2
   1 -12  17 1382.43 299.742   2
  -1  12  17 1620.20 256.317   1
  -1  12  18 1077.43 252.602   1
   1  12  18 1388.01 250.726   1
  -1 -12  18 979.262 300.511   2
   1  13   0 2814.13 240.171   0
  -1  13   0 3289.38 247.160   0
   1  13  -1 2179.12 203.540   0
  -1  13  -1 2295.41 228.789   0
  -1  13   1 1857.80 203.667   0
   1  13   1 1941.06 225.703   0
   1  13   2 388.957 179.621   0
  -1  13  -2 495.579 176.870   0
  -1  13   2 402.327 154.799   0
   1  13  -2 504.708 176.401   0
  -1  13  -3 3277.98 241.223   0
   1  13  -3 4202.64 262.286   0
   1  13   3 3489.17 267.720   0
  -1  13   3 3440.21 260.104   0
  -1  13  -4 5416.26 310.175   0
  -1  13   4 5865.89 322.282   0
   1  13   4 5819.87 319.679   0
   1  13  -4 5284.42 299.950   0
  -1  13  -5 6342.75 321.304   0
  -1  13   5 6238.71 321.131   0
   1  13  -5 6158.29 317.055   0
  -1  13   6 145.280 166.614   0
   1  13  -6 165.029 144.922   0
  -1  13  -6 116.738 139.830   0
   1  13  -7 794.093 168.867   0
  -1  13   7 735.648 189.751   0
  -1  13  -7 727.017 171.725   0
   1  13  -8 421.002 162.693   0
  -1  13  -8 518.814 162.015   0
  -1  13  -9 1654.36 207.940   0
   1  13  -9 1578.42 217.517   0
   1  13 -10 2096.90 213.587   0
  -1  13 -10 2175.41 245.272   0
  -1  13 -11 903.282 193.140   0
   1  13 -11 870.306 196.450   0
   1  13 -12 405.448 170.724   0
  -1  13 -12 226.609 192.803   0
   1  13 -13 2145.41 230.169   0
  -1  13 -13 1827.53 239.043   0
   1 -13  13 1802.73 276.886   2
  -1 -13  14 2081.03 280.963   2
   1  13 -14 2276.98 229.066   0
  -1  13 -14 2276.83 253.081   0
   1 -13  14 2738.80 327.508   2
  -1 -13  15 930.074 257.927   2
   1 -13  15 939.070 297.243   2
  -1  13 -15 1046.43 214.348   0
  -1 -13  16 99.7553 239.987   2
  -1  13 -16 93.9392 197.591   0
   1  14   0 3112.51 269.588   0
  -1  14   0 3180.03 268.798   0
   1  14   1 1388.82 195.892   0
   1  14  -1 1729.04 226.754   0
  -1  14   1 1633.34 215.347   0
  -1  14  -1 1359.00 227.409   0
   1  14   2 1567.66 227.322   0
   1  14  -2 1371.87 210.564   0
  -1  14  -2 1751.88 206.824   0
  -1  14   2 1641.45 201.359   0
  -1  14   3 485.148 160.981   0
   1  14  -3 426.288 162.204   0
   1  14   3 419.707 191.106   0
  -1  14  -3 534.812 193.843   0
  -1  14   4 1980.33 224.108   0
  -1  14  -4 1880.20 229.670   0
   1  14  -4 2214.58 245.605   0
  -1  14  -5 3351.61 262.557   0
   1  14  -5 2804.61 262.415   0
  -1  14   5 3035.00 269.119   0
  -1  14   6 1941.22 254.782   0
  -1  14  -6 1710.40 226.266   0
   1  14  -6 1720.03 230.889   0
   1  14  -7 784.474 205.555   0
  -1  14   7 755.657 190.019   0
  -1  14  -7 597.994 182.618   0
   1  14  -8 633.303 193.974   0
  -1  14  -8 522.916 170.758   0
  -1  14  -9 986.597 216.981   0
   1  14  -9 1161.50 197.574   0
  -1  14 -10 2194.55 263.465   0
   1  14 -10 2512.99 257.097   0
  -1  14 -11 2008.96 242.112   0
   1  14 -11 1907.65 231.239   0
   1  14 -12 3596.38 282.156   0
  -1  14 -12 3482.83 300.079   0
   1 -14  13 412.349 269.242   2
   1  14 -13 352.323 188.619   0
  -1  14 -13 174.248 200.299   0
  -1 -14  14 383.226 267.548   2
  -1  14 -14-79.5388 213.833   0
  -1  14 -15 2547.52 287.195   0
   1  15   0 2616.97 254.466   0
  -1  15   0 2541.70 281.773   0
  -1  15   1 159.779 189.665   0
   1  15  -1 57.5513 196.021   0
  -1  15  -1 103.517 170.376   0
   1  15   1 278.499 207.868   0
  -1  15   2 405.220 180.742   0
   1  15  -2 495.635 183.234   0
  -1  15  -2 423.796 204.686   0
   1  15   2 428.671 190.193   0
  -1  15  -3 195.624 168.600   0
   1  15   3 122.560 171.496   0
   1  15  -3 24.2019 168.311   0
  -1  15   3 247.244 193.003   0
   1  15  -4 1116.75 221.686   0
  -1  15   4 1014.03 229.703   0
  -1  15  -4 1055.77 224.316   0
  -1  15  -5 251.560 198.445   0
  -1  15   5 233.617 199.554   0
   1  15  -5 72.6294 189.984   0
  -1  15  -6 305.395 202.843   0
   1  15  -6 587.956 204.228   0
  -1  15   6 833.382 200.036   0
  -1  15  -7 199.579 191.351   0
   1  15  -7 46.5947 176.381   0
  -1  15  -8 573.957 188.352   0
   1  15  -8 884.202 208.081   0
  -1  15  -9 57.2099 195.843   0
   1  15  -9 95.1495 208.201   0
  -1  15 -10 930.126 244.037   0
   1  15 -10 643.094 198.187   0
   1  15 -11 553.076 220.017   0
  -1  15 -11 608.701 221.829   0
  -1  15 -12 648.895 215.038   0
   1  15 -12 1018.98 232.722   0
   1  15 -13 910.505 229.277   0
  -1  15 -13 620.783 232.153   0
   1  16   0 4330.91 344.661   0
  -1  16   0 3911.65 334.657   0
  -1  16  -1 228.290 187.049   0
   1  16  -1 32.2252 223.162   0
  -1  16   1 345.429 216.490   0
   1  16   1 421.120 201.874   0
  -1  16  -2 6616.63 389.450   0
   1  16   2 7454.63 417.114   0
  -1  16   2 7364.67 399.382   0
   1  16  -2 7597.98 398.694   0
  -1  16   3 2893.49 312.143   0
  -1  16  -3 2911.69 310.288   0
   1  16  -3 2605.36 273.086   0
   1  16  -4 6868.02 390.671   0
  -1  16  -4 6655.34 387.582   0
  -1  16   4 7550.95 429.992   0
   1  16  -5 1222.49 227.598   0
  -1  16   5 1153.16 258.081   0
  -1  16  -5 943.246 245.008   0
  -1  16  -6 2485.63 299.674   0
   1  16  -6 2652.28 271.715   0
   1  16  -7 3948.04 315.581   0
  -1  16  -7 4078.11 348.318   0
  -1  16  -8 486.856 211.360   0
   1  16  -8 453.301 232.940   0
  -1  16  -9 1831.39 253.021   0
   1  16  -9 1734.56 256.632   0
   1  16 -10 373.361 223.529   0
   1  16 -11 821.151 240.447   0
  -2   0   0 40737.0 800.262   2
  -2   0  -1 32209.0 225.648   2
  -2   0   2 622471. 3031.40   0
  -2   0   2 630684. 4768.22   4
  -2   0   3 556955. 4789.19   4
  -2   0  -3 547960. 4754.14   2
   2   0  -3 564244. 4823.22   4
  -2   0   3 558718. 4805.45   1
   2   0   3 559845. 5048.31   1
   2   0  -3 566823. 4801.34   1
  -2   0  -4 280146. 3808.17   1
  -2   0   4 269182. 3541.96   4
   2   0  -4 272945. 3617.46   1
  -2   0   4 266964. 3594.55   1
   2   0   4 274735. 3817.83   1
   2   0  -4 276615. 3589.33   4
  -2   0  -4 272664. 3688.26   2
  -2   0   5 16599.7 250.693   1
  -2   0  -5 17246.4 266.194   2
   2   0   5 16423.5 262.126   1
   2   0  -5 16835.5 171.797   2
  -2   0  -5 17372.0 266.776   1
  -2   0   5 16695.0 245.556   4
   2   0  -5 17355.6 247.438   4
   2   0  -5 17398.5 253.714   1
  -2   0  -6 35435.1 396.030   2
   2   0  -6 35902.5 386.098   1
  -2   0   6 33474.5 376.331   1
   2   0  -6 36282.6 372.497   4
   2   0  -6 35234.6 281.000   2
  -2   0  -6 36589.5 400.846   1
   2   0   6 34308.0 397.158   1
  -2   0   6 34633.5 360.622   4
   2   0   7 1038.52 105.829   1
   2   0  -7 999.828 76.0697   2
  -2   0  -7 1773.20 115.794   2
   2   0  -7 1037.23 90.5472   1
  -2   0  -7 1197.24 107.372   1
  -2   0   7 1083.84 86.0839   4
   2   0  -7 1167.22 108.682   4
  -2   0  -7 1046.13 37.2338   3
  -2   0   7 1055.79 90.9718   1
   2   0  -8 126.495 65.9507   2
   2   0  -8 96.7729 26.1821   0
   2   0  -8 65.9175 63.6729   1
  -2   0  -8 54.9989 18.9506   3
   2   0   8 113.876 72.3176   1
  -2   0   8 102.933 80.7062   4
   2   0  -8 62.0992 19.2796   0
   2   0  -8 263.316 91.4717   4
  -2   0   8 75.1555 68.7078   1
   2   0  -9 38227.3 389.180   2
  -2   0   9 36134.0 469.595   1
   2   0  -9 35808.9 213.046   0
   2   0   9 37313.9 494.962   1
  -2   0   9 36214.6 431.420   4
   2   0  -9 36157.8 225.568   0
  -2   0  10 79.8876 88.4667   1
   2   0 -10 62.5171 38.1764   0
   2   0  10 66.6975 104.668   1
   2   0 -10 99.2408 84.3325   2
  -2   0  10 5.07262 80.6929   4
   2   0  11 2816.10 173.023   1
   2   0 -11 3014.50 89.1087   0
   2   0 -11 3393.41 161.970   2
  -2   0  11 3123.27 178.610   1
  -2   0  12 422.232 124.965   1
  -2   0 -12 396.268 129.520   0
   2   0 -12 508.114 61.3278   0
   2   0  12 343.504 130.909   1
  -2   0  13 2555.97 189.042   1
  -2   0  13 2805.72 135.106   3
   2   0 -13 2591.02 99.4913   0
   2   0 -13 2668.85 89.9075   0
   2   0  13 2463.45 183.942   1
  -2   0 -13 2853.59 189.385   0
  -2   0  14 1133.55 103.725   3
  -2   0 -14 1100.24 165.924   0
   2   0  14 874.143 150.045   1
   2   0 -14 991.957 69.0863   0
   2   0 -14 1212.15 85.7269   0
  -2   0  14 1091.68 142.036   1
   2   0 -15 387.488 59.7178   0
   2   0 -15 339.196 66.0411   0
   2   0  15 419.299 150.264   1
  -2   0 -15 435.806 146.339   0
  -2   0  15 336.945 82.8825   3
  -2   0  15 528.162 152.981   1
   2   0  16 1209.85 188.415   1
  -2   0  16 1102.48 167.378   1
  -2   0 -16 1117.93 169.418   0
  -2   0  16 1069.57 106.055   3
   2   0 -16 1055.06 84.7662   0
  -2   0  17 4721.62 285.147   1
  -2   0  17 5050.36 175.243   3
   2   0  17 4972.87 290.254   1
  -2   0 -17 5119.48 258.802   0
  -2   0 -18 6356.97 284.349   0
   2   0  18 6312.01 323.519   1
  -2   0  18 6932.65 336.622   1
  -2   0  18 6419.55 191.363   3
  -2   0  19 744.606 167.850   1
   2   0  19 485.200 174.066   1
  -2   0 -19 447.693 156.764   0
  -2   0  20 496.042 186.638   1
  -2   0 -20 752.755 176.357   0
   2   0  20 920.382 220.180   1
   2   0  21 1231.39 250.523   1
  -2   0 -21 1096.36 190.492   0
  -2   0  21 1326.05 239.120   1
  -2   0  22 1342.32 254.935   1
   2   0  22 1275.28 244.866   1
   2   0  23 271.526 194.375   1
  -2   0  23 75.2700 222.866   1
  -2   0  24 76.0672 219.834   1
  -2   1   0 19095.2 199.486   0
   2  -1   0 19494.9 158.478   2
   2  -1   0 19367.3 200.955   0
  -2   1   0 19292.0 181.928   4
  -2   1   1 51964.4 1139.46   0
   2  -1   1 52430.3 1186.87   2
   2  -1  -1 52466.6 1153.74   0
  -2   1   1 52653.5 1273.70   4
   2  -1  -1 51742.7 1261.33   4
   2  -1   1 53813.2 360.722   0
  -2   1  -1 50724.4 344.746   0
   2  -1   2 20043.5 216.977   2
   2  -1  -2 21051.4 237.105   1
   2  -1  -2 20791.8 171.256   0
   2  -1   2 19930.1 244.875   0
   2   1   2 20297.8 222.511   1
  -2   1   2 20015.4 222.522   4
  -2   1  -2 20527.1 247.854   0
   2  -1  -2 21365.2 232.324   4
  -2   1   2 19961.9 164.120   0
  -2   1  -2 21017.4 226.201   2
   2   1  -2 19731.0 198.865   1
   2   1  -3 151.187 47.2137   1
   2  -1   3 268.324 77.1771   1
   2  -1  -3 173.128 68.8757   1
  -2   1   3 248.438 72.0100   4
  -2   1   3 136.785 33.4665   0
   2  -1  -3 153.743 38.0509   0
   2   1   3 218.906 62.5397   1
  -2   1  -3 234.603 70.3766   0
  -2   1  -3 140.397 89.6472   2
  -2   1   3 113.818 62.2116   1
  -2  -1  -3 186.323 70.8458   1
   2  -1  -3 243.098 80.7490   4
  -2  -1   3 160.288 51.2343   1
   2  -1   3 104.493 72.1707   2
  -2  -1   3 197.450 23.8846   0
  -2   1   4 5470.00 76.9459   0
  -2  -1  -4 5946.49 151.896   1
   2  -1  -4 5481.75 149.341   1
   2  -1   4 5600.49 157.538   1
  -2   1   4 5700.47 147.067   4
  -2  -1   4 6027.93 150.853   4
   2   1   4 5273.39 145.566   1
  -2   1   4 5479.93 144.250   1
   2  -1  -4 5369.96 77.8940   0
  -2   1  -4 5686.74 160.284   2
  -2   1  -4 5348.93 158.736   0
   2   1  -4 5578.58 132.772   1
   2  -1   4 5458.62 148.294   2
   2  -1  -4 5654.26 153.107   4
  -2  -1   4 5318.19 131.051   1
  -2   1  -5 43223.6 413.847   0
  -2   1  -5 45846.9 424.313   1
  -2   1  -5 45194.1 421.878   2
   2  -1   5 43343.3 413.327   2
  -2  -1   5 43274.4 380.316   1
  -2   1   5 42884.9 410.701   1
   2  -1  -5 43335.1 827.219   0
   2  -1   5 43382.6 416.759   1
   2  -1  -5 45740.7 420.358   1
   2   1  -5 45150.8 387.378   1
  -2  -1   5 43594.9 295.082   2
   2  -1  -5 45180.0 397.971   4
  -2   1   5 42348.6 387.957   4
   2   1   5 43850.2 414.935   1
  -2  -1   5 43884.0 384.309   4
  -2  -1  -5 45039.7 411.810   1
  -2  -1   6 13787.6 237.471   1
  -2  -1   6 13604.2 230.807   4
  -2   1   6 13330.3 238.768   4
  -2   1  -6 14343.3 260.829   1
  -2  -1  -6 13564.8 249.265   1
   2   1  -6 13438.2 231.010   4
  -2   1  -6 14448.3 267.827   2
   2  -1   6 14103.7 259.057   2
   2  -1  -6 13601.1 123.770   0
  -2   1   6 13679.5 252.680   1
   2  -1  -6 14628.4 244.789   4
  -2  -1   6 13897.2 190.878   2
   2  -1  -6 14272.0 258.552   1
   2  -1  -6 13928.4 183.010   2
   2   1  -6 13636.0 233.566   1
  -2   1  -6 13702.0 253.796   0
   2  -1   6 13303.0 252.652   1
   2   1   6 13409.9 255.199   1
  -2  -1   7 1396.49 86.9267   2
  -2   1  -7 1349.69 106.424   1
  -2  -1  -7 1556.48 117.694   1
  -2  -1   7 1328.86 99.8301   4
   2  -1  -7 1450.77 114.310   1
   2  -1   7 1580.75 117.894   1
  -2   1   7 1465.70 108.442   1
   2   1  -7 1523.26 106.819   4
   2  -1  -7 1404.27 48.9551   0
  -2   1  -7 1327.78 120.473   0
   2  -1  -7 1336.93 115.863   4
   2  -1  -7 1365.71 81.5049   2
   2   1  -7 1384.92 35.2056   0
   2   1   7 1307.80 113.026   1
   2  -1   7 1648.56 119.866   2
  -2  -1   7 1421.65 100.737   1
  -2   1  -7 1574.13 136.984   2
  -2   1   7 1319.71 108.481   4
  -2  -1  -7 1440.39 60.3274   3
   2   1  -7 1423.59 106.518   1
  -2  -1   8 11972.4 238.348   4
  -2   1   8 12216.7 253.018   4
  -2   1  -8 12388.0 265.276   0
  -2  -1   8 12502.3 216.911   2
   2   1  -8 13547.5 257.144   4
   2   1  -8 12565.1 113.903   0
   2  -1  -8 11851.2 207.258   2
  -2  -1  -8 12631.1 155.918   3
   2   1  -8 13176.1 267.345   1
  -2  -1   8 12306.3 261.111   1
   2  -1   8 12725.9 276.881   1
   2   1   8 12007.2 273.947   1
   2  -1  -8 13063.2 267.339   4
   2  -1  -8 11807.4 134.061   0
  -2   1   8 12235.9 271.055   1
   2  -1  -9 3631.10 139.789   2
   2   1  -9 3507.02 71.9755   0
   2   1  -9 3758.07 159.110   4
  -2  -1  -9 3469.01 87.5651   3
  -2   1   9 3491.86 164.213   1
   2  -1   9 3534.45 174.122   1
   2   1   9 3659.96 178.711   1
  -2  -1   9 3659.00 150.969   4
   2  -1  -9 3420.96 82.4692   0
  -2   1  -9 3590.50 171.677   0
  -2  -1   9 3667.54 166.817   1
   2  -1 -10 1372.36 63.0774   0
  -2  -1 -10 1480.66 62.7692   3
  -2   1  10 1522.71 103.021   3
   2  -1  10 1615.23 135.078   1
  -2   1 -10 1367.14 92.5757   4
   2   1  10 1348.41 137.407   1
   2   1 -10 1547.48 58.8769   0
  -2  -1  10 1435.57 130.412   1
  -2  -1  10 1246.98 116.661   4
  -2   1  10 1579.89 123.768   1
  -2   1 -10 1252.96 136.076   0
   2  -1 -10 1460.17 114.352   2
  -2   1 -11 1997.13 161.503   0
   2  -1 -11 2083.34 139.997   2
  -2  -1  11 1836.47 130.521   4
  -2  -1  11 1949.41 155.997   1
  -2   1 -11 1950.71 112.364   4
  -2   1  11 1870.62 157.911   1
   2  -1  11 1892.23 152.071   1
   2  -1 -11 1928.68 77.0411   0
   2   1 -11 2061.42 72.1889   0
  -2   1  11 1964.82 115.982   3
   2   1  11 1950.59 161.753   1
   2  -1 -12 571.456 57.4240   0
  -2   1  12 664.000 92.3825   3
   2   1 -12 650.203 57.8824   0
  -2  -1  12 635.569 127.961   1
  -2   1 -12 590.730 140.262   0
   2  -1  12 631.592 136.198   1
  -2   1  12 582.761 126.582   1
   2   1  12 666.326 113.223   1
  -2   1 -12 582.748 93.3431   4
  -2   1  13 276.294 125.995   1
   2   1  13 254.162 124.180   1
   2  -1 -13 403.505 78.1923   0
   2   1 -13 346.767 56.7774   0
   2  -1 -13 369.835 58.7434   0
   2  -1  13 297.420 109.926   1
  -2   1 -13 353.807 138.729   0
  -2   1 -13 384.364 100.906   4
  -2  -1  13 296.705 130.531   1
  -2   1  13 343.335 86.7855   3
  -2   1  14 5571.11 186.911   3
   2  -1 -14 5449.93 153.221   0
   2  -1  14 5931.80 280.065   1
  -2   1 -14 5246.96 234.113   0
   2   1  14 5403.58 264.839   1
  -2  -1  14 5506.29 169.359   3
  -2   1  14 5648.65 269.394   1
   2  -1 -14 5556.88 139.361   0
   2   1 -14 5622.89 132.343   0
  -2  -1  14 5927.35 260.758   1
  -2   1  15 4812.84 176.634   3
   2   1 -15 4551.38 124.790   0
  -2  -1  15 4564.05 252.886   1
  -2   1  15 4994.13 266.120   1
   2  -1 -15 4448.42 143.308   0
   2  -1  15 5012.83 277.900   1
   2  -1 -15 4578.78 132.494   0
   2   1  15 5003.59 263.521   1
  -2   1 -15 5123.58 240.632   0
  -2  -1  15 4894.02 163.051   3
   2   1  16 8297.63 335.938   1
   2   1 -16 8276.21 167.812   0
   2  -1 -16 8169.27 186.160   0
  -2   1 -16 7817.93 287.299   0
  -2  -1  16 8524.76 209.420   3
   2  -1  16 7629.87 333.879   1
  -2  -1  16 8224.47 324.974   1
  -2   1  16 8229.43 226.560   3
  -2   1  16 7297.82 315.985   1
  -2  -1 -16 8126.85 301.859   0
  -2   1  17 444.525 92.5176   3
  -2  -1  17 551.174 174.220   1
  -2  -1 -17 465.643 157.563   0
   2   1  17 509.460 175.695   1
   2  -1  17 387.282 166.857   1
  -2   1 -17 504.029 146.538   0
  -2  -1  17 400.965 80.8442   3
  -2   1  17 507.498 179.495   1
  -2  -1 -18 3054.11 229.632   0
  -2   1  18 3139.45 152.895   3
  -2  -1  18 3760.74 274.509   1
  -2   1 -18 3275.07 222.931   0
  -2   1  18 3386.08 265.783   1
   2  -1  18 3129.58 259.892   1
   2   1  18 3242.81 274.160   1
  -2  -1  19 1155.61 194.009   1
  -2   1 -19 1211.87 177.893   0
   2  -1  19 1415.24 228.571   1
  -2  -1 -19 1196.42 190.277   0
   2   1  19 1187.84 230.064   1
  -2   1  19 1233.40 187.456   1
  -2  -1  20 2309.93 237.379   1
  -2   1  20 1764.04 237.080   1
  -2  -1 -20 1967.88 212.189   0
   2   1  20 2103.14 239.443   1
  -2   1 -20 2079.49 206.797   0
   2  -1  20 2012.31 262.417   1
   2   1  21 374.816 213.751   1
  -2  -1  21 103.779 160.580   1
  -2   1  21 205.512 205.969   1
  -2   1 -21 400.289 161.198   0
   2  -1  21 386.218 205.898   1
  -2  -1 -21 381.203 177.195   0
   2   1  22 1171.46 274.327   1
  -2   1  22 1051.64 250.765   1
   2  -1  22 1480.45 264.053   1
  -2  -1  22 1056.65 209.166   1
   2   1  23 113.190 202.709   1
  -2  -1  23 422.740 204.072   1
   2  -1  23 555.052 212.246   1
  -2   1  23 141.545 232.466   1
  -2  -1  24 1507.46 279.542   1
   2  -2   0 264274. 2635.62   4
   2  -2   0 262373. 3152.35   0
  -2   2   0 259120. 2602.65   4
  -2   2   0 258885. 3124.24   0
   2  -2   1 43727.8 346.432   0
   2  -2  -1 44182.8 305.702   4
  -2   2   1 43780.1 303.869   4
   2   2   1 43593.9 1102.31   1
  -2   2  -1 43450.4 933.196   4
   2  -2   1 42581.8 935.636   4
  -2   2  -1 43553.5 345.189   0
   2  -2  -1 43642.8 310.837   0
  -2   2   1 43400.5 309.913   0
  -2  -2   1 43013.9 285.368   0
   2  -2  -2 82473.3 486.299   1
  -2   2   2 82273.5 1790.41   4
  -2   2   2 83306.8 1623.21   0
   2  -2   2 85612.5 2011.05   0
   2  -2  -2 85082.5 1821.07   4
   2   2  -2 82080.2 1442.26   1
   2  -2  -2 83295.2 1615.61   0
   2   2   2 82876.0 1695.67   1
  -2   2  -2 81449.1 1955.47   0
  -2  -2   2 80985.9 1460.87   0
  -2   2  -2 81012.4 1570.27   3
  -2   2  -2 81498.2 1086.45   4
   2   2   3 157392. 2591.03   1
  -2  -2   3 157612. 2233.06   1
   2  -2   3 157655. 2784.82   2
  -2   2   3 154184. 2820.15   1
   2  -2   3 161848. 2930.41   0
  -2   2   3 155151. 2662.42   4
   2  -2  -3 161101. 2854.37   1
  -2   2  -3 158234. 2868.15   0
   2  -2  -3 162159. 2718.60   4
  -2   2  -3 156226. 2032.29   3
  -2   2   3 156971. 2154.67   0
  -2  -2   3 162688. 1951.43   0
   2   2  -3 159744. 2247.14   1
   2   2  -3 156449. 1915.17   0
   2  -2  -3 158091. 2167.87   0
  -2  -2  -3 163163. 2617.19   1
  -2   2   4 13529.4 233.407   1
   2  -2   4 13709.3 241.353   0
   2   2   4 13037.3 213.203   1
   2  -2  -4 14398.0 227.705   4
   2  -2   4 12675.8 223.035   1
   2   2  -4 13426.2 188.451   1
  -2  -2  -4 13355.3 211.133   1
  -2  -2   4 13887.6 140.312   0
  -2   2  -4 13408.9 233.096   0
   2   2  -4 12893.3 134.815   0
   2  -2  -4 13681.3 162.571   0
   2  -2   4 13466.0 225.667   2
  -2   2   4 13391.2 220.000   4
  -2   2   4 13281.7 159.113   0
   2  -2  -4 14297.3 232.234   1
  -2   2  -4 13647.0 141.126   3
  -2  -2   4 13326.7 186.062   1
  -2   2   5 8684.36 203.206   1
  -2   2   5 8614.43 185.852   3
   2  -2  -5 9421.61 195.524   4
   2   2   5 8592.62 190.172   1
   2   2  -5 8735.09 109.438   0
  -2   2   5 8416.26 190.876   4
  -2  -2   5 9160.07 186.597   4
   2  -2  -5 8685.61 130.361   0
  -2   2  -5 8524.23 197.561   0
  -2   2   5 8727.23 130.673   0
   2  -2  -5 8844.99 195.630   1
   2   2  -5 9230.54 174.246   1
  -2  -2   5 9074.66 114.249   0
  -2  -2   5 8661.92 169.148   1
   2  -2   5 9127.43 202.998   1
  -2   2  -5 8736.05 101.143   3
   2  -2   5 9243.84 214.830   0
   2  -2   5 8653.14 199.127   2
  -2  -2  -5 9222.24 196.528   1
   2   2   6 29110.5 366.024   1
   2  -2   6 28726.4 374.879   2
  -2   2   6 28857.4 373.825   1
  -2  -2   6 27732.5 324.384   4
   2  -2  -6 29243.4 372.143   1
  -2   2  -6 29667.4 369.197   1
  -2  -2  -6 29690.7 361.551   1
   2  -2   6 27860.6 362.243   1
  -2   2  -6 28697.2 361.475   0
   2  -2  -6 30194.0 359.604   4
  -2  -2   6 27853.0 321.963   1
  -2  -2   6 28349.7 295.166   2
  -2  -2   6 28609.2 202.503   0
   2   2  -6 28526.4 194.954   0
   2  -2  -6 27730.8 231.825   0
   2   2  -6 28936.1 325.272   1
  -2   2   6 28633.6 333.954   3
  -2  -2   7 22783.3 308.667   4
  -2   2   7 23632.2 313.350   3
   2   2  -7 23255.3 182.970   0
  -2  -2   7 23436.4 288.950   2
  -2   2  -7 23727.4 352.476   1
  -2  -2  -7 23629.2 251.060   3
  -2  -2   7 23311.6 194.032   0
   2  -2  -7 23816.5 336.042   4
   2   2   7 22987.1 347.003   1
   2  -2  -7 22747.1 217.232   0
   2  -2   7 23498.6 360.904   2
   2  -2   7 23000.4 349.620   1
   2   2  -7 23379.0 318.407   1
  -2  -2  -7 24621.0 356.502   1
   2  -2  -7 23676.6 358.720   1
  -2   2  -7 22694.3 337.701   0
  -2   2  -7 23729.7 192.514   4
  -2   2   7 23627.3 358.910   1
  -2  -2   7 22959.7 316.904   1
  -2  -2   8 12725.9 232.449   2
  -2  -2   8 12451.8 255.033   1
   2   2  -8 12073.9 139.796   0
   2  -2   8 11988.7 283.916   2
   2  -2  -8 12840.4 171.048   0
  -2   2  -8 13298.2 164.227   4
   2   2  -8 12401.1 253.618   1
   2  -2   8 12044.2 276.319   1
  -2   2   8 12817.5 284.621   1
  -2   2  -8 12575.8 268.205   0
  -2   2   8 12611.9 240.166   3
   2   2   8 12514.0 278.831   1
  -2  -2   8 12536.8 242.354   4
  -2  -2  -8 12568.8 188.434   3
  -2  -2   9 3860.13 151.792   2
  -2   2  -9 3770.62 104.218   4
   2  -2  -9 3543.69 99.8325   0
   2   2   9 3500.28 174.395   1
   2  -2   9 3785.31 179.172   2
  -2   2   9 3826.09 146.691   3
   2   2  -9 3815.34 88.5084   0
  -2  -2  -9 3852.41 111.820   3
   2   2  -9 3905.10 165.367   1
   2  -2   9 3995.03 184.055   1
  -2  -2   9 3673.43 149.881   4
  -2   2   9 3514.32 173.076   1
  -2   2  -9 3546.42 165.866   0
  -2  -2   9 3795.49 162.438   1
  -2  -2  10 17425.5 306.578   4
  -2  -2  10 17611.2 341.874   1
  -2   2  10 18028.9 299.714   3
   2   2  10 17672.2 368.533   1
   2  -2  10 17247.3 361.272   1
  -2   2  10 18167.1 370.834   1
   2  -2  10 18265.7 380.501   2
  -2   2 -10 17755.5 228.522   4
   2  -2 -10 18817.7 304.354   2
  -2   2 -10 17139.4 335.485   0
   2  -2 -10 18049.4 219.285   0
   2   2 -10 17414.6 187.910   0
  -2  -2 -10 17852.0 230.937   3
  -2  -2  10 17769.8 306.623   2
  -2  -2 -11 8549.61 166.094   3
   2   2 -11 7969.77 138.533   0
   2  -2  11 8116.67 280.771   2
  -2   2 -11 7970.82 246.035   0
  -2   2 -11 8247.90 172.655   4
   2  -2 -11 8626.21 232.733   2
   2   2  11 8214.43 274.414   1
  -2  -2  11 8135.58 230.620   2
   2  -2  11 7885.50 260.584   1
  -2  -2  11 8092.98 226.576   4
  -2   2  11 8233.51 279.772   1
   2  -2 -11 8354.31 159.761   0
  -2  -2  11 8307.00 258.627   1
  -2   2  11 8379.17 217.110   3
  -2   2  12 17941.5 406.964   1
   2  -2 -12 16949.0 232.020   0
  -2   2 -12 17900.5 264.203   4
  -2  -2  12 17270.1 333.296   4
   2   2 -12 17400.5 209.159   0
   2  -2  12 17631.9 400.166   1
  -2   2  12 17719.8 314.015   3
  -2  -2 -12 17400.4 233.219   3
   2   2  12 17502.9 405.689   1
  -2  -2  12 17957.0 385.893   1
  -2   2 -12 17247.5 358.201   0
  -2   2  13 678.932 122.366   1
  -2   2  13 537.522 98.8746   3
  -2   2 -13 668.484 147.306   0
   2  -2  13 767.149 153.391   1
  -2  -2  13 623.541 120.987   4
  -2   2 -13 510.532 99.1850   4
   2   2  13 777.604 158.128   1
  -2  -2  13 571.868 132.728   1
   2  -2 -13 644.641 73.4485   0
   2   2 -13 588.697 62.5625   0
  -2   2  14 4077.15 226.673   1
   2  -2  14 4388.81 232.586   1
   2  -2 -14 3704.30 127.195   0
   2   2  14 4022.70 251.026   1
  -2   2  14 4389.02 177.293   3
  -2  -2  14 4078.70 221.856   1
  -2   2 -14 3789.64 156.460   4
  -2   2 -14 4536.70 226.026   0
   2   2 -14 4244.79 121.839   0
  -2  -2  15 1845.16 184.864   1
  -2   2 -15 1814.54 173.259   0
   2  -2  15 1856.97 196.933   1
  -2   2  15 2108.84 199.759   1
  -2   2  15 2163.18 138.537   3
   2   2  15 2163.38 203.932   1
   2   2 -15 2141.80 96.2002   0
  -2   2 -16 2891.71 200.039   0
   2   2  16 2980.94 221.532   1
  -2  -2  16 3125.33 134.705   3
  -2   2  16 3147.18 247.128   1
  -2  -2  16 3263.90 232.614   1
  -2   2  16 3288.30 163.245   3
   2  -2  16 3100.49 241.746   1
   2   2 -16 3348.11 117.059   0
   2  -2 -16 3063.53 143.918   0
   2  -2 -17 8375.54 211.881   0
  -2  -2  17 8282.66 198.439   3
  -2   2  17 8796.57 249.702   3
  -2   2 -17 8673.33 306.247   0
   2   2  17 9227.92 383.361   1
  -2  -2  17 8486.59 340.106   1
  -2   2  17 8355.73 348.520   1
   2  -2  17 8353.85 360.533   1
  -2  -2  18 1161.19 184.922   1
  -2   2  18 1467.58 220.662   1
   2  -2  18 1150.86 198.888   1
  -2  -2 -18 1306.68 193.169   0
   2   2  18 1470.23 224.724   1
  -2   2 -18 1278.71 175.847   0
  -2   2  18 1403.65 130.788   3
  -2  -2 -19 812.596 182.554   0
  -2   2 -19 558.969 157.579   0
  -2   2  19 793.869 192.051   1
   2   2  19 509.858 168.113   1
   2  -2  19 737.741 195.972   1
  -2  -2  19 606.118 183.454   1
  -2  -2 -20 2054.87 223.752   0
  -2  -2  20 2095.11 246.101   1
   2  -2  20 2568.44 269.968   1
  -2   2 -20 2231.33 207.502   0
  -2   2  20 2267.48 241.106   1
   2   2  20 2409.58 278.245   1
  -2  -2  21 316.000 204.045   1
  -2   2  21-13.8631 200.916   1
   2   2  21 143.026 201.637   1
   2  -2  21 121.819 208.797   1
  -2  -2 -21 160.311 177.776   0
  -2  -2  22 1668.25 250.118   1
  -2   2  22 1672.43 284.228   1
   2   2  22 1640.11 265.682   1
   2  -2  22 1693.22 275.498   1
  -2   2  23 2921.16 328.498   1
  -2  -2  23 3218.57 315.746   1
   2   2  23 3053.88 338.403   1
   2  -2  23 3092.69 336.717   1
  -2  -2  24 23.7390 201.806   1
  -2   3   0 111145. 2316.45   0
  -2  -3   0 110801. 2200.07   0
   2  -3   0 112567. 1844.75   4
   2   3   0 110737. 1464.08   1
  -2   3   0 111295. 2269.64   3
   2  -3   0 113338. 586.648   0
  -2  -3  -1 23393.1 268.720   0
   2  -3   1 23954.1 191.552   4
  -2   3  -1 22751.0 251.647   3
   2   3   1 23305.7 195.856   1
   2  -3   1 24305.4 287.045   0
  -2  -3   1 23406.9 248.298   0
   2  -3  -1 23474.8 237.965   4
  -2   3  -1 22941.0 280.533   0
  -2   3   1 22914.1 264.508   0
   2  -3  -1 23445.6 264.749   0
   2   3  -1 23481.9 249.495   0
  -2   3   1 23218.6 276.744   3
   2  -3  -2 29066.8 308.320   1
  -2  -3   2 28750.0 264.556   0
  -2   3   2 29546.0 317.432   3
   2  -3  -2 29775.0 290.505   4
   2   3   2 28451.1 246.838   1
  -2   3   2 28891.2 287.105   0
   2  -3   2 29954.2 331.177   0
   2   3  -2 29051.5 266.924   0
   2   3  -2 29573.7 193.692   1
  -2   3  -2 29179.7 325.318   0
  -2  -3  -2 29318.5 248.665   1
   2  -3   2 29260.9 175.612   4
  -2   3  -2 28884.1 269.519   3
   2  -3  -2 29089.0 285.949   0
  -2  -3  -2 29675.4 310.542   0
   2  -3  -3 30179.1 286.883   0
  -2  -3   3 29417.9 223.680   1
   2  -3  -3 31076.9 319.085   4
   2   3  -3 29447.8 261.280   0
   2  -3   3 30750.6 349.595   0
   2  -3  -3 30430.6 331.085   1
  -2   3  -3 28774.7 336.140   0
   2   3   3 29758.7 284.923   1
  -2   3   3 28976.8 282.247   0
  -2  -3   3 29532.2 261.788   0
   2   3  -3 29587.2 225.399   1
  -2   3  -3 30029.5 261.251   3
  -2   3   3 29560.5 329.490   1
  -2   3   3 29128.0 328.942   3
  -2  -3  -3 30028.7 283.180   1
  -2   3   4 11098.2 177.368   0
  -2  -3  -4 11276.7 196.448   1
  -2  -3   4 11352.6 161.794   0
   2  -3  -4 11280.7 215.429   1
   2   3  -4 10896.9 159.914   1
   2  -3   4 11459.5 232.517   0
   2  -3  -4 11593.1 215.015   4
   2  -3  -4 11003.1 176.779   0
   2   3  -4 11081.5 159.444   0
  -2   3  -4 10973.9 151.922   3
  -2   3   4 10788.6 210.567   3
  -2  -3   4 11167.9 160.782   1
  -2   3   4 10843.7 218.633   1
   2  -3   4 10537.1 207.497   1
  -2   3  -4 11038.1 226.313   0
   2   3   4 11059.3 195.948   1
   2  -3  -5 27005.9 337.219   4
  -2   3   5 25994.3 348.077   1
   2  -3  -5 26709.6 348.245   1
   2   3  -5 25961.2 237.659   0
   2  -3   5 28194.2 362.293   0
  -2  -3  -5 26430.1 320.938   1
   2  -3  -5 26368.9 267.892   0
   2   3   5 25831.2 320.178   1
  -2   3  -5 26297.0 343.386   0
  -2   3   5 26077.4 267.375   0
   2   3  -5 26850.3 276.064   1
   2  -3   5 25560.4 347.593   2
  -2   3  -5 26011.1 216.093   3
  -2  -3   5 25910.5 269.813   1
  -2   3   5 26628.3 335.519   3
   2  -3   5 25849.2 334.712   1
  -2  -3   5 26131.8 241.456   0
  -2   3   6 25276.8 335.058   3
   2   3  -6 25160.8 235.534   0
  -2   3  -6 24699.0 349.363   0
   2  -3   6 26085.6 365.242   0
  -2  -3  -6 25635.8 341.157   1
   2  -3   6 24916.2 344.910   1
   2   3   6 25594.7 344.698   1
  -2  -3   6 25824.8 241.058   0
   2   3  -6 25447.8 296.117   1
  -2   3   6 24934.4 263.868   0
   2  -3  -6 26404.9 348.498   4
   2  -3  -6 25315.7 265.852   0
   2  -3   6 24976.0 362.524   2
   2  -3  -6 26358.0 365.829   1
  -2  -3   6 25381.4 315.350   4
  -2  -3   6 25076.2 294.448   1
  -2   3   6 24697.9 358.855   1
   2  -3   7 2408.33 148.335   2
  -2   3  -7 1997.55 130.426   0
  -2  -3   7 2005.06 107.424   1
   2  -3  -7 2293.97 93.2252   0
   2  -3   7 2243.36 133.430   1
   2   3   7 2200.44 127.492   1
  -2  -3  -7 2382.69 128.864   1
  -2  -3  -7 2292.23 102.389   3
  -2   3   7 2332.90 140.277   1
  -2  -3   7 2289.66 87.3598   0
   2   3  -7 2338.48 114.073   1
   2   3  -7 2144.41 78.4781   0
  -2  -3   7 2167.32 115.791   4
  -2   3   7 2352.54 122.849   3
  -2   3  -7 2289.44 135.568   1
   2  -3   7 2612.32 148.435   0
  -2  -3  -8 44193.0 395.509   3
   2   3  -8 43281.4 317.737   0
  -2  -3   8 43977.5 448.465   2
  -2  -3   8 44365.7 333.211   0
  -2  -3   8 43499.0 453.613   1
  -2   3  -8 42009.0 480.809   0
   2   3   8 43734.2 510.048   1
   2  -3   8 43491.3 524.316   2
  -2   3  -8 43509.5 917.598   4
  -2  -3   8 43574.6 438.906   4
   2   3  -8 43997.6 452.659   1
   2  -3   8 43093.4 505.454   1
  -2   3   8 42867.6 521.376   1
   2  -3  -8 44090.9 362.497   0
  -2   3   8 43901.0 465.637   3
  -2  -3   9 1556.74 85.9546   0
  -2  -3   9 1491.52 119.266   2
   2   3  -9 1570.97 120.467   1
   2   3  -9 1443.10 72.7605   0
   2  -3   9 1713.05 157.105   2
  -2   3  -9 1441.97 61.4141   4
  -2   3  -9 1419.52 135.640   0
   2  -3   9 1519.25 140.577   1
   2   3   9 1649.42 141.835   1
  -2  -3  -9 1389.68 89.9767   3
  -2  -3   9 1268.46 112.237   4
  -2  -3   9 1498.33 116.914   1
  -2   3   9 1474.91 110.433   3
  -2   3   9 1386.34 132.493   1
   2  -3  -9 1562.62 86.1040   0
  -2   3 -10 11398.4 163.073   4
   2  -3  10 11043.9 303.104   2
  -2  -3  10 11429.2 251.487   4
   2   3 -10 11309.7 175.921   0
  -2  -3  10 11268.4 271.122   1
  -2   3  10 11183.6 306.996   1
   2  -3  10 11474.0 298.512   1
  -2  -3 -10 11288.4 212.868   3
  -2   3 -10 11196.9 280.878   0
   2  -3 -10 11356.8 200.237   0
   2   3  10 10795.4 298.095   1
  -2   3  10 11039.3 254.718   3
  -2  -3  10 11397.7 267.590   2
   2  -3  11 3482.29 218.434   2
  -2  -3  11 3580.80 162.074   4
  -2   3 -11 3299.78 180.132   0
   2   3 -11 3577.85 110.211   0
   2   3  11 3475.96 192.158   1
  -2   3  11 3498.96 197.942   1
  -2   3 -11 3560.77 112.799   4
   2  -3 -11 3587.66 126.232   0
  -2  -3 -11 3622.46 135.397   3
   2  -3  11 3611.32 200.421   1
  -2  -3  11 3454.10 173.342   1
  -2   3  11 3366.36 157.195   3
  -2  -3  11 3445.19 176.965   2
  -2  -3  12 2221.74 170.285   2
  -2   3  12 2634.57 192.428   1
   2  -3  12 2466.07 203.736   2
   2  -3 -12 2593.93 116.186   0
   2   3  12 2455.07 181.992   1
  -2  -3  12 2666.76 167.567   1
   2  -3  12 2473.50 187.527   1
  -2   3 -12 2569.26 180.149   0
  -2   3 -12 2434.56 107.944   4
  -2  -3  12 2493.68 152.833   4
  -2  -3 -12 2441.12 118.731   3
   2   3 -12 2379.83 99.0069   0
  -2   3  12 2764.64 150.056   3
   2  -3  13 1671.33 205.725   2
  -2  -3 -13 1746.90 109.079   3
  -2  -3  13 1583.55 160.958   2
   2  -3  13 1701.16 174.182   1
   2  -3 -13 1662.90 105.146   0
  -2   3 -13 1691.71 161.424   0
   2   3  13 1748.83 186.045   1
  -2   3 -13 1791.12 108.110   4
  -2   3  13 1499.30 130.089   3
  -2  -3  13 1572.56 153.775   1
  -2  -3  13 1671.47 141.063   4
  -2   3  13 1692.71 160.637   1
   2   3 -13 1670.03 91.6090   0
   2  -3 -14 2075.88 114.988   0
   2   3 -14 1846.62 97.6480   0
  -2   3  14 1926.14 176.791   1
   2  -3  14 2096.92 183.538   1
  -2  -3  14 1778.86 172.933   1
  -2   3 -14 2158.13 118.832   4
  -2  -3  14 1927.76 169.818   2
  -2  -3  14 1881.34 147.936   4
  -2   3  14 1950.34 140.254   3
   2   3  14 1968.89 185.812   1
  -2   3 -14 1908.72 172.248   0
  -2   3  15 833.238 146.991   1
  -2   3 -15 668.921 145.841   0
   2   3 -15 713.355 76.1190   0
  -2  -3  15 923.775 151.116   1
   2  -3  15 675.486 163.975   1
   2   3  15 616.802 164.151   1
  -2   3  15 489.539 106.353   3
  -2   3  16 4051.55 267.267   1
  -2   3 -16 3798.32 222.943   0
  -2  -3  16 3687.95 229.674   1
   2   3 -16 3707.14 127.713   0
   2  -3  16 3372.14 245.740   1
  -2   3  16 3838.82 182.972   3
   2   3  16 3397.85 254.817   1
  -2  -3  17 1130.45 93.3684   3
  -2   3  17 986.942 192.594   1
  -2   3  17 1083.12 127.820   3
  -2  -3  17 1033.48 177.677   1
   2  -3  17 1045.76 180.827   1
   2   3  17 1198.77 194.198   1
  -2   3 -17 972.335 163.456   0
  -2  -3  18 7664.17 344.957   1
  -2   3  18 7702.76 255.382   3
   2  -3  18 7735.33 352.046   1
  -2   3  18 7243.97 352.281   1
  -2   3 -18 6799.79 287.901   0
   2   3  18 7508.86 372.682   1
  -2   3  19 331.494 183.960   1
  -2   3  19 142.466 101.081   3
   2  -3  19 303.004 153.769   1
  -2   3 -19 180.581 142.995   0
   2   3  19 135.448 165.564   1
  -2  -3  19 338.765 175.965   1
  -2   3  20 394.467 213.917   1
  -2   3 -20 637.270 166.805   0
  -2  -3  20 614.236 197.379   1
  -2  -3 -20 452.283 185.116   0
   2   3  20 526.572 225.794   1
   2  -3  20 508.910 179.657   1
  -2  -3 -21 2309.01 251.443   0
   2   3  21 1906.75 247.703   1
  -2  -3  21 2265.81 262.332   1
  -2   3  21 1888.76 252.378   1
   2  -3  21 2027.49 244.319   1
  -2   3  22 670.317 223.082   1
   2   3  22 529.532 252.462   1
   2  -3  22 443.571 201.375   1
  -2  -3  22 314.580 208.913   1
  -2  -3  23 599.612 224.196   1
   2  -3  23 426.283 207.385   1
  -2   3  23 404.499 243.996   1
   2   3  23 846.264 232.761   1
  -2  -3  24 358.155 205.272   1
   2  -4   0 17677.2 254.417   3
   2   4   0 17095.7 249.583   0
   2   4   0 17366.8 127.340   1
  -2  -4   0 17602.4 253.223   0
   2  -4   0 18256.4 208.080   4
   2  -4   0 18235.4 268.964   0
  -2   4   0 17551.7 256.038   3
  -2   4   0 17211.3 264.352   0
  -2   4  -1 18545.1 280.543   0
  -2   4   1 19073.1 273.105   3
   2  -4  -1 19204.7 233.080   4
   2  -4  -1 19236.5 271.892   0
  -2   4   1 19073.8 271.387   0
  -2  -4  -1 19604.3 274.706   0
   2  -4   1 19321.7 192.683   4
   2  -4  -1 18927.3 270.405   3
  -2  -4   1 19106.1 256.412   0
   2  -4   1 19905.0 284.526   0
   2   4   1 18469.6 165.110   1
  -2   4  -1 18087.3 251.097   3
   2   4  -1 19135.6 258.759   0
   2  -4  -1 18453.3 250.742   1
   2  -4   1 18738.3 251.523   3
   2   4  -2 11376.8 196.706   0
  -2  -4  -2 11337.2 220.050   0
  -2  -4  -2 11290.8 155.966   1
   2  -4   2 11536.1 129.890   4
  -2  -4   2 11533.8 196.132   0
   2   4  -2 10893.5 95.4452   1
   2  -4  -2 11922.6 201.761   4
   2  -4  -2 11721.7 214.002   0
  -2   4  -2 11155.2 219.669   0
  -2   4   2 11540.1 211.417   0
   2   4   2 11530.1 157.420   1
   2  -4   2 11463.1 224.911   0
  -2   4  -2 11325.1 193.072   3
   2  -4   2 11542.7 195.297   3
   2  -4  -2 12085.3 222.175   3
  -2   4   2 11233.7 217.067   3
   2  -4  -2 11693.7 209.860   1
   2  -4  -3 12904.1 219.160   0
   2  -4   3 13038.8 108.497   4
  -2  -4  -3 13131.0 190.382   1
  -2   4  -3 12617.4 244.055   0
  -2   4   3 13055.6 244.915   3
   2   4   3 13067.7 190.316   1
   2  -4   3 13456.4 255.336   0
  -2  -4  -3 13645.4 241.591   0
   2   4  -3 13146.3 133.951   1
  -2  -4   3 13174.1 207.660   0
   2  -4  -3 13335.5 226.158   4
   2   4  -3 13174.9 208.055   0
  -2   4   3 12876.9 220.939   0
   2  -4  -3 13180.3 243.543   3
   2  -4   3 12873.8 198.377   3
  -2   4  -3 12568.8 197.313   3
   2  -4  -3 12917.4 229.992   1
  -2  -4  -4 6753.95 185.415   0
  -2  -4   4 6309.30 113.402   1
  -2   4   4 6373.30 158.671   0
   2  -4   4 6577.15 193.071   0
  -2   4  -4 6240.00 177.955   0
  -2  -4   4 6613.90 150.077   0
   2  -4  -4 6552.81 162.238   0
   2  -4   4 6340.20 167.248   1
  -2  -4  -4 6376.61 152.063   1
   2   4  -4 6358.58 146.446   0
   2  -4  -4 6775.21 180.609   1
  -2   4  -4 6076.35 135.654   3
   2   4   4 6488.17 153.894   1
  -2   4   4 6393.27 176.522   1
  -2   4   4 6320.68 177.199   3
   2  -4  -4 6919.08 178.615   4
   2  -4   4 6436.06 138.779   3
   2   4  -4 6568.55 116.753   1
   2   4  -5 9211.42 172.432   0
  -2  -4   5 9113.37 156.067   1
  -2  -4   5 9231.38 175.656   0
   2  -4   5 9628.46 237.420   0
  -2  -4  -5 9316.07 219.427   0
   2  -4   5 8825.42 207.065   1
   2  -4  -5 9558.85 216.103   4
   2  -4  -5 9269.30 220.622   1
   2  -4  -5 9242.13 188.336   0
  -2   4  -5 9016.43 155.970   3
  -2   4  -5 9118.62 227.515   0
   2   4  -5 8937.28 154.704   1
  -2   4   5 8748.97 183.983   0
   2   4   5 9123.16 197.823   1
  -2  -4  -5 9446.11 199.181   1
   2  -4   5 9220.61 156.867   3
  -2   4   5 9229.88 220.320   1
  -2   4   5 8970.16 215.281   3
   2  -4  -6 31164.7 408.966   1
  -2  -4   6 30190.7 309.763   1
   2  -4   6 29338.7 379.055   1
   2   4  -6 30030.7 309.960   1
   2   4  -6 29873.8 302.304   0
   2  -4   6 30724.5 410.556   0
  -2  -4  -6 29610.2 351.185   3
  -2   4  -6 29209.0 396.576   0
   2  -4  -6 30171.8 331.023   0
  -2  -4   6 30548.2 307.910   0
  -2   4   6 29499.6 402.329   1
   2  -4   6 30030.4 262.817   3
  -2   4   6 29671.3 330.773   0
   2  -4   6 30364.1 425.538   2
  -2  -4  -6 29851.2 371.263   1
   2   4   6 29545.2 371.271   1
  -2   4   6 29734.5 390.444   3
  -2   4   7 15938.7 316.816   1
   2  -4  -7 15948.3 247.134   0
  -2  -4  -7 16241.5 298.753   1
  -2   4   7 15579.5 245.626   0
   2   4  -7 16226.4 253.755   1
   2   4   7 15484.0 292.966   1
   2  -4   7 15801.9 295.009   1
  -2  -4  -7 16086.9 266.910   3
  -2   4   7 15342.8 288.709   3
  -2   4  -7 15771.0 307.794   0
  -2  -4   7 15292.3 262.338   4
  -2  -4   7 15886.5 250.456   1
   2   4  -7 15857.6 224.016   0
   2  -4   7 15736.5 329.666   2
  -2  -4   7 16021.7 229.812   0
   2   4  -8 10723.9 189.429   0
   2  -4   8 10219.5 255.448   1
  -2   4  -8 9684.07 259.460   0
  -2  -4  -8 10798.1 224.715   3
  -2   4   8 10954.2 282.395   1
   2   4  -8 10829.2 227.718   1
   2  -4   8 10504.4 277.210   2
  -2  -4   8 10389.3 194.223   0
   2  -4  -8 10442.4 205.515   0
  -2  -4   8 9935.20 223.085   4
   2   4   8 9927.93 255.390   1
  -2   4   8 10551.4 248.132   3
  -2  -4   8 10195.0 221.153   1
  -2  -4   9 10721.3 239.390   4
  -2   4   9 10648.2 256.563   3
  -2  -4   9 10514.9 241.736   1
  -2  -4   9 11053.6 205.131   0
  -2   4  -9 10691.3 277.320   0
   2  -4   9 10474.9 276.613   1
   2   4  -9 11177.9 249.354   1
   2  -4  -9 10750.9 212.990   0
   2   4   9 11093.9 281.858   1
   2   4  -9 10929.6 194.151   0
  -2  -4   9 10774.3 263.419   2
   2  -4   9 10720.8 307.042   2
  -2   4   9 10573.5 292.183   1
  -2  -4  -9 11470.1 233.933   3
  -2  -4  10 11978.3 287.722   2
  -2  -4 -10 12726.6 251.119   3
  -2  -4  10 12526.8 225.742   0
   2   4 -10 12438.6 209.560   0
   2  -4  10 11935.4 305.241   1
  -2   4  10 12123.9 281.219   3
   2   4  10 11842.9 314.450   1
   2  -4  10 11567.3 335.017   2
  -2   4 -10 12100.4 297.692   0
   2  -4 -10 12074.7 230.387   0
  -2  -4  10 12240.8 263.734   4
  -2  -4  10 12110.9 275.605   1
  -2   4  10 12364.4 329.892   1
   2  -4  11 2371.71 212.603   2
  -2  -4  11 2718.10 159.489   1
  -2  -4  11 2925.46 134.999   0
   2  -4  11 2314.14 172.013   1
   2   4 -11 2574.58 109.365   0
  -2  -4 -11 2464.72 132.334   3
   2   4  11 2712.98 182.821   1
  -2   4  11 2493.22 151.911   3
   2  -4 -11 2550.92 124.262   0
  -2   4 -11 2274.97 168.194   0
  -2  -4  11 2793.19 148.893   4
  -2  -4  11 2724.84 173.286   2
  -2   4  11 2576.31 191.340   1
  -2  -4  12 3070.48 188.164   2
  -2   4  12 2727.98 203.101   1
   2   4 -12 3104.38 119.661   0
  -2   4 -12 3077.85 192.196   0
  -2   4  12 2898.82 164.476   3
   2  -4  12 2816.23 195.254   1
   2   4  12 3008.47 202.702   1
  -2  -4  12 3079.09 160.099   4
  -2  -4  12 3350.23 179.395   1
   2  -4 -12 3155.73 141.889   0
   2  -4  12 3134.45 226.261   2
  -2  -4 -12 3150.34 149.072   3
   2  -4 -13 6595.75 190.352   0
   2  -4  13 6423.99 292.563   2
  -2  -4  13 6798.41 224.066   4
  -2  -4  13 6772.32 258.289   2
  -2  -4  13 7107.98 259.467   1
   2   4 -13 6745.94 167.807   0
   2  -4  13 6547.60 275.665   1
  -2   4 -13 6774.68 254.318   0
  -2   4  13 6640.56 231.307   3
   2   4  13 6698.47 286.917   1
  -2   4  13 6496.46 286.562   1
   2  -4  14 15745.7 436.369   2
   2   4  14 15872.0 427.926   1
  -2   4  14 16330.4 353.624   3
   2  -4  14 16481.7 423.156   1
   2   4 -14 15673.6 251.872   0
  -2  -4  14 15392.3 386.140   1
  -2   4 -14 15769.8 376.886   0
  -2   4  14 15276.9 422.105   1
  -2  -4  14 14822.0 324.543   4
  -2  -4  14 16078.3 384.632   2
   2   4 -15 3907.34 138.968   0
  -2   4 -15 3852.90 217.489   0
   2   4  15 3440.25 246.358   1
   2  -4  15 3630.41 242.678   1
   2  -4  15 3491.41 257.515   2
  -2  -4  15 4144.88 231.975   1
  -2  -4  15 3443.34 221.488   2
  -2   4  15 3643.00 242.999   1
  -2   4  15 3768.80 191.489   3
  -2   4 -16 2418.08 193.531   0
  -2  -4  16 2207.01 204.071   2
   2   4 -16 2538.30 119.079   0
  -2   4  16 2353.81 166.704   3
   2   4  16 2481.74 221.818   1
   2  -4  16 2118.04 199.475   1
  -2  -4  16 2288.33 191.498   1
  -2   4  16 2398.95 227.369   1
   2   4  17 2797.75 248.999   1
   2  -4  17 2759.72 241.732   1
  -2   4 -17 2882.72 213.613   0
  -2  -4  17 2747.21 221.575   1
  -2   4  17 2650.08 255.203   1
  -2   4  17 2741.58 177.194   3
  -2   4  18 1537.00 209.456   1
  -2   4  18 1453.57 150.170   3
   2  -4  18 1461.98 216.044   1
   2   4  18 1328.45 223.649   1
  -2   4 -18 1208.38 170.905   0
  -2  -4  18 1281.43 198.320   1
   2   4  19 3214.20 272.742   1
  -2   4  19 3122.54 291.740   1
  -2   4 -19 3148.10 227.954   0
  -2  -4  19 3189.04 260.412   1
   2  -4  19 3342.98 279.418   1
  -2   4  19 3445.35 196.590   3
   2   4  20 2521.87 288.335   1
  -2  -4  20 2575.10 257.901   1
   2  -4  20 2568.27 265.701   1
  -2   4 -20 2437.06 215.673   0
  -2   4  20 2434.44 260.259   1
  -2  -4  21 1605.70 250.400   1
  -2   4  21 1363.61 266.827   1
   2   4  21 1650.95 245.312   1
   2  -4  21 1788.11 254.063   1
   2  -4  22 478.047 224.422   1
   2   4  22 788.245 250.637   1
  -2  -4  22 590.415 215.392   1
  -2   4  22 442.729 255.988   1
  -2   4  23 501.639 217.324   1
   2  -4  23 211.124 224.497   1
  -2  -4  23 344.390 193.983   1
   2   4  23 143.251 223.132   1
  -2  -4  24 184.045 198.142   1
   2   5   0 15094.2 264.469   0
  -2   5   0 14730.7 270.113   0
  -2  -5   0 15155.5 261.633   0
   2  -5   0 14939.1 257.619   3
  -2   5   0 14504.7 254.529   3
   2  -5   0 15625.8 275.350   0
  -2   5  -1 10899.1 219.635   3
  -2   5  -1 10568.1 230.921   0
   2  -5  -1 10667.3 204.620   1
  -2   5   1 11128.7 232.551   0
   2  -5  -1 11008.4 229.469   3
   2  -5   1 10972.6 239.828   0
  -2  -5  -1 11113.1 232.597   0
   2  -5   1 11159.1 218.410   3
   2   5   1 10870.9 120.461   1
   2   5   1 10957.1 233.079   0
  -2   5   1 11390.3 235.752   3
   2   5  -1 10804.8 219.831   0
   2  -5  -1 11172.7 230.520   0
  -2  -5   1 11194.2 224.337   0
   2  -5  -2 18394.6 273.604   1
  -2   5   2 17081.9 288.066   3
   2   5  -2 17472.2 271.376   0
  -2   5  -2 17778.0 269.028   3
   2  -5  -2 19300.2 296.166   0
   2  -5   2 17765.8 186.087   4
   2  -5   2 18924.4 312.351   0
  -2  -5   2 19101.2 282.495   0
   2  -5   2 18428.3 270.645   3
  -2  -5  -2 17525.2 189.969   1
   2   5   2 18594.7 194.149   1
  -2  -5  -2 18413.8 297.298   0
  -2   5   2 17567.0 287.206   0
   2  -5  -2 18764.0 297.132   3
  -2   5  -2 17885.2 302.458   0
  -2  -5  -3 19920.3 232.715   1
   2  -5  -3 20428.2 293.671   4
   2  -5  -3 20289.5 303.931   0
   2   5  -3 19733.0 124.755   1
  -2   5   3 20042.2 321.588   3
  -2   5  -3 19781.8 277.346   3
   2  -5   3 19736.4 168.651   4
  -2  -5   3 20281.0 289.058   0
  -2   5  -3 19153.5 322.300   0
   2  -5  -3 19664.0 315.692   3
   2  -5   3 20229.8 325.124   0
  -2   5   3 20041.9 301.858   0
   2   5  -3 19876.8 285.890   0
   2  -5  -3 19940.6 294.888   1
   2  -5   3 19782.3 272.097   3
  -2  -5  -3 20190.5 319.825   0
   2   5   3 19700.2 231.272   1
  -2  -5   4 10828.2 129.600   1
  -2   5  -4 10519.0 248.696   0
  -2   5   4 10956.4 237.412   1
   2   5   4 10576.3 193.384   1
  -2  -5   4 11156.6 216.971   0
  -2   5   4 10797.1 247.841   3
  -2   5   4 10639.7 223.194   0
   2  -5  -4 10919.7 234.147   1
   2  -5   4 10764.3 95.1412   4
   2  -5   4 11004.1 201.317   3
   2   5  -4 10845.8 131.233   1
  -2  -5  -4 10696.0 193.245   1
   2  -5  -4 11254.7 236.743   4
   2  -5  -4 11308.0 232.409   0
   2   5  -4 11077.0 214.829   0
   2  -5   4 10601.3 217.029   1
  -2   5  -4 10998.4 202.817   3
  -2  -5   5 10353.6 209.678   0
  -2   5  -5 10158.2 248.202   0
  -2  -5   5 10031.6 151.350   1
   2  -5  -5 10414.3 237.002   1
   2   5  -5 10073.1 205.198   0
   2  -5   5 10265.8 225.285   1
   2   5   5 10172.7 208.486   1
   2  -5  -5 10096.8 219.403   0
  -2  -5  -5 10314.1 209.058   1
  -2   5   5 10268.9 220.858   0
   2   5  -5 9947.03 152.735   1
  -2   5   5 10556.2 253.187   3
   2  -5   5 10352.3 190.943   3
  -2   5   5 10220.0 242.302   1
   2   5  -6 11565.9 187.955   1
  -2  -5  -6 11469.8 238.256   1
  -2   5  -6 10712.7 260.098   0
  -2   5   6 11218.0 264.451   1
   2  -5  -6 11532.0 234.595   0
  -2  -5   6 11296.5 219.359   0
  -2   5   6 11082.8 231.744   0
   2   5  -6 10995.1 213.344   0
   2   5   6 11234.2 236.826   1
  -2   5   6 11567.9 268.446   3
   2  -5   6 11262.7 191.606   3
  -2  -5   6 11155.5 183.049   1
   2  -5   6 11268.0 245.583   1
   2  -5   7 6120.22 139.137   3
  -2   5   7 6170.88 182.469   0
  -2  -5  -7 6192.55 197.635   1
   2   5   7 6095.50 193.192   1
   2   5  -7 6011.08 155.637   1
   2  -5  -7 6202.68 179.599   0
   2  -5   7 6109.52 194.387   1
   2   5  -7 6064.24 165.274   0
  -2  -5   7 6221.50 170.676   0
  -2  -5   7 5678.09 149.455   1
  -2   5  -7 5937.82 213.733   0
  -2   5   7 5968.74 208.841   1
  -2   5   7 5938.44 198.720   3
   2  -5   8 24271.9 430.469   2
   2   5   8 25081.0 397.182   1
   2  -5   8 25536.2 258.369   3
  -2  -5   8 26218.7 333.633   0
   2  -5   8 24796.6 391.532   1
  -2   5   8 25013.0 424.770   1
   2   5  -8 25100.8 329.340   1
  -2   5   8 24779.6 345.898   0
  -2   5   8 24158.0 397.445   3
   2  -5  -8 26188.7 353.291   0
  -2  -5   8 24376.2 343.015   4
  -2   5  -8 24315.8 399.228   0
  -2  -5   8 25189.5 330.164   1
   2   5  -8 24449.3 316.036   0
   2  -5   9 813.852 168.452   2
  -2  -5   9 902.235 96.0578   1
  -2   5   9 1032.93 136.017   1
   2   5  -9 1112.86 104.930   1
   2   5  -9 1095.93 93.0238   0
  -2  -5   9 1010.73 103.939   0
   2   5   9 1079.14 130.105   1
  -2   5   9 1078.43 122.627   3
  -2  -5   9 913.646 110.737   4
  -2   5  -9 1070.43 120.733   0
   2  -5   9 943.657 126.562   1
   2  -5  -9 954.313 98.0828   0
   2  -5  10 18321.3 412.590   2
  -2  -5  10 18568.9 372.750   2
  -2  -5  10 18527.1 329.789   1
  -2  -5  10 19343.4 301.138   0
  -2   5 -10 18293.6 373.362   0
   2  -5  10 19284.8 386.127   1
  -2   5  10 18779.3 405.919   1
   2   5 -10 18772.4 285.499   0
  -2   5  10 18127.2 361.200   3
  -2  -5  10 18095.3 317.617   4
   2   5  10 19140.0 392.502   1
   2  -5  11 3311.34 216.388   2
  -2  -5  11 3499.58 159.714   0
   2  -5  11 3193.74 189.925   1
  -2   5  11 3523.65 185.607   3
   2   5 -11 3409.97 137.384   0
   2   5  11 3171.00 195.273   1
  -2  -5  11 3136.93 196.617   2
  -2  -5  11 3261.87 166.941   1
  -2  -5  11 3196.46 164.248   4
  -2   5 -11 3257.74 193.886   0
  -2   5  11 3337.40 204.859   1
  -2  -5  12 2597.56 150.858   4
   2  -5  12 2483.68 216.940   2
  -2   5 -12 2641.78 184.362   0
  -2  -5  12 2616.68 191.550   2
   2  -5  12 2370.78 177.002   1
   2   5 -12 2516.22 122.785   0
  -2   5  12 2456.17 200.514   1
  -2   5  12 2676.40 171.406   3
  -2  -5  12 2613.50 165.193   1
   2   5  12 3058.97 197.599   1
  -2  -5  12 2804.69 152.178   0
  -2  -5  13 11386.5 276.287   4
   2   5 -13 12035.7 240.395   0
  -2  -5  13 11131.0 330.356   2
   2  -5  13 11109.9 374.012   2
   2  -5  13 12537.3 358.087   1
   2   5  13 11577.5 354.610   1
  -2   5 -13 10935.9 321.110   0
  -2  -5  13 11058.3 310.229   1
  -2   5  13 11596.3 368.856   1
  -2   5  13 11608.3 312.907   3
   2  -5  14 2812.14 237.716   2
  -2  -5  14 2835.81 205.537   2
   2   5 -14 2768.63 129.400   0
  -2  -5  14 2343.52 177.519   1
   2   5  14 2729.52 216.471   1
  -2  -5  14 2517.35 156.897   4
  -2   5  14 2799.91 179.025   3
  -2   5  14 2467.88 222.380   1
  -2   5 -14 2565.93 190.060   0
   2  -5  14 2329.30 193.318   1
  -2  -5  15 1626.81 184.826   2
  -2  -5  15 1261.60 157.641   1
  -2   5 -15 1538.66 163.539   0
   2  -5  15 1312.78 198.281   2
   2   5  15 1465.64 197.774   1
   2   5 -15 1687.04 111.173   0
   2  -5  15 1579.15 189.600   1
  -2  -5  15 1627.38 144.104   4
  -2   5  15 1525.83 204.266   1
  -2   5  15 1194.74 142.101   3
   2  -5  16 5102.85 309.791   2
  -2  -5  16 5150.35 266.379   2
  -2   5  16 5240.69 305.794   1
  -2  -5  16 5674.97 270.860   1
   2   5  16 5527.74 308.004   1
   2   5 -16 5425.99 174.537   0
   2  -5  16 5129.49 280.036   1
  -2   5 -16 5086.53 250.593   0
  -2   5  16 5160.29 236.936   3
  -2   5 -17 141.885 131.606   0
   2   5  17 81.6469 153.101   1
  -2  -5  17 177.935 154.556   2
  -2   5  17 294.161 180.359   1
  -2   5  17 59.8020 107.954   3
   2  -5  17 42.8128 187.277   2
   2  -5  17-14.6155 144.892   1
  -2  -5  17 180.919 135.980   1
  -2   5 -18 977.652 162.975   0
  -2   5  18 1213.38 201.642   1
   2  -5  18 931.187 204.531   1
  -2   5  18 1215.81 150.566   3
   2   5  18 960.486 194.643   1
  -2  -5  18 907.374 169.574   1
  -2  -5  19 700.591 172.457   1
  -2   5 -19 724.391 160.396   0
  -2   5  19 793.791 219.615   1
   2   5  19 915.432 231.784   1
   2  -5  19 747.296 196.553   1
   2  -5  20 644.238 217.548   1
  -2   5 -20 906.269 178.003   0
   2   5  20 747.589 222.317   1
  -2   5  20 835.175 234.829   1
  -2  -5  20 866.559 187.339   1
  -2  -5  21 678.814 187.788   1
  -2   5  21 999.345 248.340   1
   2   5  21 907.152 217.970   1
   2  -5  21 644.577 218.438   1
  -2  -5  22 221.546 185.795   1
   2  -5  22 386.286 219.292   1
  -2   5  22 832.487 238.799   1
   2   5  22 328.048 229.536   1
  -2  -5  23 113.684 214.553   1
   2  -5  23 177.314 224.963   1
  -2  -5  24 1286.10 280.336   1
  -2   6   0 72.8384 77.7498   3
   2   6   0 9.24972 66.5306   0
  -2   6   0 39.4248 72.1798   0
   2  -6  -1 11256.8 218.983   1
   2   6  -1 10554.9 241.985   0
   2   6   1 11297.9 257.091   0
   2  -6   1 10993.2 240.218   3
  -2   6  -1 11573.4 266.387   0
  -2   6   1 10379.7 248.460   0
  -2  -6   1 11528.8 246.207   0
   2   6   1 10884.4 110.862   1
  -2   6  -1 10816.5 242.208   3
  -2   6   1 10151.4 239.949   3
   2  -6  -2 14481.3 254.716   1
  -2   6   2 14580.0 293.771   3
  -2   6  -2 14927.0 299.099   0
  -2  -6   2 15344.9 282.447   0
  -2  -6  -2 14771.4 173.538   1
   2   6   2 14771.3 171.904   1
   2   6  -2 14830.0 279.171   0
  -2   6   2 14724.4 290.927   0
  -2   6  -2 14427.1 269.674   3
   2  -6   2 15324.5 270.255   3
   2   6   3 56085.0 387.034   1
  -2   6  -3 55758.5 576.486   0
  -2  -6   3 57211.0 527.402   0
  -2  -6  -3 55705.6 385.155   1
  -2   6  -3 57460.6 514.014   3
   2  -6  -3 56234.5 509.260   1
  -2   6   3 56895.1 554.402   0
   2  -6   3 58315.4 510.049   3
   2   6  -3 55225.2 520.092   0
  -2   6   3 56480.0 574.742   3
   2  -6   4 2011.20 115.137   1
  -2  -6  -4 2111.62 100.022   1
   2  -6   4 1929.12 59.9604   4
   2   6   4 2194.07 100.145   1
  -2   6   4 1898.50 128.134   0
  -2   6   4 2120.12 135.809   3
  -2  -6   4 2173.24 125.989   0
  -2   6  -4 1988.75 133.055   0
   2  -6   4 2062.64 113.363   3
   2  -6  -4 2158.90 121.325   1
   2   6  -4 2103.73 118.639   0
   2   6   5 21745.4 302.505   1
  -2   6  -5 21187.6 376.774   0
  -2  -6   5 22442.2 335.290   0
  -2   6   5 21436.8 349.814   1
  -2   6   5 21379.6 372.232   3
   2   6  -5 21652.6 328.240   0
   2   6  -5 21096.5 195.521   1
  -2  -6  -5 20603.2 291.522   1
  -2   6   5 20521.4 340.081   0
  -2  -6   5 21436.2 195.437   1
   2  -6   5 20824.3 317.311   1
   2  -6   5 21838.0 303.081   3
  -2   6  -6 6200.97 225.897   0
  -2   6   6 6431.93 220.857   3
   2   6   6 6300.50 184.940   1
   2  -6   6 5891.43 186.176   1
  -2  -6  -6 6434.19 187.550   1
   2   6  -6 6022.07 131.363   1
   2  -6   6 6215.42 165.461   3
  -2   6   6 6005.31 195.720   0
   2   6  -6 6193.11 183.698   0
  -2   6   6 6252.08 206.730   1
  -2  -6   6 6339.24 132.040   1
  -2  -6   6 6876.02 197.121   0
  -2   6  -7 19462.3 370.659   0
  -2   6   7 19946.2 338.984   0
  -2   6   7 19953.8 372.059   1
   2  -6   7 20321.7 277.755   3
   2   6  -7 19799.4 257.057   1
  -2  -6  -7 20589.7 341.119   1
   2   6   7 20360.8 341.268   1
   2  -6   7 19909.2 340.209   1
  -2  -6   7 20983.6 327.671   0
  -2  -6   7 20565.8 261.113   1
  -2   6   7 19826.1 373.619   3
   2   6  -7 20052.7 317.421   0
  -2  -6   8 1912.38 106.468   1
   2  -6   8 2027.20 100.824   3
  -2   6   8 1893.80 130.181   0
   2   6  -8 2004.68 121.683   0
   2  -6   8 1815.43 136.037   1
  -2   6   8 2146.96 153.565   1
   2   6  -8 1939.95 108.443   1
  -2  -6   8 1936.74 130.583   0
   2   6   8 2193.65 144.113   1
  -2   6   8 1854.49 147.535   3
  -2   6  -8 2060.09 159.463   0
   2  -6   9 139.032 95.3581   1
  -2   6  -9 94.4531 118.716   0
  -2   6   9 241.379 103.120   1
  -2  -6   9 180.423 97.7260   0
   2  -6   9 159.209 159.456   2
   2   6   9 176.786 90.5050   1
   2   6  -9 222.961 85.1168   1
  -2   6   9 286.383 102.835   3
   2   6  -9 199.188 77.1264   0
  -2  -6   9 146.643 70.6415   1
  -2  -6   9 218.540 97.9268   4
   2  -6   9 280.405 63.3579   3
  -2  -6  10 37692.0 452.837   4
   2  -6  10 38200.5 597.695   2
   2   6 -10 38776.7 445.471   0
  -2   6  10 38254.5 583.310   1
  -2   6 -10 37248.7 546.915   0
   2   6 -10 37425.7 451.839   1
  -2  -6  10 38354.8 457.532   1
  -2   6  10 36730.5 539.068   3
   2  -6  10 38414.4 537.577   1
  -2  -6  10 39404.8 461.415   0
   2   6  10 37570.6 548.967   1
   2   6 -11 3815.46 156.179   0
   2  -6  11 3882.05 239.748   2
  -2  -6  11 3971.23 175.752   4
  -2  -6  11 4145.66 233.013   2
  -2  -6  11 4160.93 179.050   1
   2   6  11 4369.56 216.677   1
  -2  -6  11 3893.24 175.996   0
  -2   6  11 3735.91 203.789   3
  -2   6 -11 3894.58 205.155   0
  -2   6  11 4329.26 231.777   1
   2  -6  11 4032.84 208.233   1
  -2  -6  12 14372.1 374.070   2
   2   6 -12 14867.8 285.286   0
  -2   6 -12 14794.6 370.434   0
   2  -6  12 14661.4 411.472   2
  -2  -6  12 14857.3 307.286   4
  -2   6  12 14857.3 366.109   3
   2  -6  12 15559.2 380.131   1
   2   6  12 14950.2 390.223   1
  -2  -6  12 14665.4 327.865   1
  -2   6  12 14856.0 404.475   1
   2   6 -13 500.866 90.9426   0
  -2   6  13 564.128 159.725   1
   2  -6  13 513.916 149.236   2
  -2  -6  13 340.088 152.119   2
  -2   6 -13 606.997 147.452   0
  -2   6  13 514.732 123.573   3
  -2  -6  13 589.738 117.851   1
   2  -6  13 593.822 129.481   1
  -2  -6  13 516.883 103.946   4
   2   6  13 383.266 139.291   1
  -2   6  14 489.173 126.100   3
  -2   6  14 502.123 144.221   1
   2   6  14 415.142 152.907   1
  -2  -6  14 491.461 108.789   4
  -2   6 -14 570.954 146.166   0
   2  -6  14 485.706 181.569   2
   2   6 -14 526.214 90.5745   0
  -2  -6  14 477.359 151.193   2
   2  -6  14 484.364 139.784   1
  -2  -6  14 599.586 123.523   1
  -2  -6  15 2181.97 153.982   4
   2  -6  15 1995.39 239.355   2
  -2  -6  15 2095.03 215.130   2
  -2  -6  15 2464.38 189.958   1
   2  -6  15 2123.97 204.163   1
  -2   6 -15 2642.05 205.560   0
   2   6 -15 2434.90 136.482   0
  -2   6  15 2293.04 217.195   1
   2   6  15 2249.46 220.821   1
  -2   6  15 2327.20 184.742   3
  -2  -6  16 1756.50 199.819   2
  -2  -6  16 1686.85 173.612   1
   2  -6  16 1752.68 214.312   2
   2   6  16 1864.72 222.163   1
   2  -6  16 2111.36 203.974   1
  -2  -6  16 1674.68 148.820   4
  -2   6  16 2183.41 187.618   3
  -2   6 -16 1648.90 176.376   0
  -2   6  16 2046.34 225.662   1
   2   6 -16 1964.84 130.793   0
   2   6  17 10043.7 408.109   1
   2  -6  17 8649.56 398.844   2
  -2  -6  17 9948.21 371.180   2
  -2   6  17 9628.07 328.204   3
  -2  -6  17 10029.7 355.748   1
  -2   6 -17 9663.59 338.666   0
   2  -6  17 10429.3 393.298   1
  -2   6  17 10349.2 416.538   1
   2  -6  18 945.813 210.139   2
  -2   6  18 874.931 184.777   1
  -2  -6  18 971.503 195.248   2
   2  -6  18 1252.55 207.894   1
   2   6  18 945.729 195.595   1
  -2   6 -18 975.038 174.372   0
  -2  -6  18 875.305 169.589   1
  -2  -6  19 678.086 174.284   1
  -2   6 -19 594.927 169.018   0
  -2   6  19 910.099 227.327   1
   2  -6  19 532.414 193.913   1
   2   6  19 862.904 204.186   1
  -2   6  20 344.538 200.102   1
  -2  -6  20 177.538 164.408   1
  -2   6 -20 351.690 162.118   0
   2   6  20 525.471 204.727   1
   2  -6  20 400.369 188.726   1
   2  -6  21 616.854 201.119   1
  -2  -6  21 396.603 186.805   1
  -2   6  21 742.206 251.150   1
   2   6  21 398.998 230.290   1
  -2   6  22 543.128 220.093   1
   2  -6  22 156.199 197.371   1
  -2  -6  22 384.844 197.785   1
   2   6  22 143.600 228.851   1
  -2  -6  23 1523.07 250.189   1
   2  -6  23 1573.89 260.821   1
  -2   7   0 42408.3 510.256   3
   2   7   0 42129.2 510.505   0
  -2   7   0 42143.4 521.990   0
   2  -7   0 42019.3 420.080   1
   2   7   1 5815.22 201.592   0
  -2   7   1 5729.30 209.770   0
  -2   7  -1 5973.46 215.430   0
   2  -7  -1 6087.35 173.583   1
   2   7  -1 6049.71 202.553   0
  -2   7   1 5852.92 208.378   3
  -2   7  -1 5922.69 202.403   3
  -2   7  -2 1309.24 132.653   0
  -2  -7  -2 1197.53 58.6482   1
  -2   7   2 1268.31 125.983   3
   2   7  -2 1223.04 118.987   0
   2   7   2 1254.34 56.7749   1
   2   7   2 1209.83 113.655   0
   2  -7  -2 1435.29 103.738   1
  -2   7   2 947.490 122.510   0
   2   7   3 1578.63 76.9105   1
  -2   7  -3 1409.90 125.370   0
  -2   7   3 1360.22 131.148   0
  -2  -7  -3 1520.54 79.1242   1
   2   7  -3 1278.95 117.903   0
  -2   7   3 1411.78 135.661   3
   2  -7  -3 1411.54 107.909   1
  -2  -7  -4 724.125 71.9855   1
   2   7   4 724.923 70.2139   1
   2  -7   4 673.985 88.8304   1
  -2   7   4 762.925 108.799   3
  -2   7   4 799.013 106.333   0
   2   7  -4 648.300 92.9442   0
   2  -7  -4 736.125 97.1055   1
  -2   7  -4 778.882 128.530   0
  -2   7   5 10071.6 286.765   3
   2  -7   5 9963.72 232.102   1
  -2  -7  -5 9798.50 208.978   1
  -2   7  -5 9624.51 281.963   0
   2   7  -5 9261.64 243.413   0
  -2   7   5 9620.10 261.254   0
  -2  -7   5 9259.29 100.159   1
   2   7   5 9724.83 208.302   1
   2  -7   5 10242.8 235.213   3
   2   7  -6 12745.7 282.060   0
   2  -7   6 12188.2 262.676   1
  -2   7  -6 13465.2 332.828   0
  -2   7   6 12463.8 294.610   0
  -2  -7  -6 12843.5 256.458   1
   2   7   6 12563.9 256.823   1
  -2   7   6 12799.9 296.502   1
   2  -7   6 12931.9 256.821   3
  -2   7   6 12952.7 325.475   3
  -2  -7   6 12668.6 162.847   1
  -2   7   7 7022.14 241.668   1
  -2   7  -7 6396.76 247.202   0
   2   7  -7 6445.17 208.798   0
   2  -7   7 6553.25 210.065   1
   2   7  -7 6575.87 145.602   1
  -2   7   7 6885.35 229.230   0
  -2  -7   7 6530.53 142.604   1
  -2   7   7 6902.59 253.597   3
   2   7   7 6752.10 210.421   1
   2  -7   7 6428.95 184.884   3
  -2   7   8 19184.1 393.093   1
   2  -7   8 18783.3 352.498   1
   2  -7   8 19399.7 295.597   3
   2   7  -8 18895.9 265.857   1
   2   7  -8 19380.6 344.111   0
   2   7   8 19372.2 360.427   1
  -2   7   8 19249.8 366.067   0
  -2   7  -8 18756.5 401.341   0
  -2  -7   8 18925.7 265.386   1
  -2   7   8 19569.2 409.045   3
  -2   7   9 6073.12 250.093   1
  -2   7  -9 6120.29 250.890   0
   2   7   9 6302.51 231.332   1
   2  -7   9 6109.76 225.471   1
  -2   7   9 6283.38 246.592   3
   2  -7   9 5945.37 169.501   3
   2   7  -9 6326.18 179.193   1
  -2  -7   9 6298.04 207.338   4
   2   7  -9 6355.77 211.189   0
  -2  -7   9 6332.81 177.157   1
   2   7 -10 9612.20 252.293   0
   2   7 -10 9769.06 234.402   1
   2   7  10 10629.5 307.585   1
  -2   7  10 10140.9 315.656   3
  -2   7 -10 9850.08 311.916   0
  -2  -7  10 10047.6 252.359   4
  -2  -7  10 10116.0 236.192   1
  -2   7  10 10198.6 322.966   1
   2  -7  10 10209.3 204.764   3
   2  -7  10 10353.8 294.664   1
   2  -7  10 10585.7 356.681   2
  -2   7  11 357.670 120.070   3
   2  -7  11 247.811 111.260   1
  -2  -7  11 216.770 85.4291   1
   2  -7  11 335.909 143.434   2
   2  -7  11 179.553 64.9629   3
   2   7 -11 173.582 89.1359   0
  -2   7  11 51.3836 134.598   1
  -2  -7  11 128.581 98.7850   4
  -2   7 -11 159.177 132.226   0
   2   7  11 213.252 119.488   1
  -2   7  12 8165.40 318.849   1
  -2   7 -12 7719.37 289.532   0
  -2  -7  12 7690.58 240.846   1
   2   7  12 7635.26 289.350   1
  -2  -7  12 7549.00 295.535   2
   2   7 -12 7494.20 228.050   0
   2  -7  12 7946.21 284.856   1
  -2  -7  12 7912.42 233.221   4
   2  -7  12 7142.64 305.882   2
  -2   7  12 8129.21 294.481   3
   2  -7  13 546.916 160.118   2
  -2   7  13 662.901 140.130   3
  -2   7 -13 575.621 136.262   0
  -2   7  13 568.586 167.341   1
   2   7 -13 524.541 100.590   0
   2  -7  13 631.438 138.865   1
  -2  -7  13 580.349 112.218   1
   2   7  13 528.901 153.367   1
  -2  -7  13 680.065 159.154   2
  -2  -7  13 718.355 111.106   4
  -2   7 -14 8259.87 308.256   0
   2  -7  14 8343.81 314.471   1
   2   7  14 8364.92 339.568   1
  -2   7  14 8618.90 342.937   1
   2  -7  14 7368.86 346.298   2
  -2  -7  14 8089.92 275.321   1
  -2  -7  14 7838.92 236.618   4
   2   7 -14 8266.87 241.723   0
  -2  -7  14 8042.37 328.587   2
  -2   7  14 8296.27 313.188   3
   2   7  15 875.923 167.085   1
   2  -7  15 566.301 207.047   2
  -2   7  15 787.505 145.310   3
  -2   7 -15 715.885 151.544   0
   2   7 -15 628.803 105.661   0
  -2  -7  15 748.655 135.854   1
  -2  -7  15 697.666 173.583   2
   2  -7  15 470.421 144.152   1
  -2   7  15 816.318 194.275   1
  -2  -7  15 817.588 116.219   4
  -2   7 -16 6023.68 284.396   0
  -2  -7  16 5667.79 308.051   2
   2  -7  16 5690.27 327.675   2
   2  -7  16 5656.13 293.531   1
  -2  -7  16 5937.82 222.969   4
  -2  -7  16 5864.68 267.384   1
  -2   7  16 5849.62 331.420   1
  -2   7  16 6223.14 284.784   3
   2   7  16 5755.63 307.577   1
  -2   7  17 691.409 202.063   1
   2  -7  17 817.314 184.178   1
  -2  -7  17 965.541 199.996   2
  -2   7 -17 798.166 167.884   0
   2  -7  17 680.974 223.038   2
   2   7  17 988.231 195.622   1
  -2  -7  17 1012.34 168.536   1
   2  -7  18 2154.31 273.050   2
  -2  -7  18 2619.44 252.258   2
  -2   7 -18 2466.92 217.907   0
   2  -7  18 2756.97 247.802   1
  -2   7  18 2882.30 291.874   1
   2   7  18 2515.99 259.657   1
  -2  -7  18 2469.91 219.633   1
  -2  -7  19 576.340 169.888   1
   2  -7  19 239.671 236.017   2
   2  -7  19 574.709 193.501   1
  -2  -7  19 680.353 207.862   2
  -2   7 -19 435.038 173.395   0
   2   7  19 775.348 224.073   1
  -2   7  19 596.442 228.524   1
  -2   7  20 2225.93 266.209   1
   2  -7  20 2186.50 264.732   1
   2   7  20 2192.78 270.013   1
  -2  -7  20 1758.70 226.954   1
  -2   7  21 1097.73 275.644   1
   2   7  21 863.487 226.790   1
   2  -7  21 900.654 240.800   1
   2  -7  22 368.303 234.312   1
   2   7  22 424.486 208.012   1
   2  -7  23 717.921 253.845   1
   2   8   0 9720.19 278.208   0
  -2   8   0 9852.81 290.779   0
   2  -8   0 9432.99 213.537   1
   2   8  -1 3466.66 181.275   0
   2   8   1 3320.55 188.417   0
   2  -8   1 3420.88 138.298   1
  -2   8   1 3546.15 189.258   0
   2  -8  -1 3138.51 137.217   1
  -2   8  -1 3268.53 189.760   0
  -2   8   1 3433.17 178.923   3
   2   8  -2 1419.75 139.041   0
   2   8   2 1727.23 60.8278   1
   2  -8  -2 1758.43 117.185   1
  -2   8   2 1529.10 137.036   0
  -2   8  -2 1712.51 149.480   0
   2   8   2 2005.95 155.346   0
  -2   8   2 1386.25 145.133   3
  -2  -8  -2 1604.61 61.2327   1
  -2   8   3 12298.9 316.510   0
   2  -8  -3 12044.8 261.908   1
  -2  -8  -3 12015.0 182.586   1
   2   8  -3 12691.4 309.419   0
  -2   8  -3 12140.2 323.713   0
  -2   8   3 12084.6 319.994   3
   2   8   3 12472.3 183.572   1
   2  -8   4 10967.8 241.224   1
   2   8   4 10814.1 197.887   1
  -2  -8  -4 10651.3 197.336   1
  -2   8   4 10814.3 297.746   0
  -2   8  -4 10702.8 301.208   0
   2   8  -4 10686.7 280.182   0
  -2   8   4 10388.5 296.519   3
   2  -8   5 7826.78 214.167   1
  -2   8   5 8014.80 261.004   0
  -2  -8  -5 7791.17 191.326   1
  -2   8  -5 7650.49 261.787   0
   2   8   5 7470.10 185.329   1
   2   8  -5 8186.68 246.905   0
  -2   8   5 7636.71 273.371   3
  -2  -8   6 3119.64 62.2972   1
  -2   8   6 3459.39 202.468   3
   2  -8   6 3294.80 153.151   1
  -2   8  -6 3166.04 197.465   0
  -2  -8  -6 3276.06 144.807   1
   2   8  -6 3166.04 170.809   0
   2  -8   6 3260.60 74.6089   4
   2   8   6 3132.21 143.754   1
  -2   8   6 3307.79 186.876   0
  -2   8  -7 5407.25 249.291   0
   2   8  -7 5847.15 219.851   0
  -2   8   7 5746.26 232.926   0
  -2   8   7 5555.74 224.615   1
   2   8   7 5450.26 194.627   1
   2  -8   7 5625.59 199.690   1
  -2   8   7 5753.64 249.385   3
  -2  -8   7 5496.29 115.327   1
  -2   8  -8 7272.17 282.379   0
  -2   8   8 7421.34 265.266   1
   2   8  -8 7585.98 243.973   0
  -2   8   8 7265.06 258.662   0
  -2  -8   8 7371.46 158.395   1
   2  -8   8 7288.55 232.062   1
   2   8   8 7848.77 241.930   1
  -2   8   8 7094.76 280.407   3
  -2   8  -9 5930.22 262.253   0
   2   8  -9 5256.61 158.794   1
  -2   8   9 5126.93 221.743   0
  -2   8   9 5506.77 241.772   1
   2  -8   9 5348.02 212.970   1
   2   8   9 5462.61 221.009   1
   2  -8   9 5294.12 177.464   3
   2   8  -9 5302.83 211.326   0
  -2  -8   9 5419.29 154.763   1
  -2   8   9 5450.31 255.892   3
  -2   8 -10 1975.71 189.351   0
   2  -8  10 1944.84 218.562   2
   2   8 -10 1865.45 144.699   0
   2  -8  10 1995.65 155.767   1
  -2   8  10 1782.54 165.791   3
  -2  -8  10 1819.53 138.976   4
   2   8 -10 1902.26 121.329   1
   2   8  10 1656.75 154.826   1
  -2  -8  10 1955.24 115.901   1
  -2   8  10 2064.23 179.903   1
  -2  -8  11 1108.65 125.837   4
   2   8 -11 959.553 124.013   0
  -2   8  11 1272.35 162.035   1
  -2   8 -11 1235.94 166.706   0
  -2  -8  11 1230.95 110.025   1
   2  -8  11 1235.11 206.914   2
   2  -8  11 1247.62 142.819   1
   2   8  11 1022.84 147.370   1
  -2   8  11 1320.59 161.380   3
  -2   8 -12 3880.09 236.048   0
  -2   8  12 3638.01 239.807   1
   2   8 -12 3479.82 182.271   0
   2  -8  12 3755.46 208.895   1
  -2   8  12 3839.32 233.656   3
  -2  -8  12 3983.33 174.650   1
   2   8  12 3706.85 223.529   1
   2  -8  12 3374.00 270.207   2
  -2  -8  12 3691.28 176.875   4
  -2   8  13 95.5986 151.411   1
  -2  -8  13 203.219 163.201   2
   2  -8  13 179.388 194.375   2
  -2   8  13 32.6555 135.266   3
  -2   8 -13-0.65153 127.179   0
   2   8 -13 61.7927 92.3301   0
   2  -8  13 150.287 116.548   1
   2   8  13 13.4861 124.014   1
  -2  -8  13-7.38018 102.013   4
  -2  -8  13 49.0965 92.1231   1
  -2   8  14 3546.54 243.240   1
   2  -8  14 3285.08 271.859   2
  -2   8 -14 3284.42 225.581   0
  -2  -8  14 3332.94 248.953   2
  -2   8  14 3486.08 234.690   3
   2   8  14 3647.62 245.664   1
   2  -8  14 3338.00 219.692   1
  -2  -8  14 3660.75 176.517   4
  -2  -8  14 3386.38 187.434   1
   2   8 -14 3725.46 187.189   0
  -2  -8  15 2732.39 246.988   2
   2   8 -15 2695.06 164.001   0
   2  -8  15 2689.04 219.234   1
  -2   8 -15 3094.41 225.712   0
  -2   8  15 2783.08 245.580   1
   2   8  15 2806.99 232.447   1
  -2  -8  15 3020.21 193.133   1
   2  -8  15 2695.45 244.095   2
  -2  -8  15 2610.05 161.654   4
  -2  -8  16 735.357 137.405   1
  -2  -8  16 780.777 201.941   2
  -2   8  16 724.275 182.632   1
   2  -8  16 1161.10 241.251   2
  -2   8 -16 819.270 170.443   0
   2  -8  16 750.610 163.679   1
   2   8  16 756.825 193.515   1
   2  -8  17 2586.69 287.419   2
  -2  -8  17 2082.29 244.954   2
   2   8  17 2637.00 252.242   1
  -2  -8  17 2709.15 208.971   1
   2  -8  17 2673.58 241.506   1
  -2   8 -17 2777.55 236.719   0
  -2   8  17 3013.99 262.389   1
   2  -8  18 413.716 230.874   2
  -2   8 -18 518.117 172.647   0
  -2  -8  18 625.646 211.788   2
   2  -8  18 585.886 181.091   1
  -2   8  18 399.270 183.310   1
   2   8  18 428.623 178.951   1
   2  -8  19 414.720 184.576   1
  -2   8  19 549.449 207.178   1
  -2   8 -19 426.771 185.661   0
   2  -8  19 711.359 268.134   2
  -2  -8  19 198.461 211.925   2
   2   8  19 453.991 209.788   1
  -2   8  20 630.049 246.295   1
   2  -8  20 417.606 243.742   2
   2  -8  20 704.630 208.622   1
  -2  -8  20 709.856 229.665   2
   2   8  20 814.010 244.263   1
  -2   8  21 183.697 247.782   1
   2  -8  21-94.1211 214.032   1
   2   8  21-85.8922 226.801   1
   2   9   0 17394.4 384.596   0
   2  -9   0 17336.8 294.742   1
  -2   9   0 17835.3 405.331   0
   2   9   1 8383.11 287.929   0
   2  -9   1 8118.94 205.730   1
   2   9  -1 8674.05 286.664   0
  -2   9  -1 8468.41 280.212   0
   2  -9  -1 8035.40 213.711   1
  -2   9   1 8383.17 290.996   0
  -2   9   2 6401.75 260.524   0
   2   9  -2 6780.39 257.809   0
   2  -9   2 6549.35 186.424   1
   2   9   2 6450.42 249.737   0
  -2   9  -2 6298.77 263.080   0
   2  -9  -2 6431.84 199.705   1
  -2  -9  -3 5898.13 129.022   1
  -2   9   3 5911.32 251.188   0
  -2   9  -3 6193.54 261.093   0
   2   9   3 6380.11 131.410   1
   2   9  -3 6124.02 248.389   0
   2   9  -4 164.680 118.211   0
  -2  -9  -4 95.9920 64.6154   1
   2   9   4 71.0975 56.6213   1
   2  -9   4 145.923 89.2284   1
  -2   9   4-28.5680 98.3789   0
  -2   9   4 139.814 119.192   3
  -2   9  -4 180.905 124.891   0
  -2  -9  -5 5141.97 160.199   1
   2  -9   5 5277.74 180.945   1
   2   9   5 5071.00 158.831   1
  -2   9  -5 5398.38 252.950   0
  -2   9   5 5021.25 236.593   0
   2   9  -5 5065.60 225.226   0
  -2   9   5 5211.11 246.640   3
   2   9  -6 3025.11 180.328   0
   2   9   6 3002.57 142.869   1
  -2   9  -6 2927.47 206.163   0
  -2   9   6 3001.79 186.397   0
   2  -9   6 2799.81 150.162   1
  -2  -9  -6 2869.50 142.743   1
  -2   9   6 2878.77 192.127   3
  -2   9   7 24122.5 468.615   0
  -2   9   7 23655.8 489.632   3
   2  -9   7 24359.3 386.295   1
   2   9  -7 24420.1 448.074   0
   2  -9   7 23354.4 163.607   4
   2   9   7 24299.9 379.749   1
  -2   9  -7 23881.5 487.508   0
  -2   9   8 16463.1 382.468   1
   2   9   8 16168.6 335.478   1
   2   9  -8 16933.1 376.500   0
  -2   9  -8 15781.3 402.037   0
   2  -9   8 16804.0 336.979   1
  -2  -9   8 16142.7 192.119   1
  -2   9   8 16055.8 391.621   0
  -2   9   8 15892.2 411.177   3
  -2  -9   9 1674.29 88.4457   1
  -2   9   9 1571.28 160.480   1
   2   9  -9 1587.66 147.441   0
  -2   9  -9 1571.14 165.762   0
   2   9   9 1828.98 149.343   1
   2  -9   9 1495.34 135.069   1
  -2   9   9 1536.94 163.331   0
  -2   9   9 1730.99 167.495   3
   2   9 -10 4223.42 207.002   0
  -2   9 -10 3842.93 224.699   0
   2  -9  10 4029.71 196.178   1
  -2   9  10 3884.53 222.042   1
  -2  -9  10 3948.44 140.076   1
  -2  -9  10 4032.98 183.766   4
   2   9  10 4045.40 208.363   1
  -2   9  10 3586.97 236.023   3
   2   9 -11 3231.94 188.731   0
  -2   9 -11 3124.82 228.165   0
  -2   9  11 3182.44 223.114   1
   2  -9  11 3082.87 186.220   1
  -2  -9  11 3252.30 142.725   1
   2   9  11 3345.44 205.837   1
  -2  -9  11 2983.20 164.235   4
   2  -9  11 2958.64 264.609   2
  -2   9  12 1636.04 182.141   1
   2  -9  12 1484.46 237.249   2
  -2   9 -12 1541.59 178.702   0
   2   9  12 1760.12 177.628   1
   2  -9  12 1652.24 160.148   1
  -2  -9  12 1590.27 138.858   4
  -2  -9  12 1593.36 120.571   1
   2   9 -12 1490.08 150.757   0
   2   9  13 1472.43 180.003   1
  -2   9  13 1695.28 193.837   1
  -2  -9  13 1782.17 209.585   2
   2   9 -13 1433.55 149.664   0
   2  -9  13 1827.50 241.801   2
  -2   9 -13 1546.08 194.946   0
  -2  -9  13 1450.77 136.809   4
   2  -9  13 1600.58 169.333   1
  -2  -9  13 1614.20 131.179   1
   2  -9  14 8658.06 381.604   2
  -2  -9  14 8681.21 373.083   2
  -2   9  14 8343.65 352.701   1
   2   9  14 9288.16 360.708   1
   2  -9  14 9173.33 328.021   1
   2   9 -14 8620.97 282.030   0
  -2   9 -14 8513.70 346.526   0
   2   9 -15 2366.06 173.842   0
   2  -9  15 2050.04 246.135   2
  -2  -9  15 2368.66 239.535   2
  -2   9  15 1961.06 234.446   1
  -2   9 -15 2160.29 222.595   0
   2  -9  15 2513.46 213.643   1
   2   9  15 2224.67 222.456   1
   2  -9  16 2420.22 296.988   2
  -2  -9  16 2142.95 255.529   2
  -2   9 -16 2161.05 224.586   0
   2  -9  16 2919.58 231.508   1
   2   9  16 2318.78 236.987   1
  -2   9  16 2304.10 237.880   1
  -2   9  17 332.006 191.551   1
  -2  -9  17 271.332 221.520   2
   2  -9  17 494.771 174.271   1
  -2   9 -17 356.368 168.092   0
   2  -9  17 349.402 228.237   2
   2   9  17 350.536 183.500   1
  -2  -9  18 3847.45 315.827   2
  -2   9 -18 4426.83 291.154   0
  -2   9  18 4400.67 336.055   1
   2  -9  18 3921.70 343.995   2
   2  -9  18 4450.06 293.056   1
   2   9  18 4863.39 333.545   1
   2   9  19 384.591 201.807   1
  -2  -9  19 241.010 212.103   2
   2  -9  19 253.409 257.437   2
  -2   9  19 279.004 213.948   1
  -2   9 -19 463.166 183.485   0
   2  -9  19 388.378 188.804   1
   2   9  20 489.923 208.021   1
  -2   9  20 686.797 221.756   1
  -2  -9  20 465.086 233.276   2
   2  -9  20 656.909 266.003   2
  -2  -9  21 1200.25 268.601   2
   2   9  21 1351.24 279.164   1
   2 -10   0 11541.8 252.960   1
   2  10   0 12770.6 365.323   0
  -2  10   0 11935.2 361.988   0
   2 -10   1 34176.7 411.190   1
   2  10  -1 34392.5 572.167   0
   2  10   1 36624.9 596.582   0
  -2  10  -1 35892.5 594.534   0
   2 -10  -1 34908.9 427.517   1
  -2  10   1 35677.0 588.745   0
   2 -10   2 1881.35 121.822   1
  -2  10   2 2222.51 187.073   0
   2  10   2 2020.56 165.591   0
  -2  10  -2 1751.59 170.878   0
   2  10  -2 2129.92 183.288   0
   2 -10   3 1164.23 104.943   1
  -2 -10  -3 1175.82 62.8787   1
   2  10  -3 1219.32 158.144   0
  -2  10   3 1205.06 166.017   0
   2 -10   3 1097.50 104.993   1
  -2  10  -3 1249.25 162.637   0
  -2 -10  -4 1000.60 78.5906   1
   2  10  -4 1118.52 145.321   0
   2 -10   4 1016.06 104.726   1
  -2  10   4 852.659 155.222   0
  -2  10  -4 972.855 145.102   0
   2  10   5 3804.64 139.219   1
   2 -10   5 3855.52 162.082   1
   2  10  -5 3969.30 218.474   0
  -2 -10  -5 3540.31 137.058   1
  -2  10  -5 3954.08 234.076   0
  -2  10   5 4011.29 228.982   0
   2  10   6 23716.2 348.956   1
  -2  10  -6 22452.1 494.492   0
   2 -10   6 23143.5 366.279   1
   2  10  -6 22408.5 458.952   0
  -2  10   6 23057.5 483.447   0
   2 -10   7 6556.67 213.100   1
  -2  10   7 6462.64 281.526   0
  -2  10  -7 6957.56 298.746   0
   2  10  -7 6605.54 268.081   0
   2  10   7 6693.50 213.573   1
   2  10  -8 1323.18 159.987   0
  -2  10  -8 1345.65 173.547   0
   2 -10   8 1219.99 122.543   1
  -2  10   8 1206.58 159.662   0
   2  10   8 1385.41 129.953   1
   2 -10   9 11100.2 291.683   1
  -2  10   9 9900.31 338.456   0
   2  10  -9 10907.4 330.793   0
  -2  10  -9 9912.28 353.251   0
   2  10   9 10045.2 288.712   1
  -2  10  10 3976.62 232.070   1
  -2 -10  10 3721.99 181.546   4
   2  10 -10 4052.89 222.337   0
   2 -10  10 4421.99 203.143   1
  -2  10 -10 4106.67 252.599   0
   2  10  10 4137.83 213.625   1
  -2  10 -11 2907.41 230.863   0
  -2  10  11 2964.64 219.212   1
   2  10 -11 2673.04 190.651   0
  -2 -10  11 2836.46 166.706   4
   2  10  11 2942.65 199.895   1
   2 -10  11 2833.94 180.452   1
  -2  10  12 1143.27 181.837   1
   2 -10  12 1190.88 216.175   2
   2 -10  12 1180.71 148.574   1
  -2  10 -12 1147.26 182.655   0
  -2 -10  12 1129.18 133.338   4
   2  10  12 1222.72 163.015   1
   2  10 -12 1498.68 160.565   0
   2  10  13 622.840 154.051   1
   2  10 -13 909.525 145.928   0
  -2  10  13 575.716 173.087   1
   2 -10  13 856.186 145.582   1
   2 -10  13 727.435 223.400   2
  -2  10 -13 789.201 160.390   0
  -2  10  14 249.891 174.449   1
   2 -10  14 251.919 225.349   2
  -2 -10  14 182.683 176.724   2
   2 -10  14 299.192 135.207   1
   2  10  14 247.379 148.754   1
  -2  10 -14 124.419 153.184   0
   2  10 -14 156.692 129.917   0
   2  10  15 114.931 150.342   1
  -2  10  15 321.510 177.069   1
   2 -10  15 209.218 136.080   1
   2 -10  15 150.097 201.757   2
  -2 -10  15 205.365 201.726   2
  -2  10 -15 223.642 161.582   0
   2  10  16 32.8617 163.143   1
  -2 -10  16 126.401 219.486   2
  -2  10  16 51.4212 186.671   1
  -2  10 -16 120.960 160.681   0
   2 -10  16-40.1417 213.499   2
  -2  10  17 3484.02 294.637   1
   2  10  17 2781.78 278.738   1
   2 -10  17 3189.84 338.330   2
  -2  10 -17 2969.79 261.342   0
  -2 -10  17 2901.07 295.970   2
  -2  10 -18 505.494 189.498   0
   2 -10  18 309.662 223.126   2
  -2 -10  18 275.856 217.177   2
  -2  10  18 591.317 222.786   1
   2  10  18 312.479 192.836   1
  -2 -10  19 779.305 244.665   2
  -2  10  19 809.998 256.120   1
   2 -10  19 1040.35 289.342   2
   2  10  19 838.517 240.292   1
   2  10  20 125.583 221.761   1
  -2 -10  20 143.341 232.203   2
   2  11   0 8708.75 327.500   0
  -2  11   0 8665.56 330.756   0
  -2  11  -1 1981.81 182.864   0
   2  11   1 2065.56 198.940   0
   2  11  -1 1719.19 183.652   0
  -2  11   1 1699.90 192.186   0
   2  11   2 175.680 143.607   0
  -2  11  -2 276.505 115.661   0
   2  11  -2 176.444 133.804   0
  -2  11   2 291.130 121.443   0
  -2  11   3 3652.31 237.647   0
   2  11  -3 3432.69 213.586   0
   2 -11   3 3630.67 155.070   1
  -2  11  -3 3820.62 234.493   0
   2  11  -4 4237.97 240.954   0
  -2  11   4 3824.74 246.195   0
   2 -11   4 3873.36 159.705   1
  -2  11  -4 4045.52 253.577   0
   2 -11   5 3854.70 160.692   1
  -2  11   5 3748.96 240.063   0
  -2  11  -5 3436.27 237.069   0
   2  11  -5 3987.72 228.487   0
  -2  11  -6 1292.03 187.361   0
   2  11  -6 1276.98 169.770   0
   2 -11   6 1199.04 113.543   1
   2  11   6 1265.64 102.976   1
  -2  11   6 1395.31 181.828   0
   2 -11   7 296.098 92.9548   1
   2  11   7 157.307 85.0932   1
   2  11  -7 186.973 137.859   0
  -2  11   7 154.373 141.093   0
  -2  11  -7 356.922 143.510   0
   2 -11   8 1312.85 125.197   1
  -2  11  -8 1334.50 173.182   0
   2  11   8 1155.44 123.698   1
   2  11  -8 1253.17 169.149   0
  -2  11   8 1271.73 181.945   0
   2  11   9 694.679 123.911   1
   2 -11   9 677.382 108.013   1
   2  11  -9 684.462 152.743   0
  -2  11   9 462.876 164.704   0
  -2  11  -9 588.529 156.975   0
   2  11 -10 7303.18 296.318   0
   2 -11  10 7572.52 252.870   1
  -2  11 -10 7866.77 345.439   0
   2  11  10 7832.80 278.459   1
   2  11  11 89.4970 121.486   1
   2  11 -11 27.8861 122.969   0
  -2  11 -11 25.9682 150.541   0
  -2  11  12 1865.78 209.686   1
   2  11 -12 1872.06 183.423   0
   2 -11  12 2494.79 283.143   2
  -2  11 -12 2289.11 229.113   0
   2  11  12 1832.50 188.248   1
  -2  11  13 702.368 178.448   1
   2 -11  13 526.655 239.434   2
   2  11 -13 612.669 148.128   0
  -2  11 -13 347.937 156.060   0
   2  11  13 559.763 158.098   1
   2 -11  14 473.999 211.701   2
  -2 -11  14 524.287 222.008   2
   2  11 -14 711.829 148.869   0
   2  11  14 600.366 166.403   1
  -2  11 -14 517.282 178.116   0
  -2  11  14 440.550 175.418   1
   2  11  15 319.285 176.434   1
   2 -11  15 153.507 227.421   2
  -2  11  15 212.851 188.636   1
  -2  11 -15 323.152 175.097   0
  -2 -11  15 409.808 213.157   2
  -2 -11  16 2218.79 272.311   2
  -2  11  16 2008.93 257.440   1
   2 -11  16 2133.60 314.946   2
  -2  11 -16 2016.03 234.530   0
   2  11  16 2040.53 246.763   1
   2 -11  17 1474.42 263.244   2
  -2 -11  17 1515.81 267.550   2
  -2  11  17 1297.57 236.415   1
  -2  11 -17 1268.82 224.120   0
   2  11  17 1513.94 239.802   1
  -2 -11  18 646.641 257.661   2
   2 -11  18 468.319 283.591   2
  -2  11 -18 877.061 220.887   0
  -2  11  18 601.318 229.763   1
   2  11  18 745.479 225.849   1
   2  11  19 91.6641 206.853   1
  -2 -11  19 271.726 254.321   2
  -2  11  19-3.22383 233.344   1
  -2  12   0 1029.69 173.469   0
   2  12   0 1257.71 182.984   0
  -2  12  -1 2462.98 222.909   0
   2  12   1 2776.01 224.243   0
  -2  12   1 2666.58 207.628   0
   2  12  -1 2812.17 227.148   0
   2  12   2 705.307 150.141   0
   2 -12   2 722.581 96.3048   1
  -2  12  -2 610.806 147.532   0
   2  12  -2 859.626 149.610   0
  -2  12   2 728.300 168.539   0
   2 -12   3 3462.85 149.622   1
   2  12  -3 3391.37 241.524   0
  -2  12   3 3266.76 250.887   0
  -2  12  -3 3392.67 244.875   0
   2  12  -4 1824.31 182.777   0
  -2  12   4 1648.09 196.491   0
  -2  12  -4 1691.65 216.523   0
  -2  12   5 909.765 175.939   0
  -2  12  -5 959.941 175.037   0
   2  12  -5 1041.20 172.860   0
  -2  12  -6 892.713 175.838   0
   2  12  -6 808.238 166.296   0
  -2  12   6 777.051 182.842   0
   2  12  -7 7340.80 320.898   0
  -2  12   7 6899.35 328.086   0
  -2  12  -7 6771.89 330.733   0
  -2  12   8 1658.15 204.370   0
   2  12  -8 1680.27 196.508   0
  -2  12  -8 1953.14 224.849   0
  -2  12  -9 5783.81 310.533   0
   2  12  -9 5792.61 287.447   0
   2  12   9 6068.15 232.335   1
   2  12  10 1009.99 147.055   1
  -2  12 -10 920.433 173.187   0
   2  12 -10 910.332 165.708   0
   2  12  11 2266.52 192.883   1
   2  12 -11 2353.17 212.490   0
  -2  12 -11 2102.18 235.157   0
   2 -12  12 1786.29 271.149   2
   2  12 -12 2179.58 208.643   0
  -2  12 -12 2157.43 230.414   0
   2  12  12 2193.49 195.069   1
   2  12  13 885.653 177.108   1
   2 -12  13 582.475 264.274   2
   2  12 -13 723.946 164.544   0
  -2  12 -13 914.946 201.088   0
   2  12  14 256.219 154.970   1
  -2  12 -14 143.707 190.493   0
   2 -12  14 380.668 230.089   2
  -2 -12  14 447.589 235.224   2
   2  12  15 2839.53 256.318   1
  -2  12 -15 2159.73 265.679   0
  -2 -12  15 2119.40 275.216   2
   2 -12  15 2206.46 307.758   2
  -2  12 -16 626.271 208.007   0
  -2 -12  16 479.219 240.795   2
  -2  12  16 477.133 205.053   1
   2 -12  16 745.382 280.452   2
   2  12  16 689.903 196.700   1
  -2  12 -17 831.050 216.524   0
  -2 -12  17 921.178 247.550   2
  -2  12  17 1068.57 248.324   1
  -2  12  18 786.878 230.568   1
  -2 -12  18 918.755 257.568   2
   2  13   0 5709.06 313.483   0
  -2  13   0 5733.05 316.683   0
   2  13  -1 196.967 143.711   0
  -2  13  -1 94.8523 172.119   0
  -2  13   1 3.64589 156.898   0
   2  13   1 40.0742 146.388   0
  -2  13   2 2554.08 244.899   0
  -2  13  -2 2440.37 238.133   0
   2  13  -2 2162.27 223.923   0
   2  13   2 2421.35 212.686   0
   2  13  -3 529.754 152.186   0
  -2  13  -3 477.490 158.580   0
  -2  13   3 637.787 185.004   0
   2  13  -4 379.191 155.232   0
  -2  13  -4 421.666 179.285   0
  -2  13   4 460.024 156.736   0
  -2  13   5 303.847 175.665   0
  -2  13  -5 282.265 169.516   0
   2  13  -5 96.6327 160.019   0
  -2  13  -6 547.057 159.365   0
  -2  13   6 355.142 154.498   0
   2  13  -6 623.439 172.076   0
  -2  13   7 231.450 185.264   0
   2  13  -7 145.968 163.243   0
  -2  13  -7 231.783 144.079   0
  -2  13  -8 3406.36 262.308   0
  -2  13   8 3324.64 268.999   0
   2  13  -8 3569.90 260.260   0
  -2  13  -9 1595.30 222.257   0
   2  13  -9 1758.98 204.956   0
   2  13 -10 904.347 192.984   0
  -2  13 -10 1046.72 217.739   0
  -2  13 -11 108.222 152.975   0
   2  13 -11 134.967 148.816   0
   2  13 -12-85.3479 158.686   0
  -2  13 -12-127.759 186.744   0
   2 -13  12 330.435 247.842   2
   2  13 -13 3937.48 272.989   0
  -2  13 -13 3464.43 304.918   0
   2 -13  13 3862.22 335.566   2
  -2 -13  14 1827.36 285.292   2
   2 -13  14 1951.99 312.378   2
  -2  13 -14 2075.45 263.139   0
   2 -13  15 1510.13 276.035   2
  -2  13 -15 1279.70 243.869   0
  -2 -13  15 1267.11 276.369   2
  -2 -13  16 402.609 250.000   2
  -2  13 -16 381.237 222.976   0
   2  14   0 3060.75 270.029   0
  -2  14   0 3049.09 266.624   0
  -2  14   1 1193.64 224.276   0
  -2  14  -1 1270.94 193.140   0
   2  14  -1 946.474 194.710   0
   2  14   1 1143.31 216.050   0
  -2  14  -2 1218.67 225.473   0
  -2  14   2 1367.62 226.536   0
   2  14  -2 1295.93 200.514   0
  -2  14   3 1671.85 237.332   0
  -2  14  -3 2097.98 227.994   0
   2  14  -3 1803.40 229.533   0
   2  14  -4 1220.81 214.985   0
  -2  14   4 1270.10 221.923   0
  -2  14  -4 1170.35 221.659   0
   2  14  -5 474.089 185.961   0
  -2  14   5 742.359 183.443   0
  -2  14  -5 548.963 196.017   0
   2  14  -6 1649.78 227.104   0
  -2  14   6 1409.85 237.610   0
  -2  14  -6 1552.07 225.798   0
  -2  14  -7 2431.47 257.806   0
   2  14  -7 2218.60 245.543   0
  -2  14   7 2742.30 260.178   0
   2  14  -8 878.397 199.006   0
  -2  14   8 584.859 211.077   0
  -2  14  -8 726.614 215.079   0
   2  14  -9 3090.23 266.105   0
  -2  14  -9 3248.11 302.568   0
  -2  14 -10 402.314 179.819   0
   2  14 -10 251.006 189.252   0
   2  14 -11 6955.13 358.182   0
  -2  14 -11 7408.09 402.322   0
  -2  14 -12 612.179 201.368   0
   2  14 -12 577.723 195.587   0
   2 -14  13 515.097 285.274   2
  -2  14 -13 677.347 217.745   0
  -2  14 -14 107.784 206.391   0
  -2  14 -15 579.434 235.316   0
  -2  15   0 4202.99 314.451   0
   2  15   0 4793.39 318.898   0
  -2  15   1 528.228 184.358   0
  -2  15  -1 825.328 236.840   0
   2  15  -1 653.355 205.103   0
  -2  15  -2 319.576 176.958   0
  -2  15   2 258.194 197.860   0
   2  15  -2 219.073 202.406   0
  -2  15   3 418.586 209.445   0
  -2  15  -3 467.449 214.578   0
   2  15  -3 470.397 203.693   0
   2  15  -4 1908.85 232.988   0
  -2  15  -4 1936.84 264.587   0
  -2  15   4 1677.07 264.100   0
  -2  15  -5 1526.16 240.134   0
   2  15  -5 1780.26 232.592   0
  -2  15   5 1216.57 234.444   0
  -2  15  -6 780.232 210.715   0
   2  15  -6 1024.36 218.198   0
  -2  15   6 438.190 190.105   0
   2  15  -7 159.148 199.495   0
  -2  15   7 153.303 206.412   0
  -2  15  -7-51.4099 191.733   0
   2  15  -8 47.2147 186.234   0
  -2  15  -8-29.2016 208.158   0
  -2  15  -9 2715.11 293.691   0
   2  15  -9 3141.02 286.447   0
   2  15 -10 553.177 200.495   0
  -2  15 -10 809.177 213.050   0
  -2  15 -11 395.084 227.601   0
   2  15 -11 462.287 205.272   0
  -2  15 -12 652.869 251.011   0
   2  15 -12 594.889 219.621   0
  -2  16   0 49.1954 218.988   0
  -2  16   1 2596.65 285.370   0
   2  16  -1 3004.53 308.065   0
  -2  16  -1 2596.36 275.564   0
  -2  16   2 756.047 226.211   0
  -2  16  -2 571.236 234.725   0
   2  16  -2 682.572 206.502   0
  -2  16   3 555.387 239.572   0
   2  16  -3 311.226 183.920   0
  -2  16  -3 770.045 243.448   0
  -2  16  -4 505.759 207.778   0
   2  16  -4 464.344 190.136   0
  -2  16   4 543.671 245.903   0
  -2  16   5 3017.55 325.767   0
  -2  16  -5 3319.03 297.345   0
   2  16  -5 3051.50 281.794   0
  -2  16   6 1372.42 270.569   0
  -2  16  -6 1532.37 244.589   0
   2  16  -6 1172.51 244.123   0
  -2  16  -7 1591.21 259.365   0
  -2  16   7 1337.81 254.125   0
   2  16  -7 990.823 253.665   0
  -2  16  -8 2906.70 323.230   0
   2  16  -8 2435.54 269.082   0
   2  16  -9 2497.34 290.025   0
   2  16 -10 632.294 218.224   0
  -3   0   0 55.1467 43.7910   2
  -3   0  -1 128580. 2033.31   2
  -3   0   1 127655. 1372.73   2
  -3   0   2 18098.6 186.926   0
  -3   0   2 17690.2 246.789   4
  -3   0  -2 18548.0 225.865   2
  -3   0  -3 1711.50 104.075   2
  -3   0   3 1833.02 111.786   4
  -3   0   3 1757.53 59.3741   0
   3   0  -3 1663.51 98.0969   1
  -3   0   4 59871.8 478.390   1
   3   0   4 60735.5 505.553   1
  -3   0   4 60254.7 906.144   0
  -3   0  -4 63251.3 486.340   2
  -3   0   4 60314.5 480.557   4
   3   0  -4 61603.2 479.385   1
  -3   0  -5 2835.74 135.952   2
   3   0   5 2687.63 127.981   1
   3   0  -5 3251.24 144.998   4
  -3   0   5 2876.92 123.652   4
  -3   0   5 3009.05 128.218   1
   3   0  -5 2850.30 122.778   1
  -3   0   6 33074.9 398.950   1
  -3   0  -6 34303.6 414.395   2
   3   0   6 33281.3 418.128   1
  -3   0   6 32825.1 394.847   4
  -3   0  -6 35061.6 424.185   1
   3   0  -6 34993.0 403.962   4
   3   0  -6 34280.9 401.105   1
   3   0   7 13737.9 289.790   1
   3   0  -7 15018.7 287.099   1
   3   0  -7 14894.2 285.687   4
  -3   0   7 13568.0 271.811   4
  -3   0   7 13830.2 279.055   1
  -3   0   8 22.6222 77.1215   4
   3   0   8 127.701 93.4651   1
  -3   0   8 19.1437 70.3213   1
   3   0   9 893.938 114.793   1
  -3   0   9 770.608 102.651   1
  -3   0   9 918.065 116.829   4
  -3   0  -9 854.273 41.0519   3
  -3   0  10 3551.00 177.478   4
  -3   0 -10 3256.77 61.3772   3
   3   0  10 3306.56 193.329   1
  -3   0  10 3437.11 185.734   1
   3   0  11 30703.6 519.842   1
  -3   0  11 30241.6 462.449   4
  -3   0  11 30405.5 499.588   1
  -3   0 -12 2315.17 192.597   0
  -3   0  12 2333.00 179.249   1
   3   0  12 2263.29 191.330   1
  -3   0  12 2237.51 173.257   4
  -3   0 -13 41031.0 604.435   0
   3   0  13 42065.1 656.147   1
  -3   0  13 43623.6 647.109   1
  -3   0  14 203.192 91.5391   3
  -3   0 -14 257.682 151.088   0
   3   0  14 151.473 147.440   1
  -3   0  14 172.427 127.848   1
  -3   0 -15 9987.58 334.583   0
   3   0  15 9973.30 359.431   1
  -3   0  15 10009.4 350.624   1
  -3   0  15 10474.9 268.538   3
  -3   0  16 4765.89 192.937   3
  -3   0 -16 4641.32 258.921   0
   3   0  16 4581.48 287.807   1
  -3   0  16 4831.47 277.853   1
  -3   0  17 188.752 92.7949   3
  -3   0  17 345.767 178.530   1
   3   0  17 251.825 176.243   1
  -3   0 -17 256.954 170.207   0
  -3   0 -18 3903.70 257.702   0
  -3   0  18 3549.38 255.902   1
  -3   0  18 4090.10 183.348   3
   3   0  18 4010.66 293.917   1
  -3   0  19-36.4183 187.286   1
  -3   0 -19 246.512 170.376   0
   3   0  19 63.6595 191.799   1
  -3   0  20 3.33949 166.934   1
  -3   0 -20 134.498 174.986   0
   3   0  20 238.092 201.130   1
  -3   0 -21 4391.64 298.023   0
   3   0  21 4831.54 361.348   1
  -3   0  21 4958.79 345.971   1
  -3   0  22 1575.80 270.262   1
   3   0  22 1997.31 300.757   1
  -3   0  23 1676.39 290.471   1
   3   0  23 1409.27 288.772   1
   3  -1   0 264.678 49.9422   2
  -3   1   0 239.677 64.6596   0
  -3   1   0 336.502 66.8407   4
   3  -1   1 60865.3 1429.71   2
   3  -1  -1 60117.8 1028.16   2
  -3   1   1 60128.6 1497.52   0
  -3   1  -1 59144.7 433.269   0
  -3   1   1 60148.3 412.886   4
   3  -1  -1 59310.1 384.592   0
   3  -1  -2 13167.4 174.526   0
  -3   1  -2 12843.0 227.510   0
  -3   1   2 12743.5 166.156   0
  -3   1   2 12800.8 211.009   4
   3  -1   2 13009.3 193.008   2
  -3   1  -2 13088.4 197.922   2
   3   1   3 29214.4 331.495   1
   3  -1  -3 28965.0 330.818   1
   3  -1   3 29428.1 311.145   2
  -3   1  -3 29820.3 319.100   2
   3  -1  -3 29941.4 326.058   4
  -3   1  -3 28833.3 346.602   0
   3   1  -3 28965.5 301.033   1
  -3   1   3 28634.1 321.673   4
   3  -1  -3 29542.8 231.857   0
  -3   1   3 28868.3 220.873   0
   3  -1   4 107053. 2519.54   2
  -3   1  -4 108287. 640.856   2
  -3   1   4 107328. 1523.65   0
  -3   1   4 106464. 2544.60   4
  -3   1   4 106341. 661.911   1
   3  -1   4 106331. 678.994   1
  -3   1  -4 102272. 670.083   0
   3   1   4 105546. 654.938   1
   3  -1  -4 108517. 643.180   4
   3   1  -4 108405. 606.212   1
  -3  -1   4 104217. 1234.36   0
  -3  -1   4 102638. 2502.02   4
  -3  -1   4 105479. 2410.26   1
   3  -1  -4 104911. 1555.16   0
   3  -1  -4 107004. 652.853   1
  -3  -1   5 24078.3 312.051   1
  -3   1   5 23424.7 331.285   1
  -3  -1   5 24218.6 195.251   2
  -3   1  -5 23143.1 338.179   0
   3   1   5 23465.7 334.267   1
   3  -1  -5 23318.7 166.430   0
   3  -1  -5 23956.7 331.407   1
   3  -1  -5 24849.7 330.069   4
  -3   1   5 23560.7 322.116   4
   3  -1   5 23696.0 344.284   1
   3  -1   5 23524.6 328.139   2
   3  -1  -5 23595.5 165.935   2
  -3   1   5 23515.3 161.218   0
  -3   1  -5 23976.6 331.773   2
  -3  -1   5 23939.3 324.812   4
   3   1  -5 24256.5 310.129   1
  -3  -1   6 8204.10 206.847   4
  -3  -1   6 8111.81 132.729   2
  -3  -1  -6 8312.14 216.014   1
   3   1  -6 7992.65 194.388   1
   3   1   6 7824.80 208.770   1
   3  -1  -6 7950.31 88.4635   0
   3  -1  -6 8011.31 121.584   2
  -3   1  -6 8401.11 216.271   2
  -3  -1   6 7745.99 197.097   1
   3  -1   6 8065.61 220.414   1
  -3   1   6 7796.77 203.090   4
  -3   1   6 7760.29 212.673   1
   3  -1  -6 8532.04 218.706   1
  -3   1   6 7580.01 82.5790   0
  -3   1  -6 7358.41 218.081   0
   3  -1  -6 8235.09 215.755   4
  -3   1   7 38929.9 467.478   1
  -3  -1   7 40992.8 318.738   2
  -3  -1  -7 40743.6 477.527   1
  -3  -1   7 39883.3 446.641   4
   3   1   7 40119.9 483.876   1
  -3  -1   7 40220.3 449.322   1
   3  -1   7 39075.4 481.391   1
  -3   1   7 38952.5 451.057   4
   3   1  -7 41376.7 453.583   1
   3  -1  -7 40792.6 300.639   2
  -3   1  -7 38820.4 472.687   0
  -3   1   8 30968.4 442.988   1
   3  -1  -8 31466.6 295.757   2
  -3   1   8 30797.2 419.646   4
   3   1   8 31587.1 456.450   1
   3  -1   8 30675.4 451.068   1
   3   1  -8 31385.4 420.255   1
  -3   1  -8 30313.8 437.523   0
  -3  -1   8 31449.7 414.839   4
  -3  -1   8 31354.4 421.412   1
  -3  -1  -9 5004.74 111.489   3
   3  -1  -9 4724.01 61.1528   0
  -3   1   9 5118.19 196.601   4
   3  -1   9 5262.34 218.499   1
   3  -1  -9 5115.49 144.335   2
  -3   1  -9 4983.81 208.208   0
   3   1   9 4999.17 207.526   1
  -3  -1   9 5113.33 191.281   1
  -3   1   9 5089.81 207.078   1
  -3  -1   9 4956.51 184.620   4
   3  -1  10 15985.2 360.403   1
  -3   1 -10 15099.3 348.123   0
  -3  -1  10 16824.2 353.798   1
   3   1  10 16266.7 368.835   1
  -3   1  10 14966.2 324.436   4
  -3   1  10 15509.9 347.081   1
  -3  -1 -10 15560.1 185.687   3
   3  -1 -10 16199.4 256.434   2
  -3  -1  10 15730.4 322.893   4
   3  -1 -10 15231.6 115.058   0
   3  -1 -10 15165.3 121.390   0
  -3   1  11 716.434 124.268   1
   3  -1 -11 699.207 37.3980   0
  -3   1 -11 654.989 152.215   0
   3  -1 -11 771.694 107.539   2
   3  -1  11 715.313 143.379   1
   3   1  11 692.600 135.622   1
  -3  -1 -11 633.872 50.5075   3
  -3  -1  11 750.722 125.796   1
  -3  -1  11 741.967 111.241   4
   3  -1 -11 711.180 33.5328   0
   3  -1 -12 13083.5 274.226   2
  -3  -1 -12 12896.8 157.539   3
   3  -1 -12 12907.5 127.616   0
   3  -1  12 13191.1 369.831   1
   3   1  12 13280.9 361.261   1
  -3  -1  12 12729.8 337.962   1
  -3   1 -12 13133.1 349.735   0
  -3  -1  12 12864.1 319.452   4
  -3   1  12 12666.7 283.643   3
   3  -1 -12 12932.1 122.203   0
  -3   1  12 12827.5 348.954   1
  -3  -1  13 7438.34 285.222   1
  -3   1 -13 6748.66 277.785   0
   3  -1 -13 7112.42 101.731   0
   3  -1 -13 7024.74 96.4189   0
   3  -1  13 7137.28 296.013   1
   3   1  13 7074.53 298.335   1
  -3   1 -13 7158.06 199.843   4
  -3  -1  13 6730.15 253.416   4
  -3   1  13 7310.48 227.143   3
  -3   1  13 7278.70 293.199   1
  -3  -1  14 357.858 139.657   1
   3  -1 -14 371.867 37.1824   0
   3  -1 -14 364.952 33.2094   0
  -3   1 -14 384.428 140.140   0
   3  -1  14 274.442 126.023   1
   3   1  14 450.030 138.964   1
  -3   1  14 281.018 142.276   1
  -3   1  14 438.495 99.3388   3
  -3   1 -15 4744.60 250.714   0
  -3   1  15 4667.81 268.344   1
   3  -1  15 4662.99 275.926   1
   3  -1 -15 4667.38 87.1005   0
   3   1  15 4148.16 246.773   1
  -3  -1  15 4527.51 252.832   1
  -3   1  15 4733.57 195.893   3
   3   1  16 4246.41 270.472   1
  -3  -1 -16 4066.56 249.674   0
  -3   1 -16 4256.78 243.475   0
   3  -1  16 4391.00 268.208   1
  -3  -1  16 4624.41 270.115   1
  -3  -1  16 4527.02 187.733   3
  -3   1  16 4450.92 197.036   3
  -3   1  16 4213.65 266.736   1
  -3  -1 -17 3547.43 244.287   0
  -3   1  17 3932.22 188.770   3
  -3   1 -17 3630.64 246.183   0
  -3  -1  17 4128.22 261.689   1
   3  -1  17 3353.50 258.977   1
   3   1  17 3959.66 278.306   1
  -3  -1  17 4004.89 176.834   3
  -3   1  17 4396.39 291.066   1
  -3   1  18 199.901 102.565   3
   3   1  18 420.485 178.632   1
  -3  -1 -18 209.904 162.258   0
  -3  -1  18 265.177 167.888   1
   3  -1  18 277.013 187.542   1
  -3   1 -18 441.686 159.205   0
  -3   1  18 413.331 166.810   1
  -3  -1  18 336.095 94.0912   3
  -3   1  19 3458.65 286.210   1
  -3  -1  19 2981.25 258.264   1
  -3   1 -19 3185.66 241.026   0
   3  -1  19 3049.92 287.559   1
  -3  -1 -19 2974.62 248.383   0
  -3   1  19 3165.15 172.861   3
   3   1  19 2910.53 269.385   1
  -3  -1 -20 2286.30 246.843   0
  -3   1 -20 2102.43 226.107   0
   3   1  20 1800.10 241.007   1
  -3   1  20 2153.40 245.033   1
   3  -1  20 2063.09 268.403   1
  -3  -1  20 2406.52 271.876   1
  -3  -1 -21 2559.43 258.045   0
  -3   1 -21 2326.62 249.244   0
  -3  -1  21 2937.29 282.726   1
   3  -1  21 2609.87 299.050   1
   3   1  21 2296.86 261.789   1
  -3   1  21 2755.63 294.363   1
  -3  -1 -22 204.347 197.757   0
  -3  -1  22 267.789 190.245   1
   3   1  22 288.178 212.554   1
   3  -1  22 574.560 263.818   1
  -3   1  22 256.424 214.726   1
   3  -1  23 1131.74 279.281   1
  -3  -1  23 841.607 217.680   1
   3   1  23 1233.72 285.919   1
  -3   1  23 807.230 234.104   1
  -3   2   0 4452.49 117.469   4
  -3   2   0 4568.72 138.317   0
   3  -2   0 4558.39 134.683   0
  -3   2  -1 9767.54 150.910   4
   3  -2  -1 9353.56 171.370   0
  -3   2   1 9140.92 168.786   0
  -3   2  -1 9549.55 195.109   0
   3  -2   1 9195.98 163.039   2
   3  -2  -1 9528.98 171.440   4
   3  -2   1 9508.88 190.898   0
  -3   2   1 9102.50 166.630   4
   3  -2   2 12627.1 236.685   0
   3  -2   2 12241.7 202.823   2
   3   2   2 12353.6 201.498   1
   3  -2  -2 12223.5 224.075   1
  -3   2  -2 12016.7 219.304   0
   3  -2  -2 12450.4 185.583   0
   3   2  -2 12490.1 181.186   1
  -3   2   2 12522.7 205.293   4
   3  -2  -2 12832.9 209.382   4
  -3   2  -2 12111.5 152.374   4
  -3   2   2 12209.9 181.059   0
   3   2  -3 33909.2 307.243   1
  -3  -2   3 31799.5 241.965   0
   3  -2  -3 32098.2 360.975   1
   3   2   3 31743.8 336.104   1
  -3   2   3 33846.6 351.386   4
  -3   2  -3 32118.6 369.866   0
  -3   2   3 33373.9 279.115   0
   3  -2  -3 32072.3 275.553   0
   3  -2   3 33664.4 350.010   2
   3  -2  -3 33974.4 351.653   4
   3  -2   3 35419.9 393.885   0
  -3  -2   4 1192.78 52.4775   0
  -3  -2   4 1228.28 80.0448   1
   3   2   4 1210.33 98.2597   1
  -3   2  -4 1279.71 112.001   0
  -3   2   4 1275.07 64.8851   0
   3  -2  -4 1160.92 67.7142   0
   3  -2  -4 1170.03 106.100   4
  -3   2   4 1356.12 102.228   4
   3  -2   4 1414.05 110.307   1
   3   2  -4 1342.33 82.9103   1
   3  -2  -4 1222.17 101.763   1
   3  -2   4 1319.82 101.664   2
  -3  -2   5 2081.05 120.361   4
   3  -2   5 1920.49 120.205   2
  -3  -2   5 1805.67 97.7447   1
  -3  -2  -5 2011.78 112.521   1
   3  -2   5 1913.69 127.530   1
   3   2   5 1907.32 111.573   1
  -3   2  -5 2054.49 123.731   0
  -3   2   5 1893.25 70.1898   0
  -3  -2   5 1820.25 54.7802   0
   3  -2  -5 1888.76 71.6784   0
   3  -2  -5 1971.65 120.474   4
  -3   2   5 2017.80 116.523   4
   3   2  -5 1852.70 97.9749   1
  -3   2   5 2006.78 125.091   1
   3  -2  -5 1774.99 121.035   1
  -3   2   6 18764.4 324.465   1
  -3  -2  -6 19449.0 317.547   1
   3  -2   6 18644.0 326.401   1
  -3   2  -6 18602.1 319.973   0
   3   2   6 18493.5 310.965   1
  -3   2   6 18802.2 309.849   4
   3  -2   6 19000.3 324.147   2
  -3  -2   6 18826.9 283.936   1
  -3   2   6 18841.6 188.075   0
  -3  -2   6 18838.1 306.176   4
   3   2  -6 19410.3 285.697   1
   3  -2  -6 20032.9 319.341   4
   3  -2  -6 18437.0 188.566   0
  -3   2  -6 18812.2 179.244   3
  -3  -2   6 18819.7 142.462   0
   3  -2  -6 19891.9 330.055   1
   3  -2   7 8059.04 236.891   2
  -3  -2   7 8660.75 172.001   2
  -3  -2  -7 9448.30 238.442   1
   3  -2   7 8897.40 239.685   1
  -3   2  -7 8421.68 240.679   0
  -3  -2   7 8497.91 87.8719   0
  -3   2   7 9003.86 232.907   4
  -3   2   7 8949.41 240.089   1
  -3   2   7 8832.57 128.624   0
   3  -2  -7 8283.01 128.342   0
   3   2  -7 9339.77 219.004   1
   3   2   7 8560.65 229.730   1
  -3   2  -7 8268.47 105.568   3
  -3  -2   7 8484.77 209.398   1
  -3  -2   7 8401.10 213.695   4
  -3   2  -8 2323.05 153.755   0
  -3  -2   8 2352.11 108.463   2
  -3  -2   8 2403.63 135.795   1
   3  -2   8 2271.49 142.809   1
   3   2   8 2468.45 154.803   1
   3  -2  -8 2217.92 73.6797   0
  -3  -2   8 2214.42 135.459   4
  -3   2   8 1944.99 146.601   4
   3   2  -8 2746.75 135.665   1
  -3   2   8 2345.27 150.380   1
  -3   2  -8 2196.71 41.8896   3
   3  -2   8 2170.00 166.940   2
  -3  -2   9 11238.5 221.994   2
   3  -2  -9 11421.6 150.118   0
   3  -2   9 11631.8 301.569   1
   3  -2  -9 12016.5 213.292   2
   3   2   9 11376.1 295.999   1
  -3   2   9 11122.4 257.784   3
  -3  -2   9 11077.7 268.840   1
  -3   2  -9 11270.7 292.921   0
  -3  -2  -9 11524.6 192.269   3
  -3   2   9 11641.8 300.100   1
   3  -2   9 12043.8 312.125   2
  -3  -2   9 10871.6 264.646   4
   3  -2  10 2045.34 181.981   2
   3   2  10 2295.61 172.102   1
  -3  -2  10 2154.23 125.350   2
   3  -2 -10 2157.63 74.3110   0
  -3   2 -10 2094.34 167.619   0
  -3  -2  10 2200.54 150.831   4
   3  -2  10 2184.87 154.651   1
  -3   2  10 2199.01 166.703   1
  -3   2 -10 2267.84 92.8564   4
  -3   2  10 2233.98 140.389   3
  -3  -2  10 2367.96 145.997   1
   3  -2 -10 2351.99 125.160   2
  -3  -2 -10 2217.47 96.4595   3
  -3  -2  11 6589.82 200.214   2
  -3  -2  11 6315.90 226.202   4
   3  -2 -11 6497.34 120.433   0
  -3  -2  11 6625.72 235.944   1
   3  -2  11 6400.49 262.782   1
  -3   2 -11 5715.48 232.466   0
   3   2  11 6767.17 264.717   1
   3  -2 -11 6555.13 193.087   2
  -3   2 -11 6544.35 151.460   4
  -3   2  11 6492.83 212.828   3
  -3  -2 -11 6418.28 148.601   3
  -3   2  11 6384.36 259.236   1
   3  -2 -12 2896.17 87.5798   0
  -3   2 -12 2942.55 197.336   0
  -3   2  12 2828.56 158.462   3
  -3  -2  12 2565.32 168.352   4
  -3   2 -12 2730.33 116.829   4
   3  -2  12 2947.25 202.169   1
  -3  -2  12 3141.22 192.715   1
   3   2  12 2953.40 206.947   1
  -3   2  12 3045.78 208.972   1
   3  -2 -12 2900.75 160.120   2
  -3  -2 -12 2810.42 106.454   3
  -3   2 -13 20643.7 434.194   0
   3  -2 -13 21025.4 218.985   0
  -3   2  13 21394.9 381.868   3
   3   2  13 20241.0 459.341   1
  -3   2 -13 21095.8 291.178   4
   3  -2  13 21334.6 475.436   1
  -3  -2  13 20749.7 435.622   1
  -3  -2 -13 20478.9 249.244   3
  -3   2  13 21102.2 467.719   1
  -3  -2  13 20748.1 405.054   4
  -3   2 -14 4149.59 236.110   0
  -3   2  14 4330.63 194.067   3
   3  -2  14 4619.56 260.483   1
   3   2  14 4250.97 247.722   1
  -3   2 -14 4416.87 153.956   4
   3  -2 -14 4137.27 105.113   0
  -3  -2  14 3793.96 202.483   4
  -3  -2  14 4052.00 225.521   1
  -3   2  14 4427.09 255.401   1
   3  -2 -15 8465.89 157.540   0
  -3   2  15 8370.78 343.320   1
  -3   2 -15 8921.95 316.355   0
   3  -2  15 8469.95 336.348   1
   3   2  15 8263.32 344.500   1
  -3   2  15 8485.80 261.312   3
  -3  -2  15 8532.17 317.882   1
  -3   2  16 682.452 118.679   3
  -3   2  16 996.036 190.193   1
  -3   2 -16 577.227 151.473   0
   3  -2  16 413.090 172.184   1
   3   2  16 776.475 180.181   1
  -3  -2  16 532.801 145.070   1
  -3   2  17 882.407 125.618   3
  -3   2 -17 786.682 170.447   0
  -3   2  17 1018.57 191.887   1
  -3  -2  17 1090.60 189.958   1
   3   2  17 1167.73 196.450   1
   3  -2  17 880.200 165.249   1
  -3  -2 -18 1199.30 196.465   0
  -3   2  18 1225.73 186.065   1
   3   2  18 1110.77 197.919   1
   3  -2  18 1479.78 214.936   1
  -3   2 -18 1393.48 192.016   0
  -3  -2  18 1355.51 117.047   3
  -3   2  18 1522.91 147.374   3
  -3  -2  18 1486.84 187.803   1
  -3  -2  19 411.547 183.035   1
  -3   2  19 528.229 207.182   1
  -3  -2 -19 389.638 178.417   0
  -3   2  19 397.171 116.227   3
  -3   2 -19 466.829 170.000   0
   3  -2  19 473.460 204.751   1
   3   2  19 424.332 170.540   1
   3  -2  20 2177.81 263.120   1
  -3   2 -20 2528.37 229.242   0
  -3  -2 -20 2272.07 256.730   0
  -3  -2  20 2276.19 248.378   1
  -3   2  20 2112.96 247.255   1
   3   2  20 2456.25 280.856   1
  -3  -2 -21 2391.60 260.978   0
  -3   2 -21 2274.13 243.956   0
   3  -2  21 2613.78 295.996   1
  -3  -2  21 2567.90 263.086   1
   3   2  21 2759.10 313.812   1
  -3   2  21 2326.49 289.985   1
  -3   2  22 1380.65 252.933   1
   3   2  22 1471.61 279.724   1
  -3  -2 -22 1261.17 239.992   0
   3  -2  22 1032.56 249.422   1
  -3  -2  22 1306.46 242.452   1
   3   2  23 1999.06 275.362   1
   3  -2  23 1917.59 289.317   1
  -3  -2  23 2156.63 291.161   1
  -3   2  23 2022.31 277.574   1
  -3  -2  24 1947.57 288.008   1
   3  -3   0 17418.2 258.418   0
  -3   3   0 17214.2 212.725   4
   3  -3   0 17690.6 216.407   4
  -3   3   0 17380.1 257.003   0
  -3   3   0 17270.1 255.502   3
  -3  -3   0 17660.8 241.952   0
  -3   3  -1 47410.9 315.589   4
   3   3   1 46983.9 343.473   1
   3  -3   1 46828.1 319.268   4
  -3   3   1 46937.4 371.981   4
   3  -3  -1 48007.7 377.144   4
   3  -3   1 48284.7 438.502   0
   3  -3  -1 48596.4 407.845   0
  -3   3  -1 46559.8 428.459   0
  -3  -3   1 47811.8 375.988   0
  -3   3   1 46341.7 427.601   3
  -3   3  -1 46681.5 399.398   3
  -3   3   1 47274.8 404.020   0
  -3  -3   2 52646.2 378.007   0
  -3   3   2 50833.9 406.196   0
  -3   3  -2 52346.8 471.693   0
   3  -3  -2 53164.2 467.012   1
  -3   3  -2 51690.6 405.594   3
   3  -3  -2 54598.3 428.837   4
   3   3   2 51162.3 386.275   1
   3  -3  -2 53585.4 415.302   0
  -3   3  -2 51720.7 1178.56   4
   3   3  -2 50492.9 330.056   1
   3  -3   2 52955.6 474.471   0
  -3   3   2 51696.9 465.865   3
  -3   3   2 51293.4 416.274   4
   3  -3  -3 1700.27 103.636   1
  -3   3   3 1581.36 102.312   4
  -3   3  -3 1627.97 54.4335   4
  -3   3   3 1581.10 85.9554   0
   3   3   3 1702.28 93.1772   1
  -3  -3   3 1701.92 76.9856   0
  -3   3   3 1743.75 105.248   3
  -3   3  -3 1508.87 115.387   0
   3  -3   3 1822.34 125.522   0
   3  -3  -3 1558.29 97.9772   4
   3  -3   3 1735.29 114.904   2
  -3   3  -3 1674.25 83.0279   3
   3  -3  -3 1589.93 86.6352   0
   3   3  -3 1851.69 80.1244   1
  -3   3  -4 19680.9 230.746   3
   3  -3   4 19366.0 305.438   2
  -3  -3  -4 20150.8 281.868   1
   3  -3  -4 20583.8 303.985   4
   3  -3   4 21133.6 335.297   0
  -3   3   4 19619.7 296.934   4
   3   3   4 19821.5 282.166   1
  -3   3   4 19500.1 240.733   0
  -3   3  -4 19695.8 319.580   0
  -3   3  -4 19976.9 139.243   4
   3  -3  -4 19972.2 243.656   0
  -3   3   4 19365.6 306.619   3
   3   3  -4 19592.4 237.017   1
  -3  -3   4 19362.6 213.967   0
   3  -3  -4 20544.8 313.041   1
   3   3  -5 23790.6 281.637   1
   3  -3   5 22634.3 347.027   2
  -3   3   5 22975.1 354.612   1
  -3  -3  -5 24199.8 329.224   1
   3  -3  -5 23656.4 353.843   1
   3   3   5 22867.4 324.440   1
  -3   3   5 23048.0 335.829   4
  -3  -3   5 23332.6 224.891   0
  -3   3  -5 23196.8 355.677   0
  -3  -3   5 23107.2 278.796   1
   3  -3   5 24004.3 373.692   0
   3  -3  -5 23367.3 259.219   0
   3  -3  -5 23718.0 342.080   4
  -3   3   5 23414.2 345.300   3
  -3   3  -5 22541.0 233.534   3
   3  -3   5 23597.5 353.800   1
  -3   3   5 23110.3 257.087   0
  -3  -3   6 53776.4 328.648   0
   3  -3   6 52774.1 544.872   2
   3   3  -6 53602.9 324.206   0
   3   3  -6 55460.1 460.391   1
  -3  -3   6 53628.6 452.685   1
  -3   3   6 53818.2 383.464   0
   3   3   6 53898.1 524.451   1
  -3   3  -6 52996.9 549.479   0
  -3  -3   6 52391.6 501.959   4
  -3   3   6 53192.2 554.165   1
  -3   3  -6 53071.8 330.527   3
  -3  -3  -6 55139.3 521.700   1
   3  -3   6 52810.2 545.309   1
  -3   3   6 54344.4 532.437   3
   3  -3  -6 54150.6 388.076   0
   3   3   7 9283.99 237.610   1
  -3   3   7 9633.12 166.966   0
  -3   3  -7 9108.94 127.752   3
  -3  -3  -7 9394.65 237.709   1
  -3   3   7 9098.04 246.118   1
   3  -3   7 9041.86 245.962   1
  -3  -3   7 9482.62 139.050   0
  -3   3  -7 9718.18 261.273   0
   3   3  -7 9028.88 132.929   0
   3   3  -7 9521.47 212.340   1
  -3  -3   7 8991.53 207.329   1
   3  -3  -7 9081.86 165.805   0
  -3   3   7 9170.64 234.969   3
  -3  -3   7 9605.15 233.149   4
   3  -3   7 9106.24 253.705   2
  -3   3   8 13047.7 311.088   1
   3  -3  -8 13019.3 195.027   0
  -3   3  -8 12820.0 114.247   4
   3  -3   8 12805.7 298.787   1
  -3  -3   8 13520.2 163.193   0
   3   3  -8 12871.7 152.816   0
  -3   3  -8 12808.2 301.335   0
   3   3   8 12567.2 290.912   1
   3  -3   8 12398.0 310.602   2
  -3  -3   8 12497.5 268.883   4
   3   3  -8 12818.1 259.645   1
  -3  -3   8 13171.5 242.537   2
  -3   3   8 12907.2 277.501   3
  -3  -3   8 12949.9 262.040   1
  -3   3   9 7005.05 243.946   1
  -3  -3   9 6710.10 191.459   2
   3  -3  -9 6577.39 145.029   0
  -3   3  -9 6660.63 98.7155   4
   3  -3   9 7026.48 247.242   1
   3  -3   9 6365.43 248.550   2
  -3   3  -9 6535.01 241.674   0
   3   3   9 7021.11 238.000   1
  -3   3   9 6866.98 217.638   3
  -3  -3   9 6481.42 209.038   4
  -3  -3   9 6960.06 121.265   0
   3   3  -9 6742.95 110.391   0
  -3  -3  -9 7158.50 176.022   3
  -3  -3   9 6829.65 210.604   1
  -3   3  10 7005.32 262.178   1
  -3   3  10 6730.21 221.028   3
   3  -3 -10 6734.52 147.308   0
  -3  -3  10 6406.92 222.684   4
   3  -3  10 7415.47 266.914   1
  -3   3 -10 6876.07 253.790   0
  -3  -3  10 6783.02 220.902   1
   3   3  10 7247.48 259.135   1
   3   3 -10 6836.25 110.012   0
  -3   3 -10 6768.23 115.649   4
  -3  -3  10 6814.54 203.016   2
   3  -3  10 6660.06 270.441   2
  -3  -3 -10 6931.45 175.818   3
  -3   3 -11 1047.65 160.170   0
  -3  -3  11 891.976 122.175   2
  -3   3  11 942.520 115.255   3
  -3   3  11 905.641 146.419   1
   3  -3  11 938.637 139.357   2
   3   3 -11 851.117 46.8694   0
   3  -3 -11 851.315 73.2008   0
   3   3  11 924.188 147.747   1
  -3   3 -11 889.001 65.8048   4
  -3  -3 -11 909.396 86.0569   3
   3  -3  11 921.124 132.877   1
  -3  -3  11 914.842 118.209   4
  -3  -3  11 875.214 116.132   1
  -3  -3  12 12430.6 304.546   4
   3  -3  12 12844.3 375.855   2
   3   3 -12 13261.4 148.792   0
  -3   3  12 12687.6 370.535   1
   3  -3 -12 12621.1 201.969   0
  -3   3 -12 12752.0 340.136   0
   3   3  12 13660.2 373.619   1
  -3  -3  12 13047.3 332.186   1
  -3   3 -12 12986.9 190.078   4
  -3  -3  12 12726.8 293.742   2
  -3   3  12 12572.9 304.206   3
   3  -3  12 13638.0 377.850   1
  -3  -3 -12 13161.1 237.194   3
  -3  -3  13 9817.62 276.255   2
   3   3 -13 9072.00 122.814   0
  -3   3  13 9595.70 338.376   1
   3  -3 -13 9658.18 182.518   0
  -3   3 -13 9442.51 313.615   0
   3  -3  13 9849.97 340.210   1
  -3   3 -13 9541.75 178.208   4
   3   3  13 10101.6 339.877   1
  -3  -3  13 9628.95 304.059   1
  -3  -3  13 9415.69 280.820   4
  -3  -3 -13 9641.96 207.671   3
  -3   3  13 9916.37 281.127   3
  -3  -3 -14 5183.94 158.240   3
   3   3 -14 5012.89 90.3956   0
  -3   3 -14 5133.18 245.422   0
   3  -3  14 5323.18 274.417   1
   3   3  14 5631.15 278.453   1
  -3   3 -14 5332.81 149.624   4
  -3  -3  14 5366.78 252.236   1
  -3  -3  14 5296.77 228.989   4
  -3   3  14 5461.41 221.445   3
  -3   3  14 5580.88 282.483   1
   3  -3  15 4052.34 245.183   1
   3   3  15 4403.81 267.196   1
  -3   3  15 4453.04 206.543   3
  -3  -3  15 3906.16 230.433   1
  -3  -3  15 3946.57 210.507   4
  -3   3 -15 3934.47 231.241   0
  -3   3  15 4386.57 259.462   1
  -3   3  16 209.814 140.274   1
   3   3  16 249.873 170.975   1
  -3   3  16 218.208 100.323   3
  -3  -3  16 283.441 125.759   1
  -3   3 -16 296.311 148.097   0
   3  -3  16 492.703 164.683   1
  -3   3  17 629.744 124.964   3
  -3   3  17 780.027 183.287   1
   3  -3  17 672.543 162.770   1
  -3   3 -17 606.571 158.816   0
  -3  -3  17 615.717 168.553   1
   3   3  17 825.331 202.329   1
  -3   3  18 147.232 109.466   3
  -3   3  18 184.779 182.101   1
   3   3  18-54.1643 152.764   1
  -3  -3  18 91.4649 139.031   1
   3  -3  18 117.038 176.169   1
  -3   3 -18 226.394 154.415   0
  -3   3  19 1349.89 226.594   1
   3  -3  19 1280.53 222.881   1
  -3  -3  19 900.727 203.768   1
  -3   3 -19 1015.51 187.968   0
   3   3  19 1289.79 214.225   1
  -3   3  19 1288.41 148.704   3
  -3  -3 -20 2049.75 246.584   0
  -3   3 -20 2211.48 224.917   0
   3  -3  20 2429.86 253.475   1
   3   3  20 2390.50 292.672   1
  -3  -3  20 2262.77 244.666   1
  -3   3  20 2117.14 265.364   1
  -3   3  21 394.002 216.550   1
   3  -3  21 457.010 190.585   1
  -3  -3 -21 564.783 222.689   0
  -3  -3  21 547.850 188.985   1
   3   3  21 322.818 224.879   1
  -3   3 -21 267.631 181.976   0
  -3   3  22 1013.04 260.918   1
   3   3  22 1207.02 233.910   1
  -3  -3 -22 1087.48 238.186   0
  -3  -3  22 1089.54 234.241   1
   3  -3  22 1262.08 243.523   1
  -3  -3  23 1940.03 275.173   1
  -3   3  23 1960.20 268.518   1
   3  -3  23 1796.24 283.167   1
   3   3  23 1667.95 302.678   1
  -3  -3  24 227.270 238.515   1
  -3   4   0 6671.77 184.222   0
   3   4   0 6392.60 117.288   1
  -3  -4   0 6484.18 168.509   0
   3  -4   0 6312.86 184.269   0
   3  -4   0 6464.48 143.755   4
  -3   4   0 6341.65 176.007   3
  -3   4   1 25232.6 329.326   0
  -3  -4   1 24425.7 301.530   0
   3   4   1 23518.3 233.648   1
   3  -4   1 25193.8 244.283   4
   3  -4   1 25759.3 350.184   0
   3  -4  -1 24583.1 325.427   0
   3  -4  -1 24471.2 284.404   4
  -3  -4  -1 25274.2 326.045   0
  -3   4   1 24463.9 334.306   3
  -3   4  -1 23730.5 311.240   3
  -3   4  -1 24348.3 338.462   0
   3  -4  -2 834.353 85.1045   1
  -3   4   2 930.803 90.0250   0
  -3  -4   2 880.510 77.3562   0
   3   4  -2 901.445 51.6988   1
   3  -4   2 893.690 101.866   0
  -3   4  -2 800.843 103.153   0
  -3  -4  -2 949.431 91.7286   0
   3  -4  -2 777.262 84.4984   4
   3   4   2 926.497 67.3462   1
   3  -4  -2 935.782 92.3401   0
   3  -4   2 997.580 60.2135   4
  -3   4   2 991.660 92.7609   3
  -3   4  -2 908.971 83.1732   3
   3  -4  -3 11994.5 226.921   4
  -3  -4   3 11308.6 198.059   0
   3  -4  -3 11867.3 246.157   1
  -3   4  -3 11252.5 203.284   3
   3  -4   3 11833.0 258.487   0
  -3   4  -3 11637.9 255.814   0
  -3   4   3 11439.9 215.915   0
   3  -4  -3 11680.3 217.376   0
   3   4  -3 11387.6 155.371   1
  -3   4   3 11410.8 247.907   3
   3   4   3 11584.5 199.799   1
  -3  -4  -4 6924.41 170.622   1
   3   4   4 6891.37 171.511   1
  -3   4   4 6755.64 167.436   0
   3   4  -4 6577.86 149.697   0
   3   4  -4 7048.96 137.875   1
  -3   4  -4 6528.51 206.316   0
   3  -4  -4 7600.92 195.534   4
  -3   4   4 6730.29 199.028   3
  -3   4  -4 7025.53 156.957   3
   3  -4  -4 7087.88 171.786   0
  -3  -4   4 7106.94 156.213   0
   3  -4  -4 7056.71 198.726   1
  -3   4   5 24046.8 366.805   3
   3  -4   5 23640.8 375.698   2
  -3   4   5 23900.0 371.255   1
   3  -4   5 24025.5 360.773   1
  -3   4  -5 23947.3 267.955   3
  -3  -4   5 23676.1 267.666   0
   3   4   5 22676.9 320.827   1
   3   4  -5 23725.4 266.875   1
  -3  -4  -5 24290.2 326.979   1
  -3  -4   5 23183.6 264.674   1
   3   4  -5 23621.5 268.148   0
  -3   4  -5 22678.5 371.841   0
  -3   4   5 23676.2 297.609   0
   3  -4  -5 24006.1 301.077   0
  -3  -4   6 2046.29 100.633   1
   3  -4  -6 2135.82 107.030   0
  -3  -4   6 1896.60 89.3901   0
   3  -4   6 2141.11 150.562   2
   3  -4   6 2005.28 131.151   1
  -3  -4  -6 2159.88 125.398   1
   3   4  -6 2065.06 88.5762   0
  -3   4   6 2011.18 101.589   0
   3   4   6 1950.50 121.788   1
   3   4  -6 2178.76 101.568   1
  -3   4  -6 1810.62 131.475   0
  -3   4   6 2163.06 143.358   1
  -3   4   6 2000.60 129.659   3
  -3   4  -6 2032.58 85.1411   3
  -3  -4   7 6835.83 176.117   1
   3   4  -7 6651.66 141.782   0
  -3   4  -7 6755.36 132.196   3
   3  -4  -7 6749.39 169.201   0
   3  -4   7 6941.72 244.937   2
  -3  -4   7 6771.06 207.010   4
   3  -4   7 6193.91 213.748   1
   3   4   7 6747.09 211.408   1
   3   4  -7 6730.63 175.336   1
  -3   4  -7 6745.79 233.270   0
  -3  -4   7 6474.42 143.177   0
  -3   4   7 6579.01 215.476   3
  -3   4   7 7051.37 233.489   1
  -3   4   7 6786.12 164.877   0
   3  -4  -8 4792.51 146.195   0
   3   4   8 4853.79 191.646   1
   3  -4   8 4398.32 194.075   1
  -3   4   8 4770.70 208.169   1
  -3   4   8 4889.62 195.767   3
   3   4  -8 4934.67 164.973   1
  -3  -4   8 4753.45 162.479   1
  -3   4  -8 4479.65 207.627   0
  -3  -4   8 4622.25 127.105   0
  -3  -4   8 4738.29 181.475   4
   3   4  -8 4712.19 120.348   0
   3  -4   8 4871.12 223.747   2
  -3   4   8 4647.21 140.311   0
  -3  -4  -8 4739.21 160.840   3
  -3  -4   9 10173.6 257.885   4
  -3   4   9 10581.3 306.819   1
  -3  -4   9 10705.4 251.310   1
   3  -4   9 10328.2 315.269   2
   3  -4   9 10562.9 294.927   1
  -3  -4   9 10622.5 182.399   0
   3   4  -9 10655.0 248.769   1
   3   4   9 10719.8 289.344   1
   3   4  -9 10387.1 171.581   0
  -3   4  -9 10212.8 288.925   0
  -3  -4   9 10668.2 253.208   2
   3  -4  -9 10590.3 208.805   0
  -3   4   9 10147.6 268.738   3
  -3  -4  -9 10947.6 235.477   3
   3  -4 -10 4191.92 140.746   0
  -3  -4  10 4545.66 129.827   0
   3  -4  10 3946.24 237.824   2
   3   4 -10 4542.81 117.687   0
   3  -4  10 4056.85 212.588   1
   3   4  10 4391.62 213.126   1
  -3   4 -10 4131.47 216.024   0
  -3  -4  10 4447.99 184.275   1
  -3   4  10 4358.13 216.300   1
  -3  -4  10 3860.27 181.886   4
  -3  -4  10 4264.50 185.181   2
  -3   4  10 3900.53 187.623   3
  -3  -4 -10 4074.95 155.914   3
  -3  -4  11 11709.2 195.936   0
   3   4 -11 11190.0 175.998   0
   3  -4 -11 11008.5 216.153   0
   3   4  11 11816.0 337.117   1
  -3   4 -11 11023.5 325.127   0
  -3  -4  11 11938.6 297.477   1
  -3   4  11 11231.6 342.038   1
  -3  -4  11 11087.1 282.227   2
  -3  -4  11 11190.6 287.123   4
  -3   4  11 11319.4 298.762   3
   3  -4  11 11049.8 336.517   2
  -3  -4 -11 10932.2 239.510   3
   3  -4  11 11384.8 327.268   1
  -3   4  12 10218.7 341.955   1
   3  -4  12 10203.0 356.023   2
   3  -4  12 10102.3 330.345   1
  -3  -4  12 10226.2 282.002   4
  -3   4 -12 9791.07 318.578   0
   3   4 -12 10371.0 169.948   0
   3   4  12 10840.5 341.708   1
  -3  -4  12 10402.2 286.019   2
  -3  -4  12 10089.0 292.711   1
  -3   4  12 10457.8 295.591   3
   3  -4 -12 9781.52 208.318   0
   3  -4  13 6822.79 306.308   2
   3   4 -13 7165.09 141.415   0
  -3  -4  13 6989.43 248.697   2
  -3  -4  13 6964.96 259.097   1
   3  -4  13 7617.34 304.842   1
  -3   4 -13 6527.64 266.129   0
   3   4  13 7023.40 289.537   1
  -3  -4  13 6777.94 243.040   4
  -3   4  13 7155.78 252.469   3
   3  -4 -13 6761.70 178.383   0
  -3   4  13 6890.81 298.869   1
   3  -4  14 3534.70 243.413   2
   3   4 -14 3704.38 103.647   0
  -3  -4  14 3764.32 210.161   1
  -3   4  14 4001.71 201.178   3
  -3  -4  14 3614.15 196.911   4
   3  -4  14 3561.76 240.534   1
  -3   4 -14 3901.18 232.163   0
   3   4  14 3527.74 231.856   1
  -3  -4  14 3892.88 208.211   2
  -3   4  14 4047.47 253.023   1
  -3  -4  15 6948.54 271.001   2
   3  -4  15 6747.98 313.364   1
  -3   4 -15 6737.74 283.826   0
  -3  -4  15 6667.52 254.790   4
  -3  -4  15 6107.00 266.008   1
  -3   4  15 6909.76 257.864   3
  -3   4  15 6736.00 309.347   1
   3   4  15 6776.37 322.380   1
   3  -4  16 7856.96 334.068   1
  -3   4 -16 7948.95 314.283   0
  -3  -4  16 7851.40 280.875   4
  -3  -4  16 8389.50 322.233   1
   3   4  16 8301.63 356.158   1
  -3   4  16 8241.21 284.539   3
  -3   4  16 8076.16 356.836   1
  -3  -4  17 784.054 169.748   1
  -3   4  17 797.278 136.999   3
  -3   4  17 898.744 186.347   1
   3  -4  17 852.408 196.246   1
   3   4  17 933.015 192.923   1
  -3   4 -17 782.518 170.621   0
  -3   4  18 1066.42 183.948   1
   3  -4  18 1208.40 191.279   1
   3   4  18 1216.55 232.248   1
  -3   4  18 973.878 146.479   3
  -3   4 -18 1285.04 193.152   0
  -3  -4  18 1306.47 185.359   1
  -3   4 -19 386.901 170.532   0
  -3   4  19 724.020 212.561   1
  -3   4  19 520.256 137.635   3
   3  -4  19 579.685 204.234   1
  -3  -4  19 558.316 170.405   1
   3   4  19 515.312 178.425   1
  -3   4 -20 303.336 168.818   0
  -3  -4  20 324.536 190.342   1
  -3   4  20 376.608 207.926   1
   3  -4  20 545.279 216.449   1
   3   4  20 425.734 224.551   1
  -3  -4  21 744.669 198.096   1
   3  -4  21 757.498 225.357   1
  -3   4  21 798.305 219.459   1
   3   4  21 584.097 231.361   1
  -3   4 -21 712.887 195.854   0
  -3  -4  22 1309.31 227.555   1
  -3   4  22 1470.22 279.053   1
  -3  -4 -22 1715.38 259.369   0
   3  -4  22 1928.92 275.253   1
   3   4  22 1691.11 261.510   1
  -3  -4  23 1249.93 238.584   1
   3  -4  23 1580.63 261.083   1
  -3  -4  24 254.551 190.562   1
   3  -5   0 2557.34 140.695   0
   3   5   0 2492.35 68.3475   1
  -3  -5   0 2425.73 118.385   0
   3  -5   0 2589.49 104.305   4
  -3   5   0 2552.38 139.986   0
  -3   5   0 2452.61 129.437   3
  -3   5  -1 8463.24 228.022   0
  -3  -5  -1 8588.20 212.355   0
   3   5  -1 8231.04 105.020   1
   3  -5  -1 8301.74 179.940   4
  -3   5   1 8398.28 215.813   0
  -3  -5   1 8496.16 204.724   0
   3   5   1 8226.82 132.876   1
   3   5  -1 8194.08 102.377   1
   3  -5  -1 8859.19 221.327   0
   3  -5   1 8496.13 158.058   4
  -3   5   1 8531.51 219.879   3
  -3   5  -1 8366.89 203.333   3
  -3  -5   2 15651.3 262.207   0
   3  -5  -2 15691.6 283.010   1
   3  -5   2 15909.6 188.326   4
  -3   5   2 15270.4 279.785   0
   3   5   2 15529.7 202.476   1
   3  -5  -2 16443.6 261.027   4
  -3   5  -2 15387.0 298.460   0
   3  -5  -2 16405.2 287.082   0
   3   5  -2 15633.7 140.783   1
  -3   5   2 15524.6 299.144   3
  -3   5  -2 15035.4 261.477   3
   3  -5  -3 29851.1 366.928   4
   3  -5  -3 29544.0 374.219   0
   3   5  -3 29097.6 349.645   0
   3   5   3 28459.0 300.022   1
  -3   5  -3 28534.7 345.859   3
  -3   5   3 28475.2 369.386   0
   3  -5   3 28288.2 214.113   4
   3  -5  -3 28147.2 383.084   1
   3   5  -3 28662.8 211.101   1
  -3  -5   3 29201.8 348.745   0
  -3   5   3 28962.7 404.455   3
  -3   5  -3 29099.7 412.800   0
  -3  -5  -4 29489.8 332.907   1
   3  -5  -4 30358.9 377.403   0
   3   5   4 29007.7 331.730   1
  -3   5   4 30039.6 422.145   3
  -3   5  -4 29079.1 425.193   0
  -3  -5   4 30662.1 349.797   0
   3   5  -4 29334.8 243.793   1
   3   5  -4 29644.7 346.179   0
  -3   5   4 29324.8 371.751   0
  -3   5  -4 29288.9 341.243   3
  -3   5   5 7157.55 190.073   0
   3  -5   5 7096.14 211.882   1
  -3  -5  -5 7214.60 188.186   1
  -3  -5   5 7623.35 180.536   0
   3   5  -5 7398.82 177.211   0
   3   5   5 7163.51 186.629   1
   3   5  -5 6956.48 139.739   1
   3  -5  -5 7566.73 196.920   0
  -3   5  -5 6894.26 224.980   0
  -3   5   5 7068.65 215.490   3
  -3   5  -5 7415.69 172.180   3
  -3   5   6 5615.40 209.771   1
  -3  -5   6 5860.91 143.506   1
   3  -5  -6 5977.57 179.167   0
   3   5  -6 5731.45 157.685   0
   3  -5   6 5624.32 199.927   1
  -3  -5  -6 5966.59 186.150   1
  -3   5   6 6190.99 179.408   0
   3   5   6 5796.21 184.219   1
   3   5  -6 5655.21 140.882   1
  -3  -5   6 6022.81 163.322   0
  -3   5  -6 5857.63 220.008   0
  -3   5   6 5875.13 212.798   3
  -3   5  -6 5839.87 149.066   3
   3  -5  -7 10017.3 224.974   0
   3  -5   7 9804.82 297.590   2
   3  -5   7 9544.33 257.702   1
  -3  -5   7 9572.63 195.264   1
  -3  -5   7 9764.05 199.035   0
   3   5   7 9561.79 245.171   1
  -3   5   7 10038.6 271.159   3
  -3   5  -7 9811.09 272.398   0
   3   5  -7 9567.81 194.440   0
  -3   5   7 9560.70 217.457   0
   3   5  -7 10005.5 199.362   1
  -3   5   7 9673.53 270.242   1
  -3   5   8 3728.00 197.779   1
   3  -5  -8 3627.97 151.001   0
  -3   5   8 3304.73 182.247   3
   3  -5   8 3659.55 181.390   1
   3   5  -8 3300.07 122.851   0
  -3   5   8 3460.45 143.498   0
   3   5  -8 3439.42 140.170   1
   3   5   8 3391.38 174.241   1
  -3  -5   8 3843.89 177.086   4
  -3   5  -8 3473.16 184.716   0
  -3  -5   8 3886.57 138.259   0
   3  -5   8 3660.49 213.237   2
  -3  -5   8 3575.32 138.557   1
  -3   5   9 577.436 117.182   3
  -3  -5   9 558.437 90.4837   0
  -3   5   9 561.766 116.718   1
   3  -5   9 658.025 145.324   2
  -3   5   9 678.417 85.8143   0
  -3  -5   9 537.148 114.566   4
   3  -5   9 577.705 128.752   1
   3   5  -9 579.809 74.5167   0
   3   5  -9 620.384 94.3043   1
   3  -5  -9 671.913 96.9661   0
   3   5   9 636.360 113.843   1
  -3  -5   9 676.201 92.2082   1
  -3   5  -9 447.112 106.966   0
  -3   5  10 2025.48 183.215   1
   3  -5  10 2535.57 184.706   1
  -3  -5  10 2202.41 163.929   2
  -3  -5  10 2062.22 137.574   1
   3  -5 -10 2033.76 121.532   0
   3  -5  10 2269.24 202.776   2
   3   5 -10 2152.99 102.827   0
  -3  -5  10 2318.84 122.505   0
   3   5  10 2294.05 169.371   1
  -3   5 -10 2347.62 192.007   0
  -3  -5  10 1950.37 152.934   4
  -3   5  10 2042.09 162.604   3
  -3  -5  11 4680.54 205.870   4
  -3  -5  11 4519.66 212.563   2
   3   5 -11 4926.16 143.682   0
   3  -5 -11 4729.95 169.943   0
   3  -5  11 4850.11 240.803   1
  -3   5  11 4946.00 242.594   1
   3   5  11 4556.36 231.322   1
  -3  -5  11 4738.38 155.494   0
   3  -5  11 4758.03 274.190   2
  -3   5 -11 4722.50 231.031   0
  -3   5  11 5092.26 222.443   3
  -3  -5  11 5097.25 201.913   1
  -3   5  12 1736.39 183.965   1
   3  -5  12 1546.85 203.420   2
   3   5 -12 1856.42 97.6319   0
  -3  -5  12 1609.34 114.092   0
   3  -5 -12 1918.99 126.298   0
   3  -5  12 1744.70 166.028   1
  -3   5 -12 1974.75 174.200   0
  -3  -5  12 1531.20 149.006   4
   3   5  12 2121.72 174.604   1
  -3   5  12 1805.62 156.860   3
  -3  -5  12 1897.71 150.362   1
  -3  -5  12 1776.69 169.258   2
  -3   5  13 1722.09 171.857   1
  -3  -5  13 1685.56 166.812   2
   3   5 -13 1803.50 95.9885   0
  -3   5  13 1773.67 161.047   3
   3   5  13 1805.84 190.044   1
   3  -5  13 1639.95 175.582   1
  -3   5 -13 1454.74 163.585   0
  -3  -5  13 1563.29 144.047   4
   3  -5  13 1823.06 209.471   2
  -3  -5  13 1680.37 149.117   1
  -3  -5  14 1122.69 162.693   2
  -3   5  14 1040.17 185.451   1
   3  -5  14 995.308 197.199   2
   3   5  14 1039.89 157.702   1
  -3  -5  14 838.872 138.244   1
   3  -5  14 924.457 165.333   1
  -3  -5  14 797.408 133.203   4
  -3   5  14 1006.36 144.610   3
   3   5 -14 856.835 76.8381   0
  -3   5 -14 968.296 165.934   0
  -3  -5  15 964.862 160.743   2
  -3   5  15 1045.02 144.344   3
   3  -5  15 1143.80 216.841   2
  -3  -5  15 1109.01 156.607   1
  -3  -5  15 935.409 136.527   4
   3  -5  15 1032.86 165.058   1
  -3   5  15 868.012 159.026   1
   3   5  15 917.476 184.823   1
  -3   5 -15 1139.68 170.774   0
  -3   5  16 5212.81 306.831   1
   3  -5  16 4599.65 292.782   2
  -3  -5  16 5282.06 237.766   4
   3   5  16 4874.96 285.437   1
   3  -5  16 4808.18 283.906   1
  -3   5 -16 4816.67 263.768   0
  -3  -5  16 4763.76 249.289   1
  -3  -5  16 4515.57 249.625   2
  -3   5  16 5139.50 245.332   3
  -3   5 -17 317.049 145.829   0
  -3  -5  17 293.927 138.514   1
   3  -5  17 287.224 166.717   1
  -3  -5  17 132.736 119.311   4
   3   5  17 116.136 177.814   1
  -3   5  17 326.218 134.709   3
  -3  -5  17 214.209 152.913   2
  -3   5  17 310.755 184.558   1
  -3   5  18 3297.27 279.488   1
   3   5  18 3159.19 261.250   1
  -3   5 -18 3236.67 235.880   0
   3  -5  18 3071.05 267.790   1
  -3  -5  18 3365.73 247.952   1
  -3   5  18 3034.98 211.940   3
  -3   5  19 1611.09 222.383   1
  -3  -5  19 1448.51 205.278   1
   3  -5  19 1505.99 215.318   1
  -3   5 -19 1467.89 201.263   0
   3   5  19 1444.03 252.091   1
  -3   5  19 1982.67 188.773   3
  -3   5  20 4862.49 355.892   1
   3  -5  20 3918.33 317.574   1
   3   5  20 4738.73 332.464   1
  -3   5 -20 4130.41 274.664   0
  -3  -5  20 5086.12 310.044   1
  -3   5  20 4535.74 256.622   3
  -3   5  21 1667.31 276.903   1
  -3   5 -21 1860.26 227.380   0
   3  -5  21 1896.26 274.849   1
   3   5  21 1712.08 285.893   1
  -3  -5  21 1600.88 228.617   1
   3  -5  22 999.169 252.794   1
  -3  -5  22 829.953 224.673   1
  -3   5  22 1373.63 283.112   1
   3   5  22 798.522 219.254   1
  -3  -5  23 172.270 199.475   1
   3  -5  23 86.4378 201.231   1
   3  -6   0 359.561 67.1815   4
  -3   6   0 357.437 94.6454   0
   3   6   0 328.961 24.9086   1
  -3   6   0 333.732 80.1762   3
  -3   6   1 2372.44 144.346   0
   3  -6  -1 2373.96 127.845   1
  -3   6  -1 2173.12 143.901   0
  -3   6  -1 2302.04 131.649   3
   3   6   1 2248.78 67.3630   1
   3  -6  -1 2376.80 115.857   4
   3  -6   1 2524.38 102.468   4
  -3   6   1 2368.98 136.945   3
  -3   6  -2 6836.02 220.104   0
   3  -6  -2 6927.79 203.122   1
  -3   6   2 7015.48 215.891   3
   3  -6  -2 7755.22 195.650   4
   3   6   2 7059.41 133.380   1
   3   6  -2 6740.02 195.694   0
  -3   6   2 7002.37 209.709   0
   3  -6   2 7100.69 200.348   3
   3  -6   2 7058.51 141.382   4
  -3   6  -2 6857.93 199.185   3
   3  -6   3 24101.0 220.846   4
   3   6   3 23833.4 270.975   1
  -3   6  -3 24450.3 409.032   0
  -3  -6   3 24978.7 356.721   0
  -3   6   3 24834.7 402.851   3
  -3   6   3 24329.3 376.643   0
  -3   6  -3 24349.0 351.465   3
   3   6  -3 24164.0 353.671   0
  -3   6  -4 7230.80 237.844   0
  -3  -6  -4 7088.87 169.262   1
   3   6  -4 6811.99 97.7888   1
   3   6  -4 6525.06 189.893   0
  -3  -6   4 6986.87 195.421   0
  -3   6   4 6748.77 220.347   3
   3   6   4 6608.79 164.371   1
   3  -6   4 6660.55 96.7273   4
  -3   6   4 6595.32 206.644   0
  -3   6  -4 7052.71 195.176   3
  -3  -6  -5 365.427 79.1563   1
  -3   6   5 412.010 98.7723   3
  -3   6  -5 483.810 77.0423   3
  -3   6   5 439.911 92.0562   0
   3   6  -5 402.766 81.3373   0
  -3   6  -5 336.669 113.841   0
   3  -6   5 440.454 96.7863   1
   3   6  -5 374.273 43.9553   1
  -3  -6   5 418.533 85.5642   0
   3   6   5 410.985 74.9053   1
  -3  -6   6 4220.45 115.131   1
  -3  -6   6 4543.50 165.787   0
   3   6  -6 4646.10 121.387   1
   3  -6   6 4695.62 190.625   1
  -3  -6  -6 4669.16 170.419   1
   3   6  -6 4514.52 159.790   0
  -3   6   6 4648.29 174.576   0
   3   6   6 4336.41 163.721   1
  -3   6   6 4659.41 196.073   3
  -3   6  -6 4820.88 205.980   0
  -3   6   7 21752.4 406.215   1
  -3  -6   7 22125.7 275.062   1
   3  -6   7 22586.8 394.080   1
  -3   6   7 21446.7 350.932   0
   3   6  -7 22080.3 276.870   1
   3   6   7 22032.8 363.813   1
   3   6  -7 22566.9 330.342   0
  -3   6   7 21966.0 413.800   3
  -3   6  -7 21852.4 419.866   0
  -3  -6   7 22116.9 327.759   0
  -3   6   8 11173.3 312.935   1
   3  -6   8 11529.3 299.764   1
   3   6  -8 11288.2 237.514   0
  -3   6   8 10985.1 260.418   0
   3  -6   8 10455.2 326.849   2
   3   6  -8 10797.9 217.087   1
   3   6   8 10870.1 278.268   1
  -3  -6   8 11211.1 240.912   0
  -3   6   8 11326.7 308.692   3
  -3   6  -8 10178.2 305.610   0
  -3  -6   8 10947.1 217.190   1
  -3   6   9 385.624 125.664   3
  -3   6   9 242.965 110.948   1
   3  -6   9 243.659 130.253   2
  -3  -6   9 440.523 122.678   4
  -3   6   9 331.203 89.2997   0
   3  -6   9 296.307 117.546   1
   3   6  -9 307.813 79.9082   1
   3   6  -9 280.026 73.1866   0
   3   6   9 389.781 113.576   1
  -3   6  -9 525.073 144.046   0
  -3  -6   9 487.010 87.7841   1
  -3  -6   9 369.139 96.5347   0
  -3  -6  10 7631.50 215.286   1
   3  -6  10 7517.63 293.310   2
   3  -6  10 7988.56 278.366   1
   3   6 -10 8070.82 224.540   1
   3   6 -10 8131.22 203.185   0
   3   6  10 7688.56 270.811   1
  -3  -6  10 8128.84 217.370   0
  -3  -6  10 7649.35 244.974   4
  -3   6 -10 8056.67 291.052   0
  -3   6  10 7740.72 276.618   3
  -3   6  10 7680.92 282.807   1
  -3   6  11 173.573 119.828   3
  -3  -6  11 210.560 91.8262   1
  -3   6 -11 214.084 130.247   0
  -3   6  11 287.351 137.781   1
   3  -6  11 384.305 160.504   2
  -3  -6  11 311.380 138.631   2
   3   6 -11 263.388 76.5925   0
   3   6  11 222.158 115.109   1
   3  -6  11 167.242 124.826   1
  -3  -6  11 168.121 92.5602   0
  -3  -6  11 178.737 115.628   4
  -3   6  12 1481.28 176.485   1
   3  -6  12 1322.08 205.709   2
  -3  -6  12 1644.06 168.711   2
   3   6 -12 1304.99 102.072   0
   3   6  12 1376.71 157.771   1
  -3  -6  12 1289.04 144.837   4
  -3   6 -12 1390.30 158.550   0
  -3   6  12 1329.74 161.348   3
  -3  -6  12 1538.24 135.844   1
   3  -6  12 1532.16 170.123   1
   3  -6  13 9896.52 374.973   2
  -3  -6  13 11413.9 336.631   2
   3   6 -13 11636.6 235.222   0
  -3   6  13 11409.9 342.001   3
   3  -6  13 11101.8 354.734   1
   3   6  13 12065.8 377.813   1
  -3  -6  13 11161.3 301.070   4
  -3   6 -13 11194.1 351.010   0
  -3   6  13 11746.5 392.962   1
  -3  -6  13 11963.9 316.580   1
  -3   6  14 4647.84 277.023   1
  -3  -6  14 4345.58 240.017   2
  -3  -6  14 4286.95 205.453   4
   3   6 -14 4458.99 154.664   0
   3  -6  14 4459.66 285.325   2
   3   6  14 4646.56 271.175   1
   3  -6  14 4931.02 259.734   1
  -3   6 -14 4467.73 240.977   0
  -3   6  14 4458.10 234.520   3
  -3  -6  14 4435.45 215.465   1
  -3   6  15 435.169 125.414   3
  -3  -6  15 394.029 124.996   1
  -3   6 -15 615.400 160.006   0
  -3  -6  15 275.870 114.368   4
   3  -6  15 503.267 150.151   1
   3  -6  15 528.701 200.551   2
  -3   6  15 414.103 171.073   1
  -3  -6  15 384.419 153.785   2
   3   6  15 625.854 156.619   1
  -3   6 -16 34.6706 147.346   0
  -3   6  16 90.9150 132.117   3
  -3   6  16 87.6406 136.937   1
  -3  -6  16 61.2552 118.610   1
   3  -6  16 77.3044 150.123   1
  -3  -6  16 230.883 158.047   2
   3  -6  16-19.9418 199.552   2
  -3  -6  16 97.6693 112.919   4
   3   6  16-13.5975 159.440   1
   3  -6  17-8.29611 160.114   1
  -3   6  17 211.327 135.300   3
  -3  -6  17 136.206 142.398   1
  -3   6 -17 147.150 159.419   0
  -3   6  17 55.6154 165.972   1
   3  -6  17 145.324 165.574   2
  -3  -6  17 267.533 162.572   2
   3   6  17 128.808 186.965   1
  -3  -6  17 69.7546 116.739   4
  -3  -6  18 755.883 181.965   2
   3   6  18 682.852 197.547   1
  -3   6  18 766.623 209.309   1
  -3   6  18 842.803 168.070   3
   3  -6  18 863.593 192.009   1
  -3  -6  18 651.525 163.736   1
  -3   6 -18 797.558 182.155   0
   3   6  19 403.711 193.171   1
  -3  -6  19 507.250 176.979   1
  -3   6 -19 377.268 166.837   0
  -3   6  19 430.664 187.051   1
  -3   6  19 225.065 150.302   3
   3  -6  19 288.034 182.461   1
  -3  -6  20 1197.80 200.195   1
  -3   6 -20 778.810 193.478   0
   3  -6  20 1291.90 246.479   1
  -3   6  20 885.883 240.647   1
   3   6  20 877.930 256.114   1
  -3   6  20 1238.31 179.884   3
  -3   6  21 640.108 260.832   1
  -3  -6  21 401.692 183.095   1
   3  -6  21 455.659 215.688   1
   3   6  21 260.241 205.708   1
  -3  -6  22 110.887 187.219   1
   3  -6  22-84.3565 198.750   1
   3   6  22 152.187 233.280   1
   3  -6  23 714.617 223.272   1
  -3   7   0 800.141 113.826   3
   3  -7   0 838.184 92.3934   4
  -3   7   0 701.261 122.130   0
   3  -7  -1 20934.0 343.382   1
  -3   7  -1 19817.8 380.637   0
  -3   7   1 20366.3 376.278   0
   3  -7   1 20561.7 274.081   4
  -3   7   1 20162.9 376.398   3
   3  -7  -1 20873.8 313.440   4
   3   7  -1 19332.1 351.525   0
   3   7   1 19915.5 151.643   1
  -3   7  -1 19738.4 359.941   3
  -3   7  -2 11286.4 300.834   0
  -3   7  -2 11266.6 272.270   3
  -3   7   2 11089.7 287.423   0
   3   7   2 11179.9 155.395   1
   3   7  -2 10716.0 266.737   0
   3  -7   2 11292.6 192.259   4
  -3   7   2 10932.5 290.043   3
   3   7  -3 8276.17 234.326   0
  -3   7  -3 8045.07 265.499   0
   3  -7   3 8383.41 150.660   4
   3   7   3 8136.63 158.519   1
  -3   7   3 8066.26 248.040   0
  -3   7   3 8185.59 259.850   3
  -3   7  -3 8224.75 231.785   3
  -3   7   4 17046.9 341.071   0
  -3   7   4 17641.7 372.572   3
  -3   7  -4 17108.8 377.584   0
  -3  -7  -4 17739.5 257.291   1
   3   7  -4 17116.8 323.783   0
   3  -7   4 17094.9 177.904   4
   3   7   4 17619.2 256.395   1
  -3   7  -4 17356.1 318.441   3
  -3   7  -5 4458.18 223.573   0
   3   7  -5 4460.99 71.2317   1
  -3   7   5 4251.86 191.223   0
   3   7  -5 4709.71 182.518   0
   3  -7   5 4493.32 186.806   1
  -3  -7  -5 4575.46 156.642   1
  -3   7   5 4440.49 199.742   3
   3   7   5 4523.28 153.802   1
  -3   7  -6 5167.19 236.825   0
   3   7  -6 5178.31 188.285   0
   3  -7   6 4934.36 200.881   1
  -3  -7  -6 4998.38 177.603   1
   3   7  -6 4927.19 105.570   1
  -3   7   6 4735.13 193.531   0
  -3   7   6 4931.68 214.359   3
   3   7   6 5239.02 177.214   1
   3   7   7 12670.6 283.222   1
  -3  -7   7 12779.4 193.337   1
   3  -7   7 13099.7 310.131   1
   3   7  -7 12905.0 195.994   1
  -3   7  -7 13359.6 352.836   0
  -3   7   7 13427.9 308.020   0
   3   7  -7 12862.3 279.716   0
  -3   7   7 12547.7 333.155   3
  -3   7  -8 4489.08 220.596   0
   3  -7   8 4877.43 212.553   1
   3   7  -8 4709.69 143.106   1
   3   7  -8 5040.95 184.762   0
   3   7   8 4955.26 200.957   1
  -3   7   8 5219.29 240.616   3
  -3  -7   8 4781.19 141.377   1
  -3   7   8 4859.11 199.051   0
  -3   7   8 4796.05 228.645   1
  -3  -7   9 15687.0 265.656   1
  -3   7   9 15057.1 327.498   0
   3  -7   9 15800.9 419.628   2
   3  -7   9 16204.5 367.840   1
   3   7  -9 15572.6 266.926   1
  -3  -7   9 14766.8 327.322   4
  -3   7  -9 14774.9 377.711   0
   3   7  -9 16071.3 308.580   0
  -3   7   9 15512.6 385.047   1
  -3   7   9 15618.9 381.223   3
   3   7   9 15792.6 352.897   1
  -3   7  10 19996.6 450.154   1
   3  -7  10 19473.9 468.893   2
  -3  -7  10 19313.9 370.218   4
   3   7 -10 20431.7 327.484   1
   3  -7  10 19953.8 420.752   1
   3   7 -10 20668.6 346.154   0
  -3  -7  10 20065.2 323.616   1
   3   7  10 20481.1 420.959   1
  -3   7  10 20391.2 444.986   3
  -3   7 -10 20251.4 450.994   0
  -3   7  11 3241.16 221.376   1
  -3  -7  11 2715.76 170.076   4
   3  -7  11 3094.52 244.275   2
  -3   7  11 2700.80 201.144   3
   3  -7  11 3015.02 200.362   1
   3   7 -11 2940.99 148.165   0
   3   7  11 2726.16 189.834   1
  -3   7 -11 2864.75 205.838   0
  -3  -7  11 2871.23 148.295   1
   3  -7  12 1766.18 230.782   2
  -3   7  12 1824.07 178.724   1
  -3  -7  12 2046.26 198.394   2
  -3   7 -12 1719.68 188.432   0
   3   7 -12 1799.75 124.462   0
   3  -7  12 1565.04 163.561   1
  -3  -7  12 1752.81 138.290   1
   3   7  12 1742.27 177.698   1
  -3  -7  12 1491.64 146.817   4
  -3   7  12 1611.52 176.644   3
   3  -7  13 2751.01 250.733   2
  -3   7  13 2535.71 207.950   1
  -3  -7  13 2593.50 216.653   2
   3   7 -13 2732.29 143.251   0
   3  -7  13 2718.01 209.054   1
  -3   7 -13 2599.60 209.251   0
  -3  -7  13 2643.31 173.408   4
   3   7  13 2990.44 220.998   1
  -3   7  13 2739.38 206.136   3
  -3  -7  13 2904.35 172.648   1
  -3  -7  14 1020.38 136.462   1
  -3   7  14 954.691 152.080   3
  -3   7 -14 1166.91 180.157   0
  -3   7  14 1127.69 187.630   1
  -3  -7  14 1114.32 185.997   2
   3   7 -14 1057.16 106.102   0
   3  -7  14 1091.96 170.263   1
  -3  -7  14 1098.27 134.547   4
   3   7  14 1060.70 180.960   1
   3  -7  14 1231.72 203.967   2
  -3  -7  15 567.235 127.701   1
   3   7  15 518.717 172.686   1
   3  -7  15 408.529 209.437   2
  -3  -7  15 724.753 171.241   2
  -3   7 -15 592.724 166.698   0
  -3   7  15 487.274 145.968   3
  -3   7  15 630.315 184.684   1
   3  -7  15 381.704 145.658   1
  -3  -7  15 497.870 126.187   4
  -3   7 -16 1138.80 181.265   0
  -3   7  16 1054.91 211.188   1
  -3   7  16 1167.59 171.219   3
   3  -7  16 976.591 172.938   1
  -3  -7  16 1000.63 189.778   2
  -3  -7  16 1123.63 143.499   4
  -3  -7  16 1230.54 154.437   1
   3  -7  16 822.828 203.248   2
   3   7  16 1352.49 210.941   1
  -3   7  17 551.478 165.871   3
  -3  -7  17 406.547 141.965   1
  -3   7 -17 558.692 176.208   0
   3  -7  17 443.179 218.291   2
  -3   7  17 561.228 177.426   1
   3  -7  17 484.505 182.354   1
  -3  -7  17 449.023 180.093   2
  -3  -7  17 508.901 138.657   4
   3   7  17 589.395 199.496   1
  -3  -7  18 2009.23 204.144   1
  -3   7  18 1934.55 243.297   1
   3  -7  18 1951.81 287.974   2
  -3  -7  18 2090.16 243.680   2
   3  -7  18 1783.36 233.354   1
   3   7  18 1833.24 242.229   1
  -3   7  18 2113.75 215.152   3
  -3   7 -18 1897.32 216.919   0
  -3   7  19 1199.52 189.071   3
  -3  -7  19 1101.23 191.823   1
  -3  -7  19 1053.29 221.199   2
  -3   7  19 1526.98 241.100   1
  -3   7 -19 1192.74 207.746   0
   3   7  19 1209.30 219.830   1
   3  -7  19 1223.27 229.981   1
  -3   7 -20 6310.17 340.880   0
  -3   7  20 6332.77 401.642   1
   3   7  20 6712.65 396.575   1
   3  -7  20 5823.92 359.210   1
  -3   7  21 1754.80 305.134   1
   3  -7  21 1430.93 253.687   1
   3   7  21 1758.83 289.825   1
   3  -7  22 1111.27 255.208   1
   3  -8   0 2830.23 137.312   4
  -3   8   0 2705.69 182.996   0
  -3   8   0 2714.92 176.142   3
  -3   8   1 16642.3 373.545   0
  -3   8  -1 16786.2 381.777   0
   3   8  -1 16919.1 358.164   0
   3  -8   1 17409.8 272.881   4
  -3   8   1 18008.0 380.727   3
  -3   8  -1 17510.9 362.632   3
   3   8  -2 5483.07 212.082   0
   3  -8   2 5588.80 154.802   4
  -3   8  -2 5661.25 232.358   0
  -3   8   2 5203.04 219.665   0
   3   8   2 5494.61 98.5633   1
  -3   8   2 5159.86 223.658   3
  -3   8  -2 5554.83 210.735   3
  -3   8   3 7211.59 255.313   0
  -3   8  -3 6934.13 266.214   0
   3  -8   3 7015.57 154.742   4
   3   8  -3 7253.21 239.414   0
   3   8   3 7186.82 142.046   1
  -3   8   3 7554.43 269.265   3
  -3   8  -3 7195.68 234.522   3
  -3   8   4 2174.15 161.467   0
   3  -8   4 2332.19 86.7504   4
  -3   8  -4 2127.44 185.470   0
   3   8  -4 2181.43 148.050   0
  -3   8   4 2101.64 161.665   3
  -3  -8  -4 2268.20 107.762   1
   3   8   4 2386.39 105.654   1
   3  -8   5 9410.41 257.083   1
  -3  -8  -5 9879.93 216.396   1
  -3   8   5 9578.66 282.199   0
  -3   8  -5 9313.29 313.736   0
   3  -8   5 9696.33 123.057   4
   3   8   5 9838.20 212.399   1
   3   8  -5 10322.0 276.625   0
  -3   8   5 9654.93 311.058   3
   3   8  -6 1602.03 136.623   0
  -3   8  -6 1351.28 161.852   0
   3   8   6 1494.32 114.252   1
  -3  -8  -6 1446.21 120.426   1
   3  -8   6 1432.84 137.607   1
  -3   8   6 1554.60 171.505   3
  -3   8   6 1455.63 146.470   0
  -3   8  -7 4542.37 247.121   0
   3  -8   7 4796.23 205.449   1
   3   8   7 4851.62 184.845   1
  -3   8   7 4901.98 219.085   0
   3   8  -7 5077.66 202.446   0
  -3   8   7 5139.76 246.860   3
  -3   8  -8 2336.65 198.311   0
  -3   8   8 2350.27 165.963   0
   3  -8   8 2382.44 164.766   1
   3   8   8 2440.56 156.125   1
  -3  -8   8 2398.07 93.3857   1
   3   8  -8 2406.07 96.4520   1
   3   8  -8 2623.50 159.852   0
  -3   8   8 2089.02 185.147   3
  -3  -8   9 326.775 66.2057   1
  -3   8   9 250.065 116.412   1
   3   8  -9 374.022 71.6552   1
  -3   8   9 438.313 116.646   0
   3   8   9 295.824 109.152   1
  -3   8  -9 424.094 144.087   0
   3  -8   9 336.921 112.589   1
   3  -8   9 280.359 170.606   2
  -3   8   9 438.443 127.506   3
   3   8  -9 303.461 93.1136   0
  -3   8 -10 3199.79 231.030   0
  -3  -8  10 3503.88 139.667   1
  -3   8  10 2882.68 201.564   1
   3  -8  10 3387.32 255.571   2
  -3   8  10 3107.54 217.655   3
   3  -8  10 3393.08 198.415   1
   3   8 -10 3046.18 163.304   0
   3   8  10 3268.32 191.890   1
  -3  -8  10 3169.85 182.375   4
  -3   8  11 347.699 143.537   3
  -3  -8  11 487.563 89.7810   1
  -3   8  11 573.751 156.502   1
   3  -8  11 422.421 177.859   2
  -3   8 -11 739.071 153.224   0
   3  -8  11 464.361 129.222   1
   3   8 -11 398.155 95.3016   0
  -3  -8  11 516.621 127.482   4
   3   8  11 586.187 136.665   1
   3   8  12 5964.73 265.995   1
  -3   8  12 5573.01 282.103   1
  -3   8 -12 5636.56 287.037   0
   3  -8  12 5476.84 260.389   1
   3   8 -12 5540.83 208.742   0
   3  -8  12 5258.53 287.137   2
  -3  -8  12 5339.79 224.244   4
  -3   8  12 5607.61 274.568   3
  -3  -8  12 5555.63 198.976   1
  -3   8  13 958.176 176.146   1
   3  -8  13 1186.75 219.933   2
  -3   8  13 1009.36 171.024   3
  -3   8 -13 931.574 171.159   0
   3   8 -13 1143.20 119.983   0
   3  -8  13 1139.02 164.467   1
  -3  -8  13 1003.06 185.097   2
  -3  -8  13 1007.15 138.418   4
   3   8  13 1043.85 166.681   1
  -3  -8  13 1041.00 124.109   1
   3  -8  14 182.728 200.187   2
  -3  -8  14 253.867 103.111   1
  -3   8  14 272.289 145.212   1
  -3  -8  14 312.786 174.952   2
  -3   8 -14 103.101 145.606   0
   3   8 -14 130.589 91.1568   0
   3  -8  14 50.2060 123.597   1
   3   8  14 131.532 144.083   1
  -3   8  14 261.634 145.978   3
  -3  -8  14 192.722 114.286   4
  -3   8  15 438.073 165.741   3
  -3  -8  15 503.431 121.257   1
   3  -8  15 474.270 180.958   2
  -3   8  15 522.407 185.712   1
  -3   8 -15 554.495 174.425   0
  -3  -8  15 572.159 177.361   2
   3  -8  15 748.439 161.129   1
  -3  -8  15 808.381 133.751   4
   3   8  15 556.430 170.547   1
   3  -8  16 1289.13 258.431   2
  -3  -8  16 1035.10 144.499   4
  -3  -8  16 1022.32 205.853   2
  -3   8 -16 901.631 193.497   0
  -3   8  16 1150.40 205.115   1
   3  -8  16 1052.88 185.138   1
  -3   8  16 1191.67 177.991   3
   3   8  16 1197.18 192.498   1
  -3  -8  16 1203.83 154.124   1
  -3   8  17 842.941 188.545   3
  -3  -8  17 618.575 197.310   2
  -3   8 -17 544.452 178.397   0
  -3   8  17 619.741 216.754   1
   3  -8  17 703.390 214.894   2
   3  -8  17 468.799 176.098   1
   3   8  17 804.997 188.379   1
  -3   8  18 2321.78 288.483   1
  -3   8 -18 2030.49 243.463   0
  -3  -8  18 1981.89 259.420   2
   3  -8  18 1902.60 291.962   2
   3  -8  18 2541.22 250.498   1
   3   8  18 2137.16 246.336   1
   3  -8  19 155.177 253.661   2
   3  -8  19 56.6317 186.600   1
  -3   8 -19 108.003 188.837   0
  -3   8  19 140.832 218.142   1
  -3  -8  19 68.5071 210.533   2
   3   8  19 119.470 188.925   1
  -3  -8  20 439.838 223.610   2
  -3   8  20 807.456 273.344   1
   3  -8  20 774.586 237.266   1
  -3   8 -20 364.621 203.689   0
   3   8  20 524.199 218.723   1
   3  -8  21 1437.80 251.278   1
   3   8  21 1927.03 299.173   1
  -3   9   0 11186.7 326.756   0
   3   9   0 12017.8 329.416   0
  -3   9   0 12117.2 334.774   3
   3  -9   1 13293.5 259.393   4
   3   9  -1 13028.0 340.694   0
  -3   9  -1 13174.0 362.485   0
  -3   9   1 13664.8 362.352   3
  -3   9   1 14004.7 368.221   0
  -3   9  -1 13658.2 347.254   3
   3   9  -2 13846.2 346.985   0
   3  -9   2 14675.1 253.745   4
  -3   9  -2 13964.7 367.194   0
  -3   9   2 13852.0 363.774   0
  -3   9   2 14530.3 377.042   3
   3   9   3 1326.56 65.1618   1
  -3   9  -3 1253.47 162.164   0
   3  -9   3 1471.82 99.6816   4
  -3   9   3 1194.55 141.019   0
   3   9  -3 1423.75 140.580   0
  -3   9   3 1577.05 165.536   3
   3  -9   4 9558.61 174.090   4
  -3   9   4 9284.13 304.870   0
  -3   9  -4 9864.51 325.259   0
   3   9  -4 9764.90 294.145   0
   3   9   4 9983.11 185.827   1
  -3   9   4 9322.47 310.212   3
  -3  -9  -5 17956.0 279.091   1
   3  -9   5 18475.2 356.182   1
   3   9  -5 18447.7 393.220   0
   3   9   5 18342.2 280.006   1
  -3   9  -5 17711.6 422.232   0
  -3   9   5 18319.4 436.117   3
  -3   9   5 18569.5 412.608   0
   3  -9   5 18030.5 195.772   4
  -3  -9  -6 6226.71 192.984   1
   3  -9   6 6423.43 227.140   1
  -3   9  -6 6121.90 277.441   0
   3   9  -6 6267.39 240.069   0
   3   9   6 6662.71 194.680   1
  -3   9   6 5937.32 255.360   0
  -3   9   6 6195.45 279.209   3
   3  -9   7 2260.00 158.363   1
  -3   9   7 2108.83 177.722   0
  -3   9  -7 2046.61 186.047   0
   3   9   7 1952.57 132.117   1
  -3   9   7 2059.71 191.117   3
   3   9  -7 2052.24 160.538   0
   3   9  -8-12.3078 99.6406   0
  -3   9   8 72.7055 117.350   0
   3  -9   8 126.482 103.946   1
  -3   9  -8 71.7910 115.416   0
  -3   9   8 161.239 134.587   3
   3   9   8-11.0670 92.8611   1
  -3   9  -9 1483.05 169.012   0
   3  -9   9 1487.58 146.021   1
  -3   9   9 1548.30 165.528   0
   3   9   9 1591.89 144.149   1
   3   9  -9 1483.82 142.385   0
  -3   9   9 1339.80 160.831   3
  -3  -9  10 3044.12 118.391   1
   3  -9  10 2575.84 247.605   2
  -3   9 -10 2804.76 221.274   0
   3   9 -10 3105.34 183.085   0
   3  -9  10 2806.46 187.571   1
  -3   9  10 2721.20 224.187   3
  -3  -9  10 2852.45 181.120   4
   3   9  10 3111.96 189.815   1
  -3   9  10 3053.20 203.595   0
  -3   9  11 1097.84 178.216   1
   3  -9  11 1227.86 200.283   2
  -3  -9  11 1168.40 98.5728   1
   3   9 -11 1073.10 128.487   0
  -3  -9  11 1201.91 145.732   4
   3  -9  11 846.017 141.791   1
  -3   9  11 747.461 147.372   3
  -3   9 -11 937.220 184.262   0
   3   9  11 1344.38 153.228   1
   3  -9  12 5357.99 305.287   2
  -3   9  12 5546.50 286.613   1
  -3   9 -12 5979.30 298.809   0
   3  -9  12 6494.23 276.991   1
   3   9 -12 5933.77 232.386   0
  -3  -9  12 5657.14 232.581   4
   3   9  12 5717.34 264.811   1
  -3   9  12 5625.28 293.497   3
  -3   9  13 584.004 161.292   1
  -3   9  13 322.007 167.599   3
   3  -9  13 355.614 211.006   2
  -3  -9  13 346.673 174.457   2
  -3   9 -13 165.433 135.995   0
   3  -9  13 468.396 141.444   1
  -3  -9  13 220.225 117.095   4
   3   9  13 296.157 148.261   1
   3   9 -13 265.501 101.318   0
  -3   9  14 353.324 169.300   3
  -3   9  14 331.061 153.122   1
  -3  -9  14 474.920 179.924   2
  -3  -9  14 190.770 119.399   4
  -3   9 -14 154.323 162.036   0
   3  -9  14 287.884 146.821   1
   3  -9  14 490.664 214.802   2
   3   9 -14 287.517 105.771   0
   3   9  14 348.016 147.258   1
  -3   9  15 1962.48 232.322   1
   3  -9  15 2018.31 254.626   2
  -3  -9  15 1892.66 227.101   2
   3   9  15 2139.44 227.113   1
   3  -9  15 2197.37 210.053   1
  -3   9 -15 1790.31 214.083   0
  -3   9  15 2165.93 228.669   3
  -3  -9  16 1173.16 230.403   2
  -3   9 -16 1205.91 206.163   0
   3  -9  16 1009.71 262.496   2
   3  -9  16 1450.33 198.974   1
   3   9  16 1303.99 203.133   1
  -3   9  16 1638.20 246.916   1
  -3   9  17 2409.17 275.789   1
   3  -9  17 2184.24 283.866   2
  -3  -9  17 2467.99 280.121   2
  -3   9 -17 2661.77 263.576   0
   3  -9  17 2812.41 255.552   1
   3   9  17 2451.69 257.575   1
  -3   9  18 4373.45 328.890   1
  -3  -9  18 3822.60 305.657   2
   3  -9  18 3913.74 355.891   2
  -3   9 -18 4143.10 298.333   0
   3  -9  18 3905.68 290.284   1
   3   9  18 4161.33 324.767   1
   3  -9  19 383.472 267.675   2
  -3  -9  19 301.826 218.640   2
  -3   9  19 620.306 224.421   1
  -3   9 -19 354.658 202.704   0
   3  -9  19 582.840 196.616   1
   3   9  19 658.599 231.202   1
  -3   9  20 2491.99 302.633   1
  -3  -9  20 1888.54 289.300   2
   3   9  20 2688.92 317.123   1
  -3  10   0 802.021 154.591   0
   3  10   0 768.257 137.945   0
   3  10  -1 4861.08 233.815   0
  -3  10  -1 4555.21 240.080   0
  -3  10   1 4845.49 248.234   0
  -3  10   2 527.572 146.371   3
  -3  10  -2 501.908 151.281   0
  -3  10   2 556.098 150.075   0
   3  10  -2 514.007 129.247   0
  -3  10   3 18458.6 441.457   0
  -3  10  -3 18200.6 449.141   0
   3  10  -3 18588.6 425.505   0
  -3  10   3 19219.3 459.217   3
   3  10   4 10016.0 173.285   1
   3 -10   4 9290.11 257.740   1
  -3  10   4 9362.91 327.545   0
   3  10  -4 10078.5 319.042   0
  -3  10  -4 10109.3 345.385   0
  -3  10   4 9312.51 325.635   3
  -3  10   5 1028.33 172.117   3
   3 -10   5 995.076 122.067   1
   3  10  -5 1026.56 151.090   0
  -3  10   5 916.937 160.266   0
  -3  10  -5 1005.38 159.356   0
   3  10   5 1093.63 87.9198   1
   3  10  -6 1567.23 160.117   0
   3 -10   6 1725.26 144.760   1
  -3  10  -6 1270.88 180.412   0
  -3  10   6 1720.24 166.722   0
  -3  10   6 1779.97 194.041   3
   3  10   6 1763.96 113.815   1
  -3  10   7 1019.80 172.648   3
   3  10  -7 1348.10 151.420   0
   3 -10   7 1177.81 133.711   1
   3  10   7 1097.56 108.162   1
  -3  10  -7 1196.40 190.278   0
  -3  10   7 1098.95 162.302   0
   3  10  -8 1596.64 158.823   0
  -3  10  -8 1797.77 198.469   0
   3 -10   8 1681.22 151.335   1
  -3  10   8 1620.94 165.152   0
   3  10   8 1762.65 134.672   1
  -3  10   8 1756.62 200.214   3
  -3  10   9 2752.20 237.782   3
  -3  10   9 2667.63 205.356   0
  -3  10  -9 2728.27 228.393   0
   3 -10   9 2860.70 185.997   1
   3  10   9 2587.43 170.679   1
   3  10  -9 2845.27 186.437   0
   3 -10  10 1256.44 151.418   1
  -3  10 -10 1305.20 195.835   0
  -3  10  10 1401.70 175.543   0
   3  10  10 1174.58 146.343   1
  -3  10  10 1377.62 185.744   3
   3  10 -10 1441.40 155.989   0
  -3  10  11 474.242 173.156   3
   3  10 -11 583.955 127.286   0
   3 -10  11 627.519 215.357   2
   3 -10  11 490.250 135.540   1
  -3 -10  11 428.597 127.493   4
  -3  10 -11 549.156 151.661   0
   3  10  11 489.109 132.466   1
  -3  10  12 105.833 135.351   3
   3  10 -12 207.264 112.972   0
   3 -10  12 394.832 205.922   2
   3 -10  12 245.511 126.432   1
  -3 -10  12 138.263 120.669   4
  -3  10 -12-52.2895 163.623   0
   3  10  12 220.716 133.488   1
  -3  10  13 6315.49 322.637   1
  -3  10 -13 5494.76 311.859   0
   3 -10  13 6232.82 283.648   1
  -3 -10  13 6199.13 248.545   4
   3  10  13 6133.49 289.883   1
   3 -10  13 5840.99 336.923   2
   3  10 -13 6006.07 246.661   0
  -3  10  13 5972.06 319.440   3
   3 -10  14 1086.47 251.831   2
  -3 -10  14 1172.15 231.824   2
  -3  10  14 1167.02 198.552   1
  -3  10 -14 1220.19 199.433   0
   3 -10  14 1343.79 180.286   1
   3  10  14 1106.97 188.466   1
   3 -10  15 1676.77 263.560   2
  -3 -10  15 1434.91 234.728   2
  -3  10  15 1431.26 217.884   1
   3 -10  15 1524.89 195.393   1
  -3  10 -15 1591.79 223.648   0
   3  10  15 1451.93 203.143   1
   3  10  16 604.120 183.958   1
   3 -10  16 373.178 252.696   2
  -3 -10  16 480.790 225.626   2
  -3  10 -16 239.549 196.896   0
   3 -10  16 235.877 159.881   1
  -3  10  16 157.946 204.199   1
   3 -10  17-7.86500 224.494   2
  -3 -10  17 185.373 222.266   2
  -3  10  17 206.313 187.069   1
  -3  10 -17 137.652 200.787   0
   3  10  17-2.88459 179.077   1
   3  10  18 257.055 205.374   1
  -3 -10  18 356.293 220.019   2
  -3  10  18 524.117 221.540   1
   3 -10  18 461.467 284.501   2
  -3  10 -18 503.594 194.083   0
  -3  10 -19 2296.70 267.479   0
  -3  10  19 2434.46 319.471   1
  -3 -10  19 1715.30 281.595   2
   3  10  19 2392.76 275.282   1
   3  10  20 837.846 232.254   1
  -3 -10  20 868.634 267.822   2
  -3  11   0 1219.93 180.728   0
  -3  11   1 4313.72 257.425   0
   3  11  -1 4087.96 245.642   0
  -3  11  -1 3708.21 236.149   0
  -3  11  -2 619.026 143.040   0
  -3  11   2 542.049 144.700   0
   3  11  -2 512.433 140.105   0
  -3  11   3 3598.26 235.709   0
  -3  11  -3 3384.65 236.564   0
   3  11  -3 3371.32 221.502   0
   3 -11   4 10641.7 277.922   1
  -3  11   4 10814.9 369.440   0
  -3  11  -4 10752.8 381.548   0
   3  11  -4 10348.3 346.117   0
   3  11   5 1938.27 95.4573   1
   3 -11   5 1971.42 151.919   1
  -3  11   5 2071.85 206.357   0
   3  11  -5 1927.86 190.378   0
  -3  11  -5 1970.20 188.347   0
   3  11   6 5840.73 175.233   1
   3 -11   6 6018.73 221.274   1
   3  11  -6 5947.76 273.309   0
  -3  11  -6 5647.77 300.534   0
  -3  11   6 5927.86 291.168   0
   3  11   7 3545.84 159.181   1
  -3  11   7 3016.61 228.302   0
   3  11  -7 3335.47 216.472   0
   3 -11   7 3494.87 183.714   1
  -3  11  -7 3534.83 258.980   0
   3  11  -8 544.190 139.392   0
   3 -11   8 687.339 129.271   1
  -3  11   8 664.545 149.197   0
  -3  11  -8 624.696 180.200   0
   3  11   8 744.854 108.636   1
  -3  11   9 1352.80 185.903   0
   3  11   9 1485.91 140.294   1
   3 -11   9 1408.56 150.933   1
  -3  11  -9 1586.66 207.768   0
   3  11  -9 1181.25 164.129   0
   3 -11  10 3073.50 193.232   1
  -3  11 -10 3020.44 250.584   0
   3  11 -10 2768.15 202.474   0
  -3  11  10 3068.51 229.750   0
   3  11  10 2874.70 189.226   1
   3  11 -11 4826.91 248.871   0
   3  11  11 5118.76 245.432   1
  -3  11 -11 5045.65 291.779   0
   3 -11  11 5238.69 245.111   1
  -3 -11  11 5201.44 235.944   4
   3 -11  11 4490.59 327.992   2
   3  11  12 50.4319 125.516   1
   3 -11  12 237.249 180.410   2
   3  11 -12 107.505 123.020   0
   3 -11  12 229.958 125.557   1
  -3  11 -12 14.2316 171.155   0
  -3  11 -13 639.629 203.888   0
   3  11  13 867.330 168.947   1
   3 -11  13 477.786 244.698   2
   3  11 -13 932.841 155.157   0
   3 -11  14 2026.97 285.768   2
  -3 -11  14 2348.18 259.698   2
  -3  11 -14 2213.13 247.379   0
   3  11  14 2172.36 219.557   1
   3 -11  15 2237.89 302.553   2
  -3 -11  15 1490.17 264.171   2
  -3  11 -15 1414.92 229.242   0
   3  11  15 2094.08 229.175   1
   3  11  16 490.463 190.959   1
   3 -11  16 614.542 264.553   2
  -3  11 -16 317.002 200.066   0
  -3  11  16 287.294 222.449   1
  -3 -11  16 261.084 217.468   2
   3 -11  17 248.811 259.974   2
  -3 -11  17-19.2146 209.117   2
  -3  11  17 80.7439 188.703   1
   3  11  17 115.069 166.309   1
  -3  11 -17 42.6775 198.069   0
  -3 -11  18 62.8880 235.728   2
   3  11  18 145.124 202.869   1
  -3  11 -18 43.3342 189.201   0
  -3  11  18 143.935 231.822   1
  -3 -11  19 362.361 258.817   2
  -3  12   0 520.446 157.423   0
  -3  12   1 1848.64 213.035   0
   3  12  -1 2018.26 194.862   0
  -3  12  -1 2035.13 205.567   0
  -3  12   2 3113.33 250.059   0
   3  12  -2 3060.15 234.925   0
  -3  12  -2 3447.18 256.505   0
  -3  12  -3 911.405 194.264   0
  -3  12   3 1330.05 173.992   0
   3  12  -3 1143.44 171.089   0
   3 -12   3 1219.41 129.247   1
  -3  12  -4 679.299 149.830   0
   3  12  -4 583.427 152.646   0
   3 -12   4 785.531 118.292   1
  -3  12   4 701.666 178.081   0
   3  12  -5 4284.39 261.922   0
   3 -12   5 4000.31 186.800   1
  -3  12   5 4290.43 275.360   0
  -3  12  -5 4143.97 283.437   0
   3 -12   6 4472.10 197.064   1
   3  12  -6 4357.02 259.581   0
  -3  12  -6 4131.59 282.337   0
  -3  12   6 4024.27 258.078   0
  -3  12  -7 1145.98 179.954   0
  -3  12   7 1304.64 179.505   0
   3  12  -7 997.182 172.483   0
  -3  12  -8 290.620 158.030   0
   3  12  -8 189.293 136.515   0
  -3  12   8 68.5166 136.225   0
   3  12  -9 1431.59 182.848   0
  -3  12   9 1494.48 191.311   0
  -3  12  -9 1416.40 213.276   0
  -3  12 -10 741.449 202.029   0
   3  12 -10 667.097 159.640   0
   3  12 -11 2066.07 202.360   0
   3 -12  11 1796.37 279.658   2
  -3  12 -11 2539.02 240.186   0
   3  12 -12 176.029 149.927   0
   3 -12  12 241.585 205.079   2
  -3  12 -12 313.043 198.058   0
   3 -12  13 480.674 250.826   2
  -3  12 -13 231.940 196.169   0
   3 -12  14 1306.79 278.120   2
  -3 -12  14 1739.45 264.619   2
  -3  12 -14 1761.40 245.447   0
   3 -12  15 1406.84 289.132   2
  -3 -12  15 1526.35 285.938   2
  -3  12 -15 1479.34 239.773   0
   3 -12  16 126.376 240.772   2
  -3 -12  16 109.237 244.375   2
  -3  12 -16 88.2983 198.603   0
  -3 -12  17 2293.00 297.854   2
  -3  12 -17 2220.20 281.768   0
  -3 -12  18 1002.59 269.223   2
  -3  13   0 55.7607 137.389   0
  -3  13  -1 1928.89 213.026   0
  -3  13   1 2203.61 218.499   0
  -3  13  -2 4708.52 304.628   0
   3  13  -2 4353.99 285.659   0
  -3  13   2 4218.06 273.978   0
   3  13  -3 1614.90 205.039   0
  -3  13  -3 1407.40 218.973   0
  -3  13   3 1739.45 224.284   0
   3  13  -4 2071.69 205.915   0
  -3  13   4 2761.88 250.405   0
  -3  13  -4 2596.47 248.315   0
   3  13  -5 1225.16 183.661   0
  -3  13  -5 1289.35 195.976   0
  -3  13   5 1303.22 200.366   0
  -3  13   6 8834.81 384.549   0
  -3  13  -6 8916.00 397.170   0
   3  13  -6 9054.58 361.587   0
  -3  13  -7 1500.45 229.987   0
   3  13  -7 1466.19 193.951   0
  -3  13   7 1627.17 227.140   0
  -3  13  -8 49.4995 182.310   0
  -3  13   8-34.9503 170.754   0
   3  13  -8 8.46955 153.636   0
  -3  13  -9 569.428 181.284   0
   3  13  -9 416.277 162.039   0
  -3  13   9 472.862 175.534   0
   3  13 -10 162.276 158.606   0
  -3  13 -10 152.755 186.651   0
   3  13 -11 1445.77 195.534   0
  -3  13 -11 1476.83 242.835   0
  -3  13 -12 1816.52 257.683   0
   3 -13  12 1834.26 311.168   2
   3  13 -12 2224.58 218.426   0
  -3  13 -13 1063.33 215.611   0
   3 -13  13 1217.81 257.838   2
  -3  13 -14 414.544 196.087   0
   3 -13  14 125.092 270.646   2
  -3  13 -15 94.4110 192.489   0
  -3 -13  15 182.569 238.801   2
  -3  13 -16 832.228 227.124   0
  -3 -13  16 878.833 255.588   2
  -3  14   0 302.254 194.567   0
  -3  14  -1 70.5696 163.925   0
  -3  14   1 374.715 201.411   0
   3  14  -2 1255.43 212.570   0
  -3  14   2 1265.84 233.600   0
  -3  14  -2 1267.84 223.135   0
  -3  14  -3 3269.94 286.225   0
   3  14  -3 3470.02 275.219   0
  -3  14   3 3629.88 293.531   0
  -3  14  -4 3431.25 296.638   0
   3  14  -4 3726.76 288.413   0
  -3  14   4 3513.31 291.651   0
  -3  14   5 917.015 195.439   0
   3  14  -5 703.696 197.696   0
  -3  14  -5 669.365 184.625   0
   3  14  -6 404.050 189.448   0
  -3  14   6 206.046 207.086   0
  -3  14  -6 154.357 171.037   0
  -3  14  -7 2969.55 269.593   0
  -3  14   7 3198.90 272.366   0
   3  14  -7 3324.34 268.509   0
   3  14  -8 816.484 190.115   0
  -3  14  -8 939.883 208.424   0
  -3  14   8 846.474 226.031   0
   3  14  -9 1692.94 228.000   0
  -3  14   9 1661.60 250.457   0
  -3  14  -9 1515.58 253.418   0
   3  14 -10 761.290 199.002   0
  -3  14 -10 949.353 225.872   0
  -3  14 -11 668.023 220.999   0
   3  14 -11 473.159 177.874   0
   3 -14  12 1318.06 295.395   2
  -3  14 -12 1136.09 227.914   0
  -3  14 -13 1958.92 284.747   0
  -3  14 -14 556.168 233.774   0
  -3  15   0 356.649 206.807   0
  -3  15  -1 819.492 232.621   0
  -3  15   1 680.716 189.242   0
  -3  15   2 237.625 185.259   0
  -3  15  -2 168.892 176.091   0
  -3  15  -3 2791.37 298.390   0
  -3  15   3 2766.29 287.669   0
   3  15  -3 2411.66 245.174   0
  -3  15   4 1033.01 224.522   0
   3  15  -4 685.342 184.715   0
  -3  15  -4 718.129 227.012   0
  -3  15   5 170.429 173.842   0
   3  15  -5 70.0218 163.361   0
  -3  15  -5 217.060 195.438   0
   3  15  -6 760.072 205.058   0
  -3  15  -6 572.622 196.066   0
  -3  15   6 764.499 226.604   0
  -3  15   7 788.880 227.822   0
  -3  15  -7 563.622 208.552   0
   3  15  -7 855.719 221.708   0
  -3  15   8 1295.71 225.880   0
   3  15  -8 1559.35 226.916   0
  -3  15  -8 1251.08 257.310   0
   3  15  -9 409.306 217.010   0
  -3  15  -9 788.434 251.579   0
   3  15 -10 1865.60 236.345   0
  -3  15 -10 1803.92 252.217   0
  -3  15 -11 873.636 252.783   0
  -3  16   0 1399.29 266.075   0
  -3  16   1 432.833 251.833   0
  -3  16  -1 547.307 235.419   0
  -3  16  -2 2476.74 297.631   0
  -3  16   2 3098.05 301.557   0
  -3  16   3 1304.28 239.396   0
  -3  16  -3 1530.92 288.571   0
  -3  16  -4 536.821 226.026   0
  -3  16   4 394.348 203.135   0
  -3  16  -5 8341.11 438.410   0
  -3  16   5 8494.77 433.041   0
   3  16  -5 8725.48 434.685   0
  -3  16   6 358.752 200.508   0
   3  16  -6 421.996 199.420   0
  -3  16  -6 451.359 212.839   0
  -3  16   7 2379.21 310.314   0
   3  16  -7 1665.61 260.253   0
   3  16  -8 1129.08 233.325   0
   3  16  -9 803.105 238.984   0
  -4   0   0 2028.15 77.3587   2
  -4   0   1 11389.7 130.569   2
  -4   0  -1 11208.3 175.108   2
  -4   0   1 11107.1 195.286   0
  -4   0  -2 31667.8 316.114   2
  -4   0   2 31115.4 291.916   0
  -4   0   2 29230.9 350.848   4
  -4   0  -3 30295.9 336.548   2
   4   0  -3 29844.9 363.826   1
  -4   0   3 29830.3 259.004   0
  -4   0   3 29413.4 364.827   4
   4   0  -4 8571.79 206.645   1
  -4   0  -4 8793.29 208.985   2
   4   0   4 8097.30 214.712   1
  -4   0   4 8328.80 125.360   0
  -4   0   4 8508.55 210.107   4
  -4   0  -5 68367.1 573.241   2
   4   0   5 66967.2 610.754   1
  -4   0   5 66107.4 1108.91   0
  -4   0   5 64788.2 576.200   4
   4   0  -5 66622.4 569.686   1
  -4   0   6 27700.7 395.853   1
   4   0   6 28580.4 423.202   1
  -4   0   6 28294.9 402.544   4
   4   0  -6 29313.8 397.375   1
  -4   0   7 136608. 901.568   1
   4   0   7 135510. 940.865   1
  -4   0   7 135366. 887.935   4
   4   0   8 61360.9 663.841   1
  -4   0   8 61123.1 632.406   1
  -4   0   8 61660.0 622.606   4
  -4   0   9 5114.07 206.184   4
  -4   0   9 5565.38 219.177   1
   4   0   9 5151.56 223.888   1
  -4   0  10 10621.8 304.907   1
  -4   0  10 10262.5 290.082   4
   4   0  10 10837.0 317.802   1
  -4   0 -11 6153.43 271.898   0
   4   0  11 6692.04 276.815   1
  -4   0  11 6338.31 254.282   1
  -4   0  11 6453.99 250.642   4
  -4   0 -11 6371.60 101.922   3
  -4   0  12 5310.51 253.545   1
  -4   0 -12 5360.40 260.467   0
   4   0  12 5997.31 281.973   1
  -4   0  12 5938.96 246.588   4
  -4   0 -12 5117.51 66.4542   3
  -4   0  13 2562.53 201.028   1
  -4   0 -13 2108.90 207.865   0
   4   0  13 2069.59 203.575   1
  -4   0  13 1935.44 167.065   4
  -4   0 -14 5702.05 285.688   0
  -4   0  14 5459.98 260.870   4
   4   0  14 6064.38 287.824   1
  -4   0  14 5599.77 271.771   1
  -4   0 -15 1806.80 203.012   0
  -4   0  15 2261.75 206.917   1
   4   0  15 2223.74 227.744   1
  -4   0  16 158.768 155.031   1
  -4   0 -16 190.473 175.135   0
  -4   0  16 164.149 106.250   3
   4   0  16 126.617 138.702   1
  -4   0 -17 3171.14 264.359   0
   4   0  17 3689.60 283.549   1
  -4   0  17 3440.26 191.612   3
  -4   0  17 3479.00 266.505   1
  -4   0 -18 2294.94 229.206   0
   4   0  18 2304.44 253.607   1
  -4   0  18 2297.48 170.062   3
  -4   0  18 2392.84 242.440   1
  -4   0  19 491.733 120.766   3
  -4   0  19 781.217 179.096   1
  -4   0 -19 670.354 196.852   0
   4   0  19 520.034 177.419   1
  -4   0  20 150.261 196.414   1
   4   0  20 82.0020 182.010   1
  -4   0 -20 121.037 184.713   0
  -4   0  21 1805.10 249.070   1
   4   0  21 1700.17 263.652   1
  -4   0 -21 1530.52 245.009   0
  -4   0  22 771.442 251.080   1
  -4   0 -22 642.573 228.022   0
   4   0  22 640.448 250.224   1
  -4   0  23 3056.98 313.455   1
  -4   1   0 13029.9 226.243   0
  -4   1  -1 7228.97 187.336   0
  -4   1   1 7490.26 166.309   0
  -4   1   1 7554.37 177.634   4
  -4   1   2 200.385 82.2464   4
  -4   1  -2 119.391 86.2274   0
  -4   1  -2 113.747 66.2666   2
  -4   1   2 120.931 58.5905   0
   4   1  -3 3923.16 140.908   1
   4  -1  -3 4181.38 154.994   1
  -4   1  -3 4303.53 145.930   2
  -4   1  -3 3655.39 157.969   0
  -4   1   3 3693.72 106.008   0
  -4   1   3 3675.01 144.375   4
   4   1  -4 2606.98 124.260   1
  -4   1  -4 2512.98 134.833   2
   4   1   4 2440.91 129.441   1
  -4   1  -4 2542.62 148.059   0
   4  -1  -4 2311.59 133.010   1
  -4   1   4 2449.23 80.0852   0
  -4   1   4 2507.42 135.619   4
  -4  -1   4 2637.17 145.555   4
  -4   1  -5 17576.2 330.883   0
   4  -1  -5 17938.4 309.261   1
  -4   1   5 18520.1 176.849   0
   4  -1   5 17912.3 324.455   1
  -4  -1   5 17624.9 153.360   0
   4   1   5 17410.8 312.407   1
  -4   1   5 18331.2 313.101   4
   4  -1  -5 18659.1 320.030   4
  -4   1  -5 18211.8 311.989   2
  -4  -1   5 17441.9 310.079   4
  -4  -1   5 17573.2 142.315   0
  -4  -1   5 17756.2 137.609   2
   4   1  -5 18371.7 294.695   1
   4   1  -6 4708.35 169.463   1
  -4   1  -6 4550.38 185.709   0
  -4  -1   6 4692.82 86.1783   2
  -4  -1   6 4816.16 174.534   1
  -4   1   6 4522.18 180.653   4
  -4   1   6 4540.21 177.092   1
   4  -1   6 4530.28 190.556   1
  -4  -1   6 4780.87 182.522   4
   4   1   6 4519.72 186.848   1
  -4   1   6 4403.35 76.2963   0
  -4  -1   7 14506.0 296.639   1
  -4   1  -7 14510.9 322.847   0
   4  -1   7 14358.8 319.476   1
   4   1   7 15019.8 320.097   1
  -4   1   7 14272.1 305.123   4
  -4  -1   7 14780.7 304.568   4
  -4   1   7 14471.7 314.069   1
  -4   1   7 14061.6 101.216   0
  -4  -1   8 4470.32 185.901   1
  -4   1   8 4194.30 193.643   1
  -4   1  -8 4614.73 222.965   0
   4  -1   8 4216.53 205.803   1
   4   1   8 4245.39 200.740   1
  -4   1   8 4315.09 195.979   4
  -4  -1   8 4471.35 190.227   4
   4  -1  -8 4577.67 104.922   2
  -4  -1   9 17262.7 352.045   1
  -4   1   9 17535.0 369.212   1
   4  -1  -9 17143.5 214.457   2
  -4   1  -9 16511.7 367.254   0
  -4   1   9 16894.8 357.175   4
   4  -1   9 17446.9 384.129   1
   4   1   9 16624.1 370.833   1
  -4  -1   9 17148.6 348.932   4
  -4   1 -10 212.751 151.590   0
  -4  -1  10 235.366 106.685   1
  -4   1  10 219.405 111.070   1
   4  -1 -10 238.475 76.3819   2
   4  -1  10 240.897 131.103   1
   4   1  10 166.468 135.135   1
  -4   1  10 124.820 111.215   4
  -4  -1  10 157.886 122.925   4
  -4  -1  11 897.479 135.676   1
  -4   1  11 730.637 144.683   1
  -4   1  11 746.752 136.263   4
  -4   1 -11 883.858 173.888   0
   4  -1  11 1056.88 150.508   1
   4   1  11 953.784 149.594   1
  -4  -1  11 1018.89 135.221   4
  -4  -1 -11 710.127 62.1242   3
  -4  -1  12 2697.51 181.984   1
  -4   1 -12 2602.60 222.328   0
  -4  -1  12 2511.31 179.102   4
   4  -1  12 2514.30 213.210   1
   4   1  12 2517.91 199.864   1
  -4   1  12 2449.47 197.776   1
  -4   1  12 2561.43 195.697   4
  -4  -1 -12 2828.05 89.7723   3
  -4   1  13 3987.47 241.977   1
  -4  -1 -13 3942.14 92.5378   3
  -4   1 -13 3490.39 239.743   0
  -4  -1  13 3841.69 212.910   4
   4  -1  13 3994.02 246.621   1
   4   1  13 3696.67 248.494   1
  -4  -1  13 4261.99 231.426   1
  -4   1 -14 3513.68 242.264   0
  -4  -1  14 3171.00 224.398   1
   4  -1  14 3408.15 247.185   1
   4   1  14 3741.64 236.870   1
  -4  -1  14 3417.75 209.280   4
  -4   1  14 3248.58 216.323   1
  -4   1  14 3637.26 195.575   3
  -4   1  15 1072.03 180.421   1
   4   1  15 681.626 175.754   1
  -4  -1 -15 767.260 186.054   0
  -4   1 -15 798.532 171.848   0
  -4  -1  15 770.887 139.768   4
   4  -1  15 631.312 145.456   1
  -4  -1  15 857.565 164.913   1
  -4   1  15 736.989 125.396   3
   4  -1  16 1346.20 211.503   1
  -4   1  16 1249.06 200.870   1
  -4  -1 -16 1327.19 216.549   0
  -4   1 -16 1443.21 203.009   0
   4   1  16 1636.13 197.346   1
  -4   1  16 1495.03 148.481   3
  -4  -1  16 1438.35 183.391   1
  -4  -1 -17 6739.26 334.434   0
  -4   1 -17 7000.89 323.847   0
   4  -1  17 7108.67 343.106   1
   4   1  17 7701.01 362.727   1
  -4  -1  17 7182.50 250.951   3
  -4   1  17 7218.27 263.254   3
  -4  -1  17 7272.28 334.835   1
  -4   1  17 6724.78 344.143   1
  -4   1  18 144.268 112.218   3
   4   1  18 439.375 200.861   1
  -4  -1  18 417.665 188.275   1
  -4   1  18 354.815 187.798   1
  -4  -1 -18 296.394 179.402   0
  -4   1 -18 219.529 175.011   0
   4  -1  18 245.150 199.370   1
  -4  -1  18 429.656 113.649   3
  -4  -1 -19 2396.25 248.487   0
  -4   1 -19 2438.71 242.772   0
   4  -1  19 2440.28 276.285   1
   4   1  19 2546.15 284.408   1
  -4   1  19 2943.36 279.139   1
  -4   1  19 2749.51 187.200   3
  -4  -1  19 2114.37 247.527   1
   4  -1  20 1554.89 232.880   1
  -4  -1  20 1279.35 207.862   1
  -4   1  20 1592.91 229.443   1
  -4  -1 -20 1526.05 233.271   0
  -4   1 -20 1181.56 225.305   0
   4   1  20 1347.51 256.174   1
  -4  -1  21 78.1957 212.941   1
  -4   1  21 348.301 225.156   1
   4   1  21-29.4574 227.818   1
  -4  -1 -21 304.812 209.197   0
   4  -1  21-71.0406 171.606   1
  -4   1 -21 209.150 207.188   0
  -4  -1  22 772.873 214.533   1
  -4   1  22 676.978 209.771   1
  -4  -1 -22 1034.71 245.898   0
  -4   1 -22 800.316 229.211   0
   4   1  22 1013.91 278.918   1
   4  -1  22 821.358 237.807   1
  -4  -1  23-18.7623 218.576   1
  -4   1  23 263.384 241.158   1
   4  -1  23 42.6479 230.329   1
   4  -2   0 122858. 2169.94   2
   4  -2   0 128206. 721.275   0
  -4   2   0 126643. 2790.21   0
  -4   2   0 124226. 2552.86   4
   4  -2  -1 6662.31 122.190   2
   4  -2   1 7349.46 192.652   0
   4  -2  -1 7386.85 177.383   0
  -4   2  -1 6462.85 182.978   0
  -4   2   1 6961.05 167.813   0
  -4   2   1 6966.84 171.729   4
  -4   2  -1 6872.71 154.409   4
   4  -2   1 7080.04 154.633   2
   4  -2   2 2515.60 112.423   2
   4  -2  -2 2531.14 112.572   0
  -4   2   2 2505.96 116.783   4
  -4   2  -2 2408.91 137.148   0
  -4   2   2 2496.02 105.925   0
  -4   2  -2 2348.92 97.6917   4
   4   2  -3 55546.7 452.018   1
   4  -2   3 55291.1 471.258   2
   4   2   3 54406.4 489.732   1
   4  -2  -3 55996.8 410.737   0
  -4   2  -3 55059.9 529.085   0
   4  -2  -3 56629.1 500.381   4
  -4   2   3 54130.2 491.589   4
  -4   2   3 55375.1 401.776   0
   4  -2  -3 56701.9 532.315   1
   4   2  -4 43898.5 415.822   1
   4  -2  -4 43819.0 482.035   1
  -4   2   4 43696.4 339.214   0
   4  -2   4 43761.3 446.451   2
   4   2   4 42969.1 457.992   1
   4  -2  -4 43494.2 345.190   0
  -4   2  -4 44020.3 491.195   0
  -4  -2   4 44353.5 298.804   0
  -4   2   4 44159.1 463.358   4
   4  -2  -4 45259.3 465.093   4
   4  -2   5 1523.70 123.247   2
   4  -2   5 1785.08 138.065   1
  -4  -2   5 1625.16 59.4854   0
   4   2   5 1761.22 126.079   1
  -4   2   5 1694.05 75.3178   0
  -4   2  -5 1644.60 141.395   0
   4  -2  -5 1699.27 80.4358   0
  -4   2   5 1629.26 126.346   4
  -4  -2   5 1762.09 131.764   4
   4   2  -5 1663.99 102.162   1
   4  -2   6 7875.74 229.489   2
  -4  -2   6 7871.78 205.362   1
   4  -2   6 7686.02 240.929   1
  -4   2   6 7684.40 130.445   0
  -4   2  -6 7562.96 231.819   0
   4   2   6 8152.67 233.072   1
   4  -2  -6 7955.51 138.398   0
   4   2  -6 7708.96 201.259   1
  -4  -2   6 8015.76 100.781   0
  -4   2   6 7750.92 226.768   4
  -4  -2   6 7787.80 229.130   4
   4  -2   7 13763.7 302.945   2
  -4  -2   7 13471.2 274.375   1
  -4  -2   7 13380.2 192.419   2
  -4   2   7 13193.7 309.265   1
   4  -2   7 12468.3 307.663   1
  -4   2  -7 13252.8 319.056   0
  -4  -2   7 13500.4 299.544   4
   4   2   7 12825.4 296.311   1
  -4   2   7 13321.7 294.008   4
   4  -2  -7 13273.3 164.370   0
  -4   2   7 13481.0 158.798   0
   4   2  -7 13844.0 275.259   1
   4  -2   8 6780.51 242.924   2
  -4  -2   8 7355.10 222.690   1
   4  -2  -8 7203.37 138.190   2
  -4   2   8 7046.06 243.633   1
  -4  -2   8 7543.64 159.912   2
   4  -2   8 7333.87 255.689   1
  -4   2  -8 8012.10 267.437   0
  -4   2   8 7114.14 238.755   4
   4   2   8 7221.16 238.937   1
   4  -2  -8 7162.56 116.151   0
  -4  -2   8 7276.42 236.257   4
   4  -2  -9 233.936 38.2539   0
  -4   2  -9 139.765 139.685   0
  -4  -2   9 198.771 91.7329   1
  -4  -2   9 295.075 75.8390   2
   4  -2  -9 161.415 66.5986   2
  -4   2   9 93.8182 106.312   1
  -4   2   9 224.042 113.375   4
   4  -2   9 216.294 114.604   1
   4   2   9 238.483 120.201   1
  -4  -2   9 246.328 107.406   4
  -4   2  -9 188.989 30.9922   3
  -4   2  10 12887.5 346.711   1
   4  -2  10 12446.7 345.813   1
  -4  -2  10 13120.1 235.198   2
   4  -2 -10 12089.9 211.230   2
  -4   2 -10 11793.1 331.294   0
   4   2  10 12736.2 344.016   1
   4  -2 -10 12147.5 126.200   0
  -4   2  10 12084.7 317.835   4
  -4  -2  10 13034.6 318.272   1
  -4  -2  10 11670.5 303.572   4
   4  -2 -11 739.485 99.8639   2
  -4  -2  11 686.259 118.807   1
  -4   2  11 666.732 123.130   1
   4  -2 -11 664.495 34.3489   0
   4  -2  11 604.145 148.157   1
  -4   2 -11 994.581 166.070   0
   4   2  11 720.300 143.134   1
  -4  -2  11 701.916 138.928   4
  -4  -2 -11 710.556 75.0736   3
  -4  -2 -12 485.365 67.6980   3
  -4  -2  12 477.439 122.041   1
  -4   2  12 748.363 151.423   1
   4  -2 -12 548.033 102.334   2
   4  -2  12 353.196 148.313   1
  -4   2 -12 466.306 140.308   0
   4   2  12 538.074 151.324   1
  -4  -2  12 352.888 121.407   4
  -4   2  12 550.262 114.324   3
  -4   2  13 13049.4 387.573   1
  -4   2 -13 12709.4 373.343   0
   4  -2  13 12915.9 388.162   1
   4   2  13 13426.5 391.344   1
  -4  -2  13 12417.2 344.607   4
  -4   2  13 12613.3 324.966   3
  -4  -2 -13 13189.8 210.715   3
  -4  -2  13 13205.8 363.712   1
  -4   2 -13 13191.3 230.516   4
  -4   2  14 1341.62 177.502   1
  -4  -2  14 1454.59 173.727   1
  -4   2 -14 1419.00 189.452   0
   4  -2  14 1269.52 174.059   1
  -4  -2  14 1595.33 167.952   4
   4   2  14 1261.97 193.385   1
  -4   2  14 1272.09 142.428   3
  -4   2 -15 7742.93 322.498   0
  -4   2  15 7953.65 338.401   1
   4  -2  15 8198.56 349.215   1
   4   2  15 7741.08 341.086   1
  -4  -2  15 7676.19 291.225   4
  -4   2  15 8478.48 281.770   3
  -4  -2  15 8107.92 315.014   1
  -4   2  16 10417.2 402.465   1
  -4  -2  16 10029.3 362.694   1
  -4  -2  16 9678.32 333.072   4
  -4   2 -16 9615.41 356.690   0
   4  -2  16 9591.23 389.949   1
   4   2  16 10466.8 393.036   1
  -4   2  16 9992.06 306.459   3
  -4   2  17 174.596 117.779   3
  -4  -2  17 50.5588 133.525   1
  -4   2  17 271.344 178.705   1
   4   2  17 245.064 158.160   1
   4  -2  17 142.023 149.106   1
  -4   2 -17 83.2479 151.949   0
  -4   2  18 222.235 124.333   3
  -4  -2  18 144.428 147.757   1
  -4   2  18 132.487 191.632   1
  -4  -2 -18 0.81025 189.045   0
  -4   2 -18 93.4630 168.408   0
   4   2  18 169.595 170.890   1
   4  -2  18 7.95668 188.006   1
  -4   2  19 1592.95 247.808   1
  -4  -2 -19 1270.94 236.215   0
   4   2  19 1252.69 231.104   1
  -4   2  19 1320.40 159.890   3
   4  -2  19 1432.77 249.267   1
  -4   2 -19 989.206 201.055   0
  -4  -2  19 1701.80 234.561   1
  -4  -2 -20 1650.45 260.534   0
  -4   2  20 2158.95 251.693   1
   4   2  20 1468.60 248.812   1
   4  -2  20 1473.09 225.947   1
  -4   2 -20 1658.32 236.899   0
  -4  -2  20 1813.09 237.022   1
  -4  -2  21 1777.01 260.276   1
  -4   2  21 1742.46 273.393   1
   4   2  21 1972.87 265.272   1
  -4  -2 -21 1748.15 256.527   0
  -4   2 -21 1797.71 240.955   0
   4  -2  21 1838.04 251.836   1
  -4   2  22 1186.41 232.862   1
  -4  -2  22 1158.08 236.436   1
   4   2  22 1520.64 251.696   1
  -4   2 -22 1076.61 226.208   0
  -4  -2 -22 1054.64 242.583   0
   4  -2  22 1024.89 259.433   1
  -4  -2  23 43.5655 215.730   1
  -4   3   0 1687.25 116.015   0
   4  -3   0 1825.04 116.029   0
  -4   3   0 1677.75 92.6508   4
  -4   3  -1 21803.4 328.547   0
   4  -3   1 21793.8 328.305   0
   4  -3  -1 22739.3 295.455   4
   4  -3  -1 22667.7 312.326   0
  -4   3   1 20864.2 281.266   4
  -4   3  -1 21639.3 257.010   4
  -4   3   1 21542.3 301.290   0
   4  -3  -2 48775.6 446.241   4
   4   3   2 47016.9 425.089   1
  -4  -3   2 47801.9 392.611   0
   4  -3   2 50457.4 513.611   0
   4  -3  -2 47660.1 430.433   0
  -4   3  -2 47692.2 495.975   0
  -4   3   2 47539.6 442.217   4
   4  -3   2 47246.9 434.377   2
  -4   3  -2 47943.8 352.360   4
  -4   3   2 47641.4 427.244   0
  -4   3   3 2494.82 111.620   0
   4  -3  -3 2180.71 134.541   1
   4  -3   3 2400.11 129.181   2
  -4  -3   3 2301.99 93.5117   0
   4   3  -3 2460.49 103.621   1
   4   3   3 2318.19 121.121   1
   4  -3   3 2776.83 164.525   0
  -4   3   3 2484.88 127.980   4
   4  -3  -3 2513.19 128.114   4
   4  -3  -3 2261.10 111.636   0
  -4   3  -3 2383.16 135.578   0
  -4   3  -3 2368.21 87.1229   4
   4  -3   4 11108.7 244.810   2
  -4   3   4 10732.3 195.504   0
   4   3   4 10930.0 235.740   1
  -4   3  -4 10270.7 253.116   0
   4  -3  -4 10948.9 200.851   0
  -4  -3   4 11083.4 173.434   0
  -4   3  -4 10730.9 149.704   4
  -4   3   4 10831.1 239.169   4
   4  -3  -4 11030.6 247.819   4
   4   3  -4 11087.9 205.652   1
   4  -3   5 30958.1 416.606   2
  -4   3  -5 31026.4 316.978   3
   4  -3   5 30929.1 439.739   1
  -4   3   5 30954.3 412.154   4
   4   3   5 31246.3 405.899   1
  -4   3  -5 31343.8 233.253   4
  -4   3  -5 31308.9 448.775   0
  -4   3   5 31129.0 313.488   0
   4  -3  -5 31943.2 320.304   0
   4   3  -5 31729.8 356.347   1
  -4  -3   5 31269.4 270.934   0
   4  -3   6 75.0988 116.072   2
   4  -3   6 107.384 104.918   1
  -4   3  -6 73.3977 111.393   0
  -4   3   6 87.9508 50.0141   0
   4   3   6 57.2135 86.8440   1
  -4   3   6 47.3279 87.2536   4
  -4  -3   6 200.321 105.594   4
   4  -3  -6 39.0977 58.6976   0
  -4  -3   6 90.6940 40.1950   0
   4   3  -6 78.3015 65.7500   1
  -4   3  -6 104.336 47.3395   3
   4  -3   7 11878.1 290.604   2
  -4  -3   7 11786.6 250.301   1
  -4   3   7 12467.1 303.592   1
   4  -3   7 12224.2 303.093   1
  -4  -3   7 12228.5 150.572   0
  -4   3   7 12293.1 188.680   0
   4   3   7 12141.9 292.109   1
   4  -3  -7 11869.3 191.421   0
  -4   3  -7 11791.5 309.665   0
  -4   3   7 12136.8 290.778   4
   4   3  -7 12356.7 254.328   1
  -4  -3   7 11732.6 278.593   4
  -4   3  -7 12074.7 179.306   3
  -4   3  -8 9107.78 143.515   3
  -4  -3   8 9494.59 240.036   1
   4  -3   8 9056.61 286.032   2
  -4   3   8 9524.04 284.943   1
  -4  -3   8 9259.33 196.928   2
  -4   3   8 8983.08 159.090   0
   4  -3   8 8876.95 276.954   1
   4   3  -8 9017.51 233.325   1
   4   3   8 9208.86 269.612   1
  -4   3  -8 8898.14 271.793   0
  -4  -3   8 9261.27 119.583   0
  -4   3   8 8723.88 260.293   4
   4  -3  -8 8796.19 163.039   0
  -4   3   8 9077.40 260.118   3
  -4  -3   8 9030.35 259.328   4
  -4   3   9 9417.95 290.045   1
  -4  -3   9 9520.80 101.528   0
   4  -3   9 9530.12 292.938   1
  -4  -3   9 9493.23 211.403   2
  -4   3  -9 9032.31 290.426   0
   4   3   9 9155.34 285.769   1
   4  -3  -9 9655.01 165.900   0
  -4  -3   9 9653.09 276.938   4
  -4  -3   9 9338.08 252.440   1
  -4   3   9 9344.74 270.847   3
  -4   3  -9 9435.45 125.107   3
   4  -3   9 9122.60 301.853   2
  -4  -3  10 6014.39 219.316   1
  -4   3  10 5730.99 239.162   1
   4  -3  10 5395.74 263.606   2
  -4  -3  10 6063.91 184.640   2
   4  -3  10 5668.90 249.728   1
  -4   3 -10 5588.03 248.867   0
   4   3  10 6358.17 255.425   1
  -4  -3  10 5763.52 236.177   4
   4  -3 -10 6055.91 132.829   0
  -4   3 -10 5921.04 108.601   4
  -4   3  10 6198.22 227.718   3
  -4  -3  11 3721.95 196.104   1
  -4   3  11 3410.35 220.349   1
   4  -3  11 3223.20 238.312   2
   4  -3 -11 3246.10 142.532   2
  -4  -3  11 3379.85 159.472   2
   4  -3  11 3648.72 210.414   1
  -4   3 -11 2950.64 197.466   0
  -4   3 -11 3501.70 94.3357   4
   4   3  11 3580.09 205.438   1
  -4  -3  11 3217.58 200.691   4
   4  -3 -11 3297.96 101.039   0
  -4   3  11 3428.73 183.788   3
  -4  -3 -11 3655.87 144.282   3
  -4  -3  12 3906.68 204.325   1
  -4   3  12 3531.85 229.696   1
  -4  -3  12 4038.21 178.863   2
  -4   3 -12 3802.42 104.570   4
   4  -3 -12 3827.24 164.034   2
  -4  -3 -12 3746.58 142.022   3
   4  -3  12 4144.78 246.374   1
  -4   3 -12 3818.57 243.781   0
   4   3  12 4100.93 244.913   1
  -4  -3  12 3917.31 210.238   4
   4  -3 -12 3762.74 102.884   0
  -4   3  12 3700.25 195.358   3
  -4  -3 -13 497.218 79.4743   3
  -4  -3  13 257.212 107.465   2
  -4  -3  13 601.052 132.874   1
  -4   3  13 497.963 152.098   1
   4   3  13 487.080 129.807   1
  -4   3 -13 348.869 59.7783   4
   4  -3  13 395.669 149.153   1
  -4   3 -13 276.133 135.785   0
   4  -3 -13 429.226 51.6720   0
  -4  -3  13 391.831 117.318   4
  -4   3  13 334.340 112.215   3
  -4  -3  14 2139.17 190.927   1
  -4   3  14 2451.55 221.948   1
  -4   3 -14 2307.72 214.284   0
   4  -3  14 2356.92 214.654   1
   4   3  14 2272.74 203.972   1
  -4  -3  14 2145.19 183.469   4
  -4   3  14 2080.57 165.765   3
  -4   3  15 4276.22 264.580   1
  -4   3 -15 4771.24 275.271   0
   4  -3  15 4790.57 285.509   1
   4   3  15 4362.70 277.941   1
  -4   3  15 4630.57 227.452   3
  -4  -3  15 4488.68 232.244   4
  -4  -3  15 4712.60 253.725   1
  -4   3  16 723.965 137.714   3
  -4  -3  16 778.427 157.755   1
  -4   3  16 690.542 173.051   1
   4   3  16 584.436 181.877   1
   4  -3  16 582.275 182.273   1
  -4   3 -16 724.890 185.992   0
  -4  -3  16 774.844 152.106   4
  -4  -3  17 4557.02 250.345   4
  -4   3 -17 4355.70 277.624   0
   4  -3  17 4431.52 283.247   1
   4   3  17 4355.09 301.453   1
  -4  -3  17 4615.38 269.876   1
  -4   3  17 4376.47 227.398   3
  -4   3  17 4534.22 302.983   1
  -4  -3  18 1315.33 197.876   1
   4   3  18 905.003 214.659   1
  -4   3  18 1410.20 237.858   1
  -4   3 -18 1296.68 204.254   0
   4  -3  18 1089.24 223.402   1
  -4   3  18 1391.58 166.532   3
   4   3  19 1491.27 241.976   1
  -4   3  19 1205.79 220.120   1
  -4  -3  19 1327.81 221.678   1
   4  -3  19 1093.81 204.817   1
  -4   3 -19 1037.57 199.137   0
  -4   3  19 1196.47 155.493   3
  -4  -3  20 964.890 201.776   1
  -4   3  20 1005.28 212.802   1
   4   3  20 1143.43 225.412   1
  -4  -3 -20 1321.02 254.081   0
   4  -3  20 874.003 216.690   1
  -4   3 -20 1121.56 214.969   0
  -4   3  21 187.537 231.992   1
  -4   3 -21 158.273 200.446   0
  -4  -3  21 171.732 195.702   1
  -4  -3 -21 207.387 215.639   0
   4   3  21 263.882 187.985   1
   4  -3  21 217.005 227.212   1
  -4  -3  22 1380.03 238.235   1
  -4   3  22 1654.27 257.716   1
   4  -3  22 1503.74 269.745   1
  -4  -3 -22 1238.24 260.051   0
   4   3  22 1844.03 287.640   1
  -4   3 -22 1356.05 237.665   0
  -4  -3  23 967.257 242.963   1
  -4  -4   0 24637.6 332.775   0
  -4   4   0 23689.8 347.085   3
   4  -4   0 25047.8 359.638   0
  -4   4   0 23631.3 287.692   4
   4  -4   0 24070.8 291.688   4
  -4   4   0 24408.2 352.060   0
  -4   4   1 2348.23 129.382   0
   4   4   1 2447.46 102.665   1
   4  -4   1 2331.49 137.158   0
   4  -4  -1 2539.28 135.549   0
  -4  -4   1 2503.96 119.675   0
  -4   4   1 2655.26 117.129   4
  -4   4  -1 2355.99 100.120   4
   4  -4  -1 2652.10 122.305   4
  -4   4  -1 2555.40 140.331   0
  -4   4   1 2542.56 140.494   3
  -4   4  -1 2529.26 122.197   3
  -4  -4   2 23156.2 302.891   0
   4   4   2 22769.3 290.054   1
   4   4  -2 23183.7 257.179   1
  -4   4  -2 22169.4 354.416   0
  -4   4   2 23256.4 329.792   0
   4  -4  -2 23778.1 333.693   0
  -4   4   2 22436.8 316.465   4
  -4   4  -2 22710.1 241.931   4
  -4   4   2 22605.6 360.760   3
  -4   4  -2 22792.9 323.023   3
   4  -4  -2 23864.5 325.302   4
   4   4  -3 17401.1 229.580   1
  -4   4   3 17712.2 282.129   0
   4   4   3 17534.1 271.711   1
  -4  -4   3 18038.6 257.613   0
  -4   4  -3 17650.3 194.299   4
   4  -4  -3 17853.8 284.994   0
  -4   4   3 17343.0 296.135   4
   4  -4   3 16776.5 299.523   2
  -4   4  -3 17552.2 334.052   0
  -4   4   3 17797.2 330.588   3
  -4   4  -3 17014.9 271.415   3
   4  -4  -3 18436.7 301.118   4
   4   4  -4 424.981 61.4306   1
   4  -4   4 456.679 107.704   2
   4   4   4 369.294 80.0172   1
  -4   4   4 428.917 84.2872   4
  -4   4  -4 407.781 41.0419   4
  -4  -4   4 342.041 61.9834   0
  -4   4   4 490.689 74.8790   0
   4  -4  -4 375.335 85.3069   0
  -4   4  -4 315.690 105.942   0
  -4   4   4 536.434 90.4229   3
  -4   4  -4 355.809 68.5975   3
   4  -4   5 4625.68 189.194   2
   4  -4  -5 4812.10 155.070   0
   4   4   5 4738.53 171.124   1
  -4   4  -5 4753.68 75.8456   4
  -4   4  -5 4856.35 213.161   0
  -4   4   5 4807.24 150.234   0
  -4  -4   5 4826.92 131.313   0
  -4   4  -5 4832.57 141.908   3
   4   4  -5 4802.41 141.979   1
  -4   4   5 4654.09 194.284   3
   4  -4   6 1440.14 142.300   1
   4   4   6 1398.97 122.112   1
  -4   4  -6 1293.33 132.881   0
   4   4  -6 1473.97 96.0660   1
   4  -4  -6 1414.41 98.2461   0
   4  -4   6 1403.80 140.941   2
  -4  -4   6 1410.32 80.1685   0
  -4   4  -6 1397.89 84.3142   3
  -4   4   6 1458.82 132.838   3
  -4   4   6 1323.52 90.2714   0
   4  -4   7 14889.1 337.667   2
  -4  -4   7 15112.0 270.627   1
  -4   4   7 15429.8 347.918   1
   4  -4   7 16071.4 352.894   1
  -4   4   7 15470.1 245.077   0
   4   4   7 14896.4 316.261   1
  -4   4  -7 15285.1 344.826   0
  -4  -4   7 14338.8 318.790   4
   4  -4  -7 15555.8 248.675   0
   4   4  -7 15336.4 271.897   1
  -4   4   7 14945.7 330.236   3
  -4   4  -7 15116.0 217.443   3
  -4  -4   7 15067.0 208.045   0
   4  -4   8 34404.2 528.887   2
  -4   4   8 35584.8 536.708   1
   4  -4   8 35658.2 531.615   1
  -4   4   8 35852.8 363.692   0
  -4  -4   8 36682.1 439.618   1
   4   4   8 36684.3 510.776   1
  -4   4  -8 36021.7 539.632   0
   4   4  -8 37036.3 438.382   1
  -4  -4   8 36189.1 494.249   4
  -4  -4   8 37335.0 308.628   0
   4  -4  -8 36642.3 369.097   0
  -4   4   8 36216.1 514.552   3
  -4   4  -8 36516.0 310.054   3
  -4   4   9 541.598 70.5947   0
   4  -4  -9 581.123 78.8532   0
   4  -4   9 582.661 143.029   2
  -4  -4   9 629.709 100.544   1
  -4   4   9 745.806 137.470   1
  -4  -4   9 640.032 104.348   2
   4  -4   9 833.686 129.129   1
  -4  -4   9 602.801 122.362   4
  -4  -4   9 551.268 61.1189   0
   4   4   9 494.415 119.116   1
  -4   4  -9 429.874 144.360   0
  -4   4  -9 526.899 49.8283   3
  -4   4   9 476.772 121.978   3
  -4   4  10 1943.11 177.755   1
  -4  -4  10 1793.31 141.185   1
  -4  -4  10 1970.42 79.9299   0
   4  -4  10 1901.72 174.439   1
   4  -4  10 1408.26 199.817   2
   4   4  10 1671.15 165.970   1
  -4   4 -10 1893.37 194.176   0
  -4  -4  10 1730.13 167.696   4
  -4  -4  10 1832.05 137.603   2
  -4   4  10 1710.93 144.272   3
   4  -4 -10 1686.87 102.698   0
  -4   4  11 4962.94 229.190   3
  -4  -4  11 5357.47 217.594   1
  -4   4  11 4856.10 252.501   1
   4  -4  11 4760.02 264.836   2
  -4  -4  11 5244.10 198.325   2
   4  -4  11 4547.04 231.954   1
   4   4  11 5066.24 245.587   1
  -4   4 -11 4704.30 253.990   0
  -4  -4  11 5408.49 234.448   4
   4  -4 -11 4799.86 146.213   0
  -4  -4  12 15423.4 362.380   1
  -4   4  12 16065.5 423.915   1
   4  -4  12 15533.0 417.795   2
  -4  -4  12 15808.8 326.497   2
   4  -4 -12 15620.8 241.095   0
  -4  -4  12 15342.0 364.755   4
   4  -4  12 15644.9 421.357   1
   4   4  12 15519.7 404.485   1
  -4   4 -12 15853.8 411.400   0
  -4   4  12 16151.2 379.574   3
  -4   4  13 297.986 116.859   3
   4   4  13 126.081 116.311   1
   4  -4  13 123.428 137.653   2
  -4   4  13 310.653 119.452   1
  -4  -4  13 43.5914 104.880   2
   4  -4  13 309.895 136.860   1
  -4  -4  13 107.231 111.330   4
  -4  -4  13 243.054 107.660   1
  -4   4 -13 251.819 135.379   0
   4  -4  14 4584.98 257.576   1
  -4   4  14 4585.62 274.334   1
  -4  -4  14 4829.31 217.070   2
  -4   4 -14 4403.21 264.012   0
   4   4  14 4547.35 262.710   1
  -4  -4  14 4323.68 225.756   4
  -4   4  14 4470.09 227.214   3
  -4  -4  14 5032.36 243.059   1
  -4   4  15 1797.36 216.265   1
  -4  -4  15 1690.10 170.414   4
  -4  -4  15 1641.35 160.160   2
  -4  -4  15 1733.64 181.026   1
   4  -4  15 1925.67 195.196   1
  -4   4 -15 1801.56 193.829   0
   4   4  15 1708.61 194.930   1
  -4   4  15 1565.69 164.344   3
  -4   4  16 1867.90 225.889   1
  -4  -4  16 1821.55 198.015   1
  -4  -4  16 1480.73 172.063   4
  -4   4  16 1938.21 175.333   3
   4  -4  16 1946.78 224.375   1
  -4   4 -16 1655.44 204.039   0
   4   4  16 1624.46 196.442   1
  -4   4  17 3233.11 261.055   1
   4  -4  17 3030.17 261.659   1
  -4   4 -17 3210.60 250.809   0
   4   4  17 3453.52 265.603   1
  -4  -4  17 2939.72 215.270   4
  -4   4  17 3164.52 212.197   3
  -4  -4  17 3193.75 240.141   1
  -4   4  18 1880.95 233.173   1
  -4  -4  18 1662.65 210.009   1
   4  -4  18 1930.04 227.664   1
  -4   4 -18 1998.86 232.438   0
   4   4  18 1973.81 253.548   1
  -4   4  18 1828.41 183.687   3
  -4   4  19 789.072 161.082   3
  -4   4  19 745.742 220.455   1
   4   4  19 859.969 239.036   1
   4  -4  19 776.258 218.821   1
  -4  -4  19 800.160 183.309   1
  -4   4 -19 829.495 197.405   0
  -4  -4  20 393.947 197.448   1
  -4   4  20 639.304 240.853   1
  -4   4  20 476.045 144.844   3
   4  -4  20 650.440 223.277   1
   4   4  20 517.452 217.165   1
  -4   4 -20 312.164 182.705   0
  -4  -4  21 631.838 197.816   1
  -4   4  21 1273.12 266.991   1
   4  -4  21 1024.40 229.235   1
   4   4  21 1052.75 226.672   1
  -4   4 -21 1043.92 235.195   0
  -4  -4  22-102.486 199.135   1
  -4   4  22 117.321 213.120   1
  -4  -4 -22 228.214 251.933   0
   4  -4  22 77.2614 227.405   1
   4   4  22-6.03185 235.764   1
  -4   4 -22 73.5926 202.137   0
  -4  -4  23 1477.57 278.318   1
  -4   5   0 41478.8 488.557   0
   4   5   0 40619.9 327.900   1
   4  -5   0 42727.3 396.866   4
  -4   5   0 40826.0 478.142   3
   4   5   1 9942.92 176.330   1
  -4   5   1 9440.37 236.808   0
   4  -5  -1 10354.9 217.538   4
   4  -5   1 10049.2 188.652   4
  -4   5   1 9895.74 253.208   3
  -4  -5   1 9543.40 220.398   0
  -4   5  -1 9577.16 238.910   3
  -4   5  -1 9786.35 256.453   0
   4   5  -2 1659.31 73.5037   1
   4   5   2 1477.74 87.4568   1
   4  -5  -2 1526.70 111.525   4
  -4  -5   2 1616.49 109.521   0
  -4   5   2 1585.63 123.817   0
  -4   5   2 1416.70 113.308   3
  -4   5  -2 1754.67 114.772   3
  -4   5  -2 1659.39 140.851   0
  -4  -5   3 13446.1 247.515   0
   4   5   3 12964.1 230.189   1
  -4   5   3 13555.3 272.153   0
  -4   5   3 13364.3 298.269   3
   4  -5  -3 13297.9 270.988   0
  -4   5  -3 13479.3 308.473   0
  -4   5  -3 13455.2 259.276   3
   4   5  -3 12927.3 183.273   1
  -4  -5   4 6302.58 171.650   0
  -4   5   4 6005.04 210.141   3
   4   5   4 6009.08 173.644   1
  -4   5   4 6236.47 188.028   0
   4  -5  -4 6419.83 195.130   0
   4   5  -4 6321.06 139.536   1
  -4   5  -4 6005.94 225.618   0
  -4   5  -4 6097.21 176.002   3
  -4   5   5 16188.5 287.350   0
   4  -5   5 15576.1 340.845   2
   4  -5  -5 16004.8 286.337   0
   4   5   5 15948.2 289.854   1
  -4  -5   5 15800.2 255.150   0
  -4   5  -5 15646.6 348.126   0
  -4   5   5 16073.7 342.557   3
  -4   5  -5 16016.1 265.063   3
   4   5  -5 15671.1 229.609   1
  -4   5   6 2233.13 122.749   0
   4   5  -6 2238.86 107.393   1
   4  -5   6 2327.98 168.555   2
   4  -5   6 2223.29 155.131   1
  -4  -5   6 2451.20 115.243   0
   4   5   6 2434.27 139.046   1
   4  -5  -6 2449.55 133.894   0
  -4   5  -6 2497.10 166.959   0
  -4   5   6 2040.13 153.964   3
  -4   5  -6 2235.00 111.062   3
  -4   5  -7 6313.40 244.674   0
   4  -5   7 6366.29 246.941   2
  -4  -5   7 6637.83 167.523   0
   4  -5   7 6585.38 240.751   1
  -4   5   7 6194.68 182.605   0
  -4   5   7 6797.04 248.996   3
   4   5   7 6466.87 221.323   1
   4   5  -7 6504.71 175.844   1
   4  -5  -7 6682.59 191.892   0
  -4   5  -7 6472.68 162.282   3
  -4   5  -8 9923.51 302.817   0
   4  -5   8 10000.4 316.275   2
  -4   5  -8 10534.4 192.356   3
  -4  -5   8 10237.5 231.389   1
   4  -5   8 10422.4 300.903   1
  -4   5   8 10556.4 313.896   1
   4   5   8 10120.8 279.612   1
   4   5  -8 10303.5 232.707   1
  -4  -5   8 9902.89 285.199   4
  -4   5   8 10026.1 223.684   0
  -4   5   8 10200.4 298.106   3
   4  -5  -8 10762.1 234.480   0
  -4  -5   8 10182.2 198.153   0
  -4  -5   9 15168.8 295.448   1
   4  -5   9 14703.4 392.236   2
   4  -5   9 14008.8 361.450   1
  -4  -5   9 14758.8 231.488   0
   4   5   9 14746.0 350.016   1
  -4   5   9 14909.5 267.047   0
   4   5  -9 14688.8 290.623   1
  -4   5   9 14854.8 379.548   1
  -4   5  -9 14274.3 376.338   0
  -4  -5   9 14192.6 334.175   4
  -4   5   9 14782.7 359.747   3
   4  -5  -9 14909.9 272.819   0
   4  -5  10 1398.68 175.776   2
  -4   5  10 1822.81 173.781   1
   4  -5  10 1569.10 175.533   1
  -4  -5  10 1781.71 105.268   0
   4   5  10 1760.62 166.047   1
  -4  -5  10 1504.02 159.403   4
  -4   5 -10 1679.32 182.548   0
  -4   5  10 1820.69 171.720   3
  -4  -5  10 1684.17 133.109   1
   4  -5 -10 1607.78 119.672   0
  -4   5  11 1703.84 180.235   1
  -4  -5  11 1622.42 150.443   2
  -4  -5  11 1480.41 93.1195   0
   4  -5  11 1398.84 207.172   2
   4  -5  11 1397.26 173.239   1
   4   5  11 1462.81 164.577   1
  -4  -5  11 1452.85 160.475   4
  -4   5  11 1516.06 165.967   3
  -4   5 -11 1302.93 183.094   0
  -4  -5  11 1439.98 133.510   1
   4  -5 -11 1526.43 115.056   0
  -4   5 -12 3589.06 239.731   0
  -4  -5  12 3962.85 195.916   1
  -4   5  12 3603.35 227.563   1
   4  -5  12 3446.49 237.489   2
  -4  -5  12 3414.94 186.456   2
  -4  -5  12 3786.21 121.222   0
   4  -5  12 3682.10 222.499   1
  -4   5  12 3645.63 205.807   3
   4   5  12 3464.70 222.064   1
  -4  -5  12 3444.68 202.801   4
   4  -5  13 3690.46 259.340   2
  -4  -5  13 4027.35 207.364   2
  -4  -5  13 3821.87 215.504   4
   4  -5  13 4201.62 254.440   1
  -4  -5  13 4605.76 219.453   1
  -4   5  13 3682.77 238.663   1
   4   5  13 3875.46 244.631   1
  -4   5  13 4188.44 230.503   3
  -4   5 -13 3783.93 244.821   0
  -4   5  14 1948.36 198.410   1
  -4  -5  14 1700.18 164.404   2
   4  -5  14 1259.81 223.284   2
   4  -5  14 1626.78 201.028   1
   4   5  14 1820.77 203.630   1
  -4   5 -14 1666.99 189.732   0
  -4  -5  14 1751.77 168.801   4
  -4   5  14 1445.83 165.091   3
  -4  -5  14 1851.81 167.275   1
  -4  -5  15 2446.67 195.180   1
  -4   5  15 2529.47 247.945   1
   4  -5  15 2354.45 256.674   2
  -4  -5  15 2416.36 189.862   2
   4  -5  15 2662.39 237.049   1
   4   5  15 2467.23 219.095   1
  -4  -5  15 2525.42 195.084   4
  -4   5 -15 2552.35 233.361   0
  -4   5  15 2449.51 190.078   3
  -4   5  16 211.411 126.234   3
  -4  -5  16 162.584 136.232   1
  -4  -5  16 175.749 138.448   2
  -4   5  16 98.0544 145.355   1
   4  -5  16 72.6020 163.535   1
  -4  -5  16 173.989 126.490   4
   4   5  16 187.443 149.296   1
  -4   5 -16 78.2577 150.782   0
  -4   5  17 1897.47 232.393   1
   4  -5  17 1931.06 216.493   1
  -4  -5  17 1706.89 179.036   4
   4   5  17 1924.53 247.628   1
  -4   5 -17 1784.41 213.785   0
  -4  -5  17 2203.34 214.407   1
  -4   5  17 1778.59 187.741   3
  -4  -5  18 1027.77 184.610   1
  -4   5  18 909.236 218.836   1
   4  -5  18 1099.01 217.895   1
  -4  -5  18 876.361 170.627   4
   4   5  18 1281.70 229.242   1
  -4   5  18 1280.94 176.480   3
  -4   5 -18 1170.84 208.716   0
  -4   5 -19 864.607 200.893   0
  -4   5  19 1085.72 172.374   3
  -4  -5  19 849.069 187.244   1
  -4   5  19 962.122 223.195   1
   4  -5  19 854.407 207.852   1
   4   5  19 952.502 205.470   1
  -4   5 -20 484.031 195.607   0
  -4   5  20 428.255 153.085   3
  -4   5  20 593.654 199.133   1
   4   5  20 627.066 247.373   1
   4  -5  20 443.625 217.284   1
  -4  -5  20 654.890 193.419   1
  -4   5 -21 360.399 190.703   0
  -4  -5  21 413.662 196.155   1
  -4   5  21 425.789 222.877   1
   4  -5  21 636.854 207.968   1
   4   5  21 649.018 233.854   1
  -4  -5  22 435.293 219.116   1
   4  -5  22 648.298 233.100   1
   4   5  22 846.436 257.658   1
  -4  -5  23 131.382 200.842   1
  -4   6   0 67149.9 663.831   0
   4   6   0 66284.5 377.872   1
   4  -6   0 68804.6 521.203   4
  -4   6   0 66685.0 644.465   3
  -4   6   1 596.173 112.362   3
  -4   6  -1 586.182 101.866   3
   4  -6   1 600.377 78.3558   4
   4   6   1 493.062 56.4839   1
  -4   6  -1 534.179 124.242   0
   4   6  -1 547.577 48.3386   1
   4   6  -1 612.112 46.8426   1
  -4   6   1 539.959 110.136   0
   4  -6  -1 537.834 94.6361   4
  -4   6  -2 16323.2 351.820   0
   4  -6  -2 18035.2 307.769   4
  -4   6   2 17228.5 335.571   0
   4   6   2 17214.1 235.557   1
   4  -6   2 16712.9 228.758   4
  -4   6   2 17201.7 352.247   3
   4   6  -2 16843.5 171.337   1
  -4   6  -2 16212.4 311.633   3
   4   6  -3 1003.85 53.7141   1
   4   6   3 1199.55 85.3013   1
  -4   6   3 1144.37 114.105   0
  -4   6  -3 1137.76 126.967   0
  -4   6   3 935.940 127.485   3
  -4   6  -3 1225.05 109.093   3
  -4   6  -4 3878.00 157.269   3
   4   6   4 3928.70 143.527   1
   4   6  -4 3806.51 98.2970   1
  -4   6   4 3988.58 175.160   0
  -4  -6   4 3974.93 158.491   0
  -4   6   4 4150.36 196.521   3
  -4   6  -4 3590.92 188.885   0
  -4   6   5 4598.37 212.594   3
   4   6   5 4435.06 161.670   1
  -4  -6   5 4658.44 166.153   0
   4   6  -5 4257.42 115.821   1
  -4   6   5 4268.58 175.115   0
  -4   6  -5 4364.20 204.366   0
  -4   6  -5 4699.76 166.311   3
   4  -6   6 8595.61 292.608   2
   4  -6   6 8778.46 272.971   1
  -4  -6   6 9058.77 215.721   0
  -4   6   6 8759.91 234.727   0
   4   6   6 9300.52 239.017   1
   4   6  -6 8790.03 174.875   1
  -4   6  -6 9110.61 299.679   0
  -4   6   6 9125.22 289.144   3
  -4   6  -6 9392.85 219.282   3
  -4  -6   7 14711.8 269.809   0
   4  -6   7 13846.0 363.428   2
   4  -6   7 14286.3 343.907   1
  -4   6   7 14380.8 293.717   0
   4   6   7 14729.1 313.581   1
   4   6  -7 14110.5 236.961   1
  -4   6  -7 14201.1 361.760   0
   4   6  -7 14606.6 264.236   0
  -4   6   7 14318.9 350.432   3
  -4   6  -7 14591.5 260.346   3
  -4   6   8 683.076 139.295   3
  -4   6  -8 701.566 144.517   0
   4  -6   8 686.143 172.302   2
  -4  -6   8 553.180 92.6258   0
   4  -6   8 603.352 137.551   1
   4   6  -8 934.556 93.8057   0
   4   6  -8 729.444 90.6722   1
   4   6   8 764.753 115.003   1
  -4   6   8 831.999 105.214   0
  -4  -6   9 5865.00 187.072   1
   4  -6   9 5399.89 279.683   2
  -4   6   9 5633.50 257.287   1
   4   6  -9 5545.18 167.117   0
   4  -6   9 5469.56 244.695   1
  -4   6   9 5898.24 198.273   0
   4   6  -9 5773.51 185.447   1
   4   6   9 5785.48 234.159   1
  -4  -6   9 5577.67 231.743   4
  -4  -6   9 5908.96 176.622   0
  -4   6  -9 5942.70 270.122   0
  -4   6   9 5257.97 245.823   3
   4   6 -10 4378.05 147.207   0
  -4  -6  10 4880.11 182.680   1
   4  -6  10 4444.70 263.347   2
  -4   6  10 4971.10 251.025   1
   4  -6  10 4914.16 245.121   1
  -4   6  10 5112.45 185.724   0
   4   6  10 5084.20 235.269   1
  -4   6 -10 4694.70 247.479   0
  -4  -6  10 4877.60 166.552   0
  -4  -6  10 4876.38 225.302   4
  -4   6  10 4659.08 234.058   3
  -4  -6  11 2251.95 147.354   1
   4  -6  11 2156.86 208.265   2
  -4   6  11 2111.09 200.655   1
  -4  -6  11 2399.42 176.666   2
   4  -6  11 2104.33 187.002   1
  -4  -6  11 2373.17 126.487   0
  -4   6 -11 2114.27 197.643   0
   4   6  11 2241.13 178.244   1
   4   6 -11 2229.00 109.839   0
  -4  -6  11 1983.25 169.170   4
  -4   6  11 2405.43 193.620   3
  -4   6  12 274.028 132.157   3
  -4   6 -12 323.205 142.455   0
   4   6 -12 301.423 68.0257   0
  -4  -6  12 350.560 107.129   1
  -4   6  12 315.028 141.205   1
  -4  -6  12 201.042 126.779   4
   4  -6  12 279.696 134.025   1
   4   6  12 215.678 126.066   1
   4  -6  12 311.133 176.225   2
  -4  -6  12 331.087 133.818   2
  -4  -6  13 4504.29 211.976   1
   4  -6  13 4404.23 285.326   2
  -4  -6  13 4537.11 230.424   2
  -4   6  13 4306.61 257.699   1
   4  -6  13 4544.02 259.629   1
   4   6  13 4728.12 266.463   1
  -4   6 -13 4656.78 263.020   0
  -4  -6  13 4077.23 218.756   4
  -4   6  13 4570.83 239.924   3
   4   6 -13 4716.17 139.450   0
  -4   6  14 371.488 144.817   3
  -4   6 -14 479.832 163.049   0
  -4  -6  14 407.085 118.810   1
   4  -6  14 335.498 169.387   2
  -4   6  14 384.838 155.575   1
  -4  -6  14 530.108 146.921   2
   4  -6  14 294.581 156.252   1
   4   6  14 359.936 136.376   1
  -4  -6  14 309.192 130.763   4
  -4  -6  15 2306.79 183.017   1
  -4   6  15 2086.32 235.416   1
   4  -6  15 2112.76 253.457   2
  -4  -6  15 2067.06 189.977   2
   4  -6  15 2191.07 227.185   1
   4   6  15 2129.22 227.889   1
  -4  -6  15 2059.02 180.002   4
  -4   6 -15 2353.01 221.199   0
  -4   6  15 2125.42 189.568   3
  -4  -6  16 2895.34 209.051   1
  -4   6  16 2858.19 247.437   1
   4  -6  16 3015.76 290.616   2
  -4  -6  16 3327.44 231.455   2
  -4   6 -16 3132.01 240.654   0
  -4   6  16 3114.36 231.642   3
   4  -6  16 2955.51 254.199   1
  -4  -6  16 2775.54 202.768   4
   4   6  16 2998.96 245.957   1
   4  -6  17 648.025 222.627   2
  -4  -6  17 1000.97 170.726   1
  -4  -6  17 910.050 178.704   2
  -4   6  17 995.830 225.154   1
  -4   6 -17 914.104 185.349   0
  -4   6  17 1010.94 176.325   3
   4  -6  17 921.653 178.189   1
  -4  -6  17 754.740 156.270   4
   4   6  17 900.861 206.569   1
  -4   6  18 512.281 170.083   3
  -4   6 -18 718.407 200.186   0
  -4  -6  18 646.812 161.678   1
  -4  -6  18 713.693 184.412   2
  -4   6  18 577.842 230.220   1
   4  -6  18 756.683 213.169   1
  -4  -6  18 725.278 158.800   4
   4   6  18 1080.65 207.547   1
  -4  -6  19 5557.56 305.204   1
   4   6  19 5563.06 370.551   1
  -4   6  19 5707.07 386.020   1
   4  -6  19 5573.37 347.034   1
  -4   6 -19 4754.25 309.706   0
  -4   6  19 4713.32 283.174   3
  -4  -6  20 2209.57 247.664   1
  -4   6  20 2234.24 300.268   1
   4  -6  20 2458.72 296.485   1
   4   6  20 2038.52 272.641   1
  -4   6 -20 1834.98 246.188   0
  -4   6  20 2071.44 222.117   3
  -4   6 -21 337.774 216.751   0
  -4  -6  21 589.781 197.164   1
  -4   6  21 613.024 237.880   1
   4  -6  21 649.573 214.294   1
   4   6  21 688.489 245.390   1
   4  -6  22 841.102 264.234   1
  -4   7   0 1716.26 151.930   0
   4   7   0 1704.04 54.5754   1
   4  -7   0 1689.33 120.022   4
  -4   7   0 1761.40 146.334   3
  -4   7  -1 9455.63 288.744   0
   4  -7  -1 9847.56 235.836   4
  -4   7   1 10300.5 282.244   0
   4   7   1 10133.7 147.564   1
   4  -7   1 9905.95 205.985   4
  -4   7   1 9895.93 282.997   3
  -4   7  -1 9821.96 271.773   3
  -4   7  -2 2304.44 160.778   0
  -4   7   2 2340.38 162.455   0
   4   7   2 2440.24 94.2408   1
  -4   7  -2 2460.81 156.056   3
   4  -7   2 2441.58 113.595   4
  -4   7   2 2532.65 175.654   3
  -4   7  -3 8119.17 281.207   0
   4   7   3 7874.83 170.811   1
   4  -7   3 7764.58 154.435   4
  -4   7   3 7757.40 251.241   0
  -4   7   3 7669.59 255.317   3
  -4   7  -3 7909.76 236.910   3
  -4   7  -4 14065.4 362.422   0
  -4   7   4 14465.3 355.954   3
   4   7  -4 13719.9 127.036   1
   4   7   4 13601.7 242.783   1
  -4   7   4 14193.4 323.887   0
  -4   7  -4 13731.1 296.285   3
  -4   7  -5 11649.4 337.898   0
  -4   7   5 11447.5 290.686   0
   4   7  -5 11849.1 148.545   1
   4   7   5 11834.6 246.911   1
  -4   7   5 10935.6 320.769   3
  -4   7  -5 12111.1 275.292   3
  -4   7   6 7195.79 235.900   0
   4  -7   6 6924.10 251.307   1
   4   7  -6 7046.22 138.416   1
   4   7   6 6982.79 209.904   1
   4   7  -6 7117.71 216.774   0
  -4   7   6 7279.93 272.618   3
  -4   7  -6 7100.06 211.396   3
  -4   7  -6 7464.43 282.171   0
   4  -7   7 15774.7 411.672   2
   4  -7   7 16402.7 375.667   1
   4   7  -7 16420.0 310.062   0
   4   7  -7 16281.8 232.449   1
  -4   7   7 15740.4 334.560   0
   4   7   7 16319.8 327.989   1
  -4   7   7 16375.6 390.846   3
  -4   7  -7 15751.7 395.121   0
   4   7  -8 3198.32 150.642   0
   4  -7   8 3569.62 201.674   1
   4   7  -8 3127.48 127.133   1
   4   7   8 3211.05 177.094   1
   4  -7   8 3405.51 247.223   2
  -4   7   8 3176.79 170.302   0
  -4   7   8 3459.53 216.241   3
  -4   7  -8 3041.11 213.826   0
   4  -7   9 10138.3 359.287   2
   4  -7   9 10389.8 322.748   1
  -4   7   9 10721.5 281.161   0
   4   7  -9 10619.6 230.328   1
   4   7   9 10885.3 305.436   1
  -4   7   9 10859.8 336.978   3
  -4   7  -9 11680.8 356.449   0
   4   7  -9 10789.0 248.428   0
  -4  -7  10 11785.5 257.134   1
   4  -7  10 10932.8 370.115   2
  -4   7  10 12195.3 379.360   1
  -4   7  10 11940.1 293.386   0
   4  -7  10 12517.8 361.704   1
   4   7 -10 12120.0 258.560   0
  -4  -7  10 11493.8 318.321   4
  -4   7 -10 11436.0 367.264   0
   4   7  10 12505.7 343.072   1
  -4   7  10 11753.1 356.596   3
   4  -7  11 6646.42 321.162   2
  -4  -7  11 7296.02 222.489   1
  -4   7  11 7147.22 300.711   1
   4   7 -11 7231.08 201.960   0
   4  -7  11 7724.84 303.743   1
   4   7  11 7293.32 281.046   1
  -4  -7  11 7111.42 267.788   4
  -4   7 -11 7166.60 306.906   0
  -4   7  11 7036.03 294.253   3
  -4   7  12 728.318 153.183   3
  -4   7 -12 701.331 172.508   0
  -4  -7  12 782.443 112.476   1
  -4   7  12 444.736 167.352   1
   4  -7  12 741.733 147.700   1
   4   7 -12 678.481 89.1906   0
   4  -7  12 720.341 200.096   2
   4   7  12 630.517 142.093   1
  -4  -7  12 607.139 140.675   4
  -4  -7  12 763.621 155.681   2
  -4   7  13 690.968 142.775   3
  -4   7 -13 557.129 176.662   0
  -4  -7  13 600.516 115.739   1
   4  -7  13 611.769 194.352   2
  -4   7  13 540.570 177.449   1
  -4  -7  13 582.078 156.238   2
   4  -7  13 665.791 162.352   1
   4   7  13 548.467 155.710   1
   4   7 -13 720.897 90.8973   0
  -4  -7  13 482.144 138.931   4
  -4  -7  14 1580.28 187.388   2
  -4  -7  14 990.385 141.615   1
  -4   7  14 801.362 195.686   1
   4  -7  14 1087.09 181.311   1
  -4   7  14 936.122 165.784   3
  -4   7 -14 1187.03 196.515   0
  -4  -7  14 1060.99 160.859   4
   4   7  14 1425.12 188.588   1
   4  -7  14 1037.77 209.120   2
   4  -7  15 2279.35 273.871   2
  -4   7  15 2192.63 243.831   1
  -4  -7  15 2011.94 201.320   2
   4   7  15 1902.16 205.407   1
   4  -7  15 2026.94 222.979   1
  -4  -7  15 1949.11 171.669   1
  -4  -7  15 1649.28 169.122   4
  -4   7 -15 2136.54 222.683   0
  -4   7  15 2363.11 217.585   3
  -4   7  16 266.880 141.806   3
  -4   7 -16 149.630 150.294   0
  -4  -7  16 56.1381 118.653   1
   4  -7  16 110.971 191.503   2
  -4  -7  16 217.690 170.488   2
  -4   7  16 321.980 176.693   1
   4  -7  16 278.103 173.743   1
  -4  -7  16 190.027 132.073   4
   4   7  16 76.4371 174.231   1
  -4  -7  17 6234.33 287.277   1
   4  -7  17 6146.82 363.463   2
  -4  -7  17 6100.63 308.723   2
  -4   7  17 6529.02 371.679   1
   4  -7  17 6138.39 338.631   1
  -4  -7  17 6494.18 283.180   4
  -4   7 -17 5802.74 323.087   0
  -4   7  17 6294.43 314.097   3
   4   7  17 6219.27 345.481   1
  -4   7  18 1183.82 198.750   3
   4  -7  18 806.762 272.830   2
  -4  -7  18 1199.33 181.275   1
  -4  -7  18 1249.10 212.470   2
  -4   7 -18 964.185 205.645   0
  -4   7  18 1103.96 254.792   1
   4  -7  18 899.059 196.940   1
  -4  -7  18 1226.90 176.010   4
   4   7  18 956.255 213.743   1
  -4   7  19 305.919 178.866   3
  -4  -7  19 406.599 193.086   2
  -4   7  19 750.613 250.276   1
  -4   7 -19 413.736 194.503   0
   4  -7  19 559.581 227.817   1
   4   7  19 350.164 226.733   1
  -4   7  20 1020.56 278.523   1
  -4   7 -20 1073.95 217.812   0
   4  -7  20 966.563 220.725   1
   4   7  20 861.461 231.666   1
  -4   7  20 1073.58 204.339   3
  -4   7 -21 159.875 197.954   0
   4   7  21 174.527 235.930   1
   4  -7  21 206.607 229.725   1
   4  -7  22 228.092 222.272   1
  -4   8   0 644.118 130.392   3
   4  -8   0 464.142 102.294   4
  -4   8   0 511.479 117.973   0
   4  -8   1 9492.67 219.551   4
   4   8   1 9916.06 107.931   1
  -4   8  -1 9928.68 313.974   0
  -4   8   1 9307.81 289.552   0
  -4   8   1 10045.1 306.235   3
  -4   8  -1 10044.6 288.423   3
  -4   8  -2 3296.11 201.119   0
  -4   8   2 3352.90 198.963   0
   4   8   2 3071.62 89.2010   1
   4  -8   2 3047.11 130.418   4
  -4   8   2 3025.91 196.178   3
  -4   8  -2 2855.69 176.993   3
  -4   8  -3 5407.76 257.590   0
   4  -8   3 5279.65 141.690   4
   4   8   3 5395.77 137.021   1
  -4   8   3 5545.84 236.985   3
  -4   8  -3 5433.94 216.778   3
  -4   8   3 5541.31 232.447   0
  -4   8  -4 5592.39 264.612   0
   4   8   4 5190.47 152.500   1
   4  -8   4 5284.56 120.085   4
  -4   8   4 5746.87 238.430   0
  -4   8  -4 5254.96 209.343   3
  -4   8   4 5269.55 245.829   3
  -4   8   5 5740.91 236.909   0
  -4   8  -5 6020.88 266.792   0
   4  -8   5 5931.25 236.499   1
   4   8   5 6257.85 181.884   1
   4   8  -5 6682.72 231.756   0
  -4   8   5 6414.51 273.922   3
  -4   8  -5 6845.80 228.499   3
  -4   8  -6 1497.83 186.106   0
   4  -8   6 1480.86 149.828   1
   4   8  -6 1503.53 43.5443   1
  -4   8   6 1518.45 151.639   0
   4   8   6 1428.93 117.337   1
   4   8  -6 1423.53 129.192   0
  -4   8   6 1510.46 171.517   3
  -4   8  -7 8602.21 312.785   0
   4   8  -7 9005.79 256.516   0
   4  -8   7 8819.37 287.254   1
   4   8  -7 8854.41 140.564   1
  -4   8   7 9123.24 279.308   0
   4   8   7 9765.41 257.479   1
  -4   8   7 9402.82 329.098   3
   4  -8   8 7931.04 313.436   2
  -4   8  -8 8806.63 318.456   0
   4  -8   8 8632.02 292.600   1
   4   8  -8 8621.58 167.318   1
   4   8   8 9218.93 266.089   1
  -4   8   8 8877.28 279.609   0
  -4   8   8 9113.61 318.294   3
   4   8  -8 8613.16 249.341   0
  -4   8  -9 2460.52 199.385   0
   4  -8   9 2583.08 230.628   2
   4  -8   9 2537.16 184.910   1
  -4   8   9 2559.93 171.046   0
   4   8   9 2724.87 172.652   1
   4   8  -9 2623.47 153.284   0
  -4   8   9 2542.23 210.050   3
  -4   8 -10 5544.81 283.695   0
  -4   8  10 5433.85 226.695   0
   4  -8  10 5291.46 306.770   2
   4  -8  10 5493.49 253.199   1
   4   8 -10 5196.70 197.776   0
   4   8  10 5568.25 243.010   1
  -4  -8  10 5370.70 243.738   4
  -4   8  10 5422.17 262.691   3
  -4   8  11 401.948 136.696   3
   4  -8  11 459.909 180.612   2
  -4  -8  11 349.245 84.1024   1
  -4   8 -11 317.752 146.000   0
   4  -8  11 375.761 134.216   1
  -4  -8  11 417.224 137.235   4
   4   8 -11 323.445 94.9043   0
   4   8  11 435.228 130.324   1
   4  -8  12 685.947 200.277   2
  -4   8  12 627.502 155.367   1
  -4   8 -12 654.825 182.571   0
   4  -8  12 708.852 159.705   1
  -4  -8  12 829.275 108.969   1
  -4   8  12 556.074 159.426   3
   4   8 -12 692.858 99.5824   0
  -4  -8  12 661.075 144.910   4
   4   8  12 777.028 145.664   1
  -4   8  13 278.522 150.568   3
  -4  -8  13 333.251 98.6332   1
   4  -8  13 369.086 198.807   2
  -4   8  13 301.564 149.210   1
  -4  -8  13 486.430 171.060   2
  -4   8 -13 482.385 175.520   0
   4  -8  13 184.222 136.698   1
  -4  -8  13 226.898 135.576   4
   4   8 -13 305.176 89.7323   0
   4   8  13 588.592 147.983   1
  -4  -8  14 2085.69 158.290   1
  -4  -8  14 1655.40 201.333   2
  -4   8  14 1774.16 207.662   1
   4  -8  14 1505.93 242.240   2
  -4   8 -14 1371.83 204.872   0
  -4  -8  14 1822.39 180.368   4
   4  -8  14 1852.52 200.706   1
   4   8  14 1574.36 190.276   1
  -4   8  14 1714.90 198.455   3
   4  -8  15 644.256 199.878   2
  -4  -8  15 966.973 195.303   2
  -4   8  15 648.432 182.346   1
  -4   8 -15 499.753 185.806   0
  -4   8  15 631.575 167.170   3
   4   8  15 716.021 170.948   1
   4  -8  15 552.663 170.444   1
  -4  -8  15 764.895 152.005   4
   4  -8  16 1538.77 272.485   2
  -4  -8  16 1517.41 215.336   2
  -4   8  16 1478.03 250.173   1
  -4   8 -16 1564.94 225.158   0
   4  -8  16 1632.07 212.657   1
  -4  -8  16 1710.80 184.302   4
   4   8  16 1764.69 213.370   1
  -4   8  16 1887.39 228.468   3
   4  -8  17 1083.30 203.352   1
  -4   8  17 732.136 177.391   3
   4  -8  17 751.084 250.063   2
  -4   8  17 862.619 209.355   1
  -4  -8  17 1006.00 212.460   2
  -4   8 -17 833.956 199.057   0
   4   8  17 890.602 214.027   1
  -4   8 -18 2348.18 265.310   0
   4   8  18 2492.08 283.190   1
   4  -8  18 2470.67 279.979   2
  -4  -8  18 2258.38 257.421   2
  -4   8  18 2404.94 289.464   1
   4  -8  18 2492.37 271.285   1
  -4   8  18 2185.36 239.101   3
   4  -8  19 793.362 273.815   2
  -4  -8  19 1163.72 230.715   2
  -4   8  19 1075.94 270.581   1
  -4   8  19 1107.74 210.171   3
  -4   8 -19 936.926 234.339   0
   4  -8  19 931.644 216.948   1
   4   8  19 996.081 239.304   1
   4  -8  20 1454.78 272.268   1
  -4   8  20 1393.40 219.609   3
  -4   8  20 1886.62 304.564   1
  -4   8 -20 1217.13 242.597   0
   4   8  20 1223.97 245.864   1
   4   8  21 1770.58 300.260   1
   4  -8  21 1811.85 270.403   1
  -4   9   0 361.330 115.157   0
  -4   9   0 657.857 137.353   3
  -4   9  -1 8676.53 315.808   0
   4  -9   1 9064.80 223.399   4
  -4   9   1 8920.18 309.428   0
  -4   9   1 8938.19 305.629   3
  -4   9  -1 9198.88 301.916   3
  -4   9   2 461.271 141.232   3
  -4   9  -2 513.121 127.205   3
  -4   9   2 410.838 136.161   0
   4  -9   2 514.286 92.4508   4
  -4   9  -2 514.449 140.231   0
   4   9   2 446.993 30.4940   1
  -4   9  -3 4903.49 246.323   0
   4  -9   3 5025.37 148.997   4
   4   9   3 4978.28 116.570   1
  -4   9   3 5150.95 239.006   0
  -4   9   3 5062.47 251.761   3
  -4   9  -3 5088.91 226.573   3
  -4   9   4 1799.98 169.275   0
  -4   9  -4 1968.04 187.089   0
   4   9   4 2034.08 98.5727   1
  -4   9   4 2099.88 183.293   3
  -4   9  -4 1970.93 161.229   3
   4  -9   5 8997.71 283.801   1
  -4   9  -5 9194.56 339.512   0
   4   9   5 9783.96 214.371   1
  -4   9   5 9280.61 306.335   0
   4   9  -5 9020.51 282.649   0
  -4   9   5 9150.26 320.107   3
  -4   9   6 2185.57 180.805   0
   4   9  -6 2765.15 176.391   0
   4  -9   6 2087.47 165.079   1
   4   9   6 2469.53 134.503   1
  -4   9  -6 2092.93 188.405   0
  -4   9   6 2221.47 192.000   3
  -4   9   7 4659.55 249.954   3
  -4   9  -7 4116.80 251.400   0
   4   9  -7 4371.70 207.776   0
   4  -9   7 4397.45 219.080   1
  -4   9   7 4615.22 229.856   0
   4   9   7 4307.75 179.841   1
  -4   9   8 3834.54 216.045   0
  -4   9  -8 3913.41 254.005   0
   4  -9   8 3867.06 214.262   1
  -4   9   8 4025.46 240.453   3
   4   9   8 3901.09 186.806   1
   4   9  -8 3933.01 194.376   0
  -4   9  -9 12703.2 407.601   0
   4  -9   9 12832.7 425.503   2
   4  -9   9 12872.9 360.403   1
  -4   9   9 13310.2 359.701   0
   4   9  -9 13288.2 327.146   0
  -4   9   9 12928.3 412.654   3
   4   9   9 13318.6 335.346   1
  -4   9 -10 3374.07 241.092   0
   4  -9  10 3163.64 272.735   2
   4   9  10 3247.57 199.310   1
   4  -9  10 3277.09 210.797   1
   4   9 -10 3288.36 180.596   0
  -4  -9  10 3188.53 206.402   4
  -4   9  10 3223.71 199.405   0
  -4   9  10 3417.98 230.315   3
  -4   9 -11 6787.50 326.784   0
   4  -9  11 7559.34 349.794   2
   4  -9  11 7752.37 306.148   1
  -4  -9  11 6900.61 275.749   4
   4   9  11 7402.55 289.566   1
   4   9 -11 7560.81 250.391   0
  -4   9  11 7792.70 339.363   3
   4   9 -12 2857.92 169.435   0
  -4   9 -12 2610.74 236.793   0
   4  -9  12 2560.33 268.518   2
   4  -9  12 2996.96 225.950   1
   4   9  12 2799.41 208.441   1
  -4   9  12 2861.07 244.574   3
  -4  -9  12 2529.36 193.893   4
  -4   9 -13 2290.61 219.349   0
   4  -9  13 1980.99 247.331   2
  -4  -9  13 2329.67 227.056   2
   4  -9  13 1972.82 204.717   1
   4   9  13 2348.18 209.748   1
  -4  -9  13 2053.66 187.061   4
  -4   9  13 2349.56 233.725   3
  -4   9  14 643.274 188.211   3
   4  -9  14 424.245 219.532   2
  -4  -9  14 526.015 185.964   2
  -4   9  14 523.346 195.406   1
  -4   9 -14 603.001 169.522   0
   4  -9  14 499.148 163.712   1
  -4  -9  14 546.225 148.152   4
   4   9  14 588.078 172.975   1
  -4   9 -15 1941.12 225.756   0
  -4  -9  15 2214.31 236.779   2
  -4   9  15 1961.31 245.857   1
   4  -9  15 2262.62 226.963   1
  -4  -9  15 2150.53 195.313   4
   4   9  15 2212.33 229.121   1
   4  -9  15 2477.83 265.663   2
  -4   9  15 2131.65 238.497   3
   4  -9  16 1206.65 287.140   2
  -4   9  16 1477.67 222.082   1
  -4  -9  16 1445.99 220.839   2
  -4   9 -16 1402.19 223.581   0
   4  -9  16 1737.78 214.879   1
   4   9  16 1606.18 212.525   1
  -4   9  16 1728.71 224.618   3
  -4   9  17 1497.83 214.880   3
  -4  -9  17 1165.88 227.306   2
  -4   9  17 1426.86 262.898   1
  -4   9 -17 1316.25 241.616   0
   4  -9  17 1300.40 222.356   1
   4  -9  17 1818.75 296.372   2
   4   9  17 1657.61 230.673   1
  -4   9  18 352.359 198.879   3
   4  -9  18 446.745 227.146   2
  -4  -9  18 389.928 216.834   2
  -4   9  18 556.001 225.059   1
  -4   9 -18 368.898 201.363   0
   4  -9  18 378.626 210.254   1
   4   9  18 377.345 195.111   1
  -4   9 -19 2484.97 281.370   0
  -4   9  19 2527.57 296.984   1
   4  -9  19 2406.32 342.781   2
   4  -9  19 2323.70 263.036   1
   4   9  19 2275.38 281.608   1
   4  -9  20 424.958 233.627   1
  -4   9 -20 336.288 228.053   0
   4   9  20 289.599 230.669   1
  -4  10   0 1049.60 159.994   3
  -4  10   0 1181.68 176.361   0
  -4  10   1 849.521 157.721   3
  -4  10  -1 717.677 154.330   0
  -4  10   1 657.246 137.810   0
  -4  10  -1 665.443 124.135   3
  -4  10  -2 7273.05 300.186   0
  -4  10   2 7665.39 303.326   0
  -4  10   2 7472.69 307.739   3
  -4  10  -2 7234.82 284.537   3
   4  10   3 2989.75 68.3684   1
  -4  10  -3 3187.62 221.746   0
  -4  10   3 3097.58 214.552   3
  -4  10   3 3181.85 219.293   0
  -4  10   4 10551.9 347.088   0
  -4  10  -4 10703.8 372.090   0
   4  10   4 10863.5 179.270   1
  -4  10   4 10670.4 367.105   3
   4 -10   5 2349.17 174.472   1
  -4  10   5 2497.51 191.397   0
  -4  10  -5 2452.20 213.508   0
   4  10  -5 2495.24 182.382   0
   4  10   5 2325.50 112.269   1
  -4  10   5 2765.21 204.992   3
   4 -10   6 5942.21 248.061   1
  -4  10  -6 5453.89 289.528   0
   4  10  -6 5921.51 253.288   0
  -4  10   6 5524.81 267.094   0
   4  10   6 5558.31 178.566   1
  -4  10   6 5805.90 286.122   3
  -4  10   7 813.710 162.538   3
  -4  10   7 523.247 138.633   0
   4 -10   7 651.880 134.718   1
  -4  10  -7 629.818 164.288   0
   4  10  -7 624.091 129.717   0
   4  10   7 526.325 96.7772   1
   4  10  -8 3529.08 204.420   0
  -4  10   8 3577.45 229.160   0
  -4  10  -8 3674.19 252.302   0
   4 -10   8 3698.42 212.289   1
   4  10   8 3921.59 183.886   1
  -4  10   8 3681.74 238.950   3
   4 -10   9 11848.0 429.376   2
  -4  10  -9 12728.5 429.470   0
   4 -10   9 12924.1 364.714   1
  -4  10   9 12609.8 376.985   0
   4  10   9 13154.2 330.292   1
   4  10  -9 12565.9 343.455   0
  -4  10   9 12450.5 423.175   3
   4 -10  10 1899.84 229.142   2
  -4  10  10 1703.04 181.608   0
  -4  10 -10 2048.22 229.781   0
   4 -10  10 2043.25 187.811   1
   4  10 -10 1834.57 158.923   0
   4  10  10 1866.82 162.845   1
  -4  10  10 1771.35 207.723   3
   4 -10  11 1942.95 258.133   2
  -4  10 -11 1815.49 206.156   0
   4 -10  11 1835.04 187.997   1
   4  10 -11 2015.63 162.450   0
   4  10  11 1802.89 171.529   1
  -4  10  11 2241.09 232.347   3
  -4 -10  11 2010.28 189.672   4
   4 -10  12 3381.91 273.696   2
  -4  10 -12 3046.22 269.882   0
   4  10 -12 3140.88 187.559   0
   4 -10  12 3518.77 238.273   1
  -4 -10  12 3166.51 216.920   4
   4  10  12 3134.36 218.968   1
  -4  10  12 2985.32 247.014   3
   4 -10  13 1546.96 269.654   2
  -4 -10  13 1735.81 180.498   4
  -4  10 -13 1756.92 235.385   0
   4 -10  13 2202.01 209.292   1
   4  10  13 1989.72 203.106   1
  -4  10  13 1114.86 205.209   3
  -4  10  14 1141.00 220.635   3
   4 -10  14 1257.87 229.422   2
  -4 -10  14 1353.10 227.956   2
  -4 -10  14 1017.97 164.354   4
  -4  10 -14 1291.38 228.933   0
   4 -10  14 1464.79 203.440   1
   4  10  14 1427.77 194.668   1
  -4  10  15 672.111 212.972   3
   4 -10  15 736.949 262.751   2
  -4  10 -15 846.153 215.657   0
   4 -10  15 766.202 189.592   1
  -4 -10  15 560.722 200.562   2
   4  10  15 636.414 180.943   1
   4 -10  16 2577.15 319.585   2
  -4 -10  16 2108.94 270.949   2
  -4  10 -16 2629.84 285.827   0
   4 -10  16 2683.29 254.783   1
   4  10  16 2868.81 262.311   1
  -4  10  16 2645.45 256.538   3
   4 -10  17 349.593 231.064   2
  -4 -10  17 430.382 225.547   2
  -4  10 -17 343.448 202.418   0
   4 -10  17 622.862 197.190   1
   4  10  17 529.293 196.751   1
  -4 -10  18 121.433 225.839   2
  -4  10  18 91.6169 223.650   1
  -4  10 -18-75.8587 199.321   0
   4  10  18 368.710 196.194   1
   4 -10  18 342.192 284.398   2
  -4  10 -19 872.185 232.714   0
   4  10  19 1182.69 237.104   1
  -4  11   0 2848.38 217.922   0
  -4  11  -1 2911.36 233.912   0
  -4  11   1 2621.01 220.091   0
  -4  11   1 2804.43 226.214   3
  -4  11   2 852.926 175.387   3
  -4  11  -2 969.622 181.078   0
  -4  11   2 842.687 175.873   0
  -4  11   3 713.717 164.378   3
  -4  11  -3 1316.98 173.800   0
  -4  11   3 1153.02 184.715   0
   4 -11   4 11012.9 315.359   1
  -4  11   4 10723.1 368.569   0
  -4  11  -4 10181.4 381.962   0
  -4  11   4 11212.2 390.666   3
   4 -11   5 2233.92 173.293   1
  -4  11   5 1928.96 189.901   0
  -4  11  -5 2054.28 213.503   0
   4  11  -5 2316.17 194.215   0
  -4  11   5 1652.38 194.478   3
  -4  11   6 297.885 168.076   3
   4 -11   6 295.475 122.871   1
   4  11  -6 270.387 129.323   0
  -4  11   6 219.905 143.845   0
  -4  11  -6 308.500 169.845   0
   4 -11   7 6931.99 268.270   1
   4  11  -7 6417.25 280.507   0
  -4  11  -7 6098.26 319.794   0
  -4  11   7 6140.01 298.944   0
   4  11   7 6200.14 197.866   1
  -4  11   7 6217.22 327.450   3
  -4  11   8 1404.83 219.270   3
   4  11  -8 1129.90 158.729   0
   4 -11   8 1045.12 150.202   1
  -4  11   8 739.691 165.795   0
  -4  11  -8 1096.00 196.908   0
   4  11   8 914.156 115.481   1
   4  11  -9 2511.82 192.898   0
   4 -11   9 2771.60 199.350   1
  -4  11  -9 2629.99 258.177   0
  -4  11   9 2620.08 216.695   0
   4  11   9 2718.88 167.671   1
  -4  11   9 2610.57 241.614   3
  -4  11  10 942.989 198.385   3
   4 -11  10 910.425 229.174   2
  -4  11 -10 896.924 198.788   0
   4  11 -10 968.289 153.632   0
   4 -11  10 926.999 159.771   1
  -4  11  10 758.855 159.142   0
   4  11  10 893.883 131.696   1
  -4  11  11 1083.71 217.133   3
   4 -11  11 960.499 221.633   2
   4  11 -11 1149.38 154.774   0
   4 -11  11 1009.67 168.710   1
  -4  11 -11 1142.65 208.584   0
  -4 -11  11 1182.40 174.884   4
   4  11  11 1043.70 154.087   1
  -4  11  12 724.021 205.107   3
   4 -11  12 719.935 241.129   2
   4  11 -12 752.794 141.143   0
   4 -11  12 714.634 162.318   1
  -4 -11  12 640.983 167.355   4
   4  11  12 693.733 146.125   1
  -4  11 -12 625.795 187.461   0
  -4  11  13 1515.03 213.098   3
   4 -11  13 1461.40 254.838   2
   4 -11  13 1493.92 193.503   1
   4  11  13 1480.46 189.234   1
  -4  11 -13 1570.59 242.252   0
  -4 -11  14 2048.45 256.736   2
   4 -11  14 1674.03 301.338   2
  -4  11 -14 2054.88 262.159   0
   4  11  14 1801.19 210.472   1
  -4  11  14 2080.90 255.651   3
   4 -11  15 355.778 225.833   2
  -4 -11  15 438.404 233.970   2
  -4  11 -15 587.558 222.070   0
   4  11  15 461.336 174.916   1
   4 -11  16 91.0882 271.418   2
  -4 -11  16 48.5691 208.186   2
  -4  11 -16 28.7235 206.723   0
   4  11  16 115.027 168.200   1
  -4 -11  17 2022.98 292.698   2
  -4  11 -17 3051.20 288.034   0
   4  11  17 2404.26 264.268   1
  -4 -11  18 1930.07 288.057   2
  -4  11 -18 1875.92 270.676   0
  -4  12   0 1593.51 187.614   0
  -4  12   1 1450.53 194.748   0
  -4  12  -1 1458.77 185.009   0
  -4  12   2 2426.97 233.132   0
  -4  12  -2 2141.80 216.044   0
  -4  12   3 2762.32 226.984   0
  -4  12  -3 2937.08 262.973   0
  -4  12  -4 920.254 173.575   0
   4 -12   4 942.841 142.551   1
  -4  12   4 860.770 187.629   0
   4 -12   5 1680.56 162.949   1
  -4  12   5 1840.39 209.746   0
  -4  12  -5 1695.42 229.836   0
  -4  12  -6 26.3469 155.211   0
  -4  12   6 2.65377 139.192   0
   4 -12   6 123.691 117.423   1
   4  12  -6 65.5018 131.561   0
  -4  12   7 1222.48 184.035   0
   4 -12   7 1353.48 149.793   1
   4  12  -7 1178.04 173.516   0
  -4  12  -7 1179.30 190.122   0
  -4  12   8 1800.89 200.496   0
   4 -12   8 2320.81 187.911   1
   4  12  -8 1805.79 195.559   0
  -4  12  -8 1892.31 225.162   0
  -4  12   9-74.4115 158.085   0
   4  12  -9 154.044 136.259   0
  -4  12  -9 39.8736 185.695   0
   4 -12  10 3762.94 318.317   2
   4  12 -10 4418.25 253.841   0
  -4  12 -10 4731.31 322.378   0
  -4  12  10 4508.83 281.520   0
   4 -12  11 2742.63 302.195   2
   4  12 -11 3189.71 226.933   0
  -4  12 -11 2508.89 255.490   0
  -4 -12  11 2991.25 230.310   4
   4 -12  12 1658.45 292.874   2
  -4  12 -12 1993.24 259.083   0
   4 -12  13 250.115 221.511   2
  -4  12 -13 397.424 215.647   0
   4 -12  14 901.522 287.436   2
  -4  12 -14 990.571 240.038   0
   4 -12  15 1235.10 275.791   2
  -4 -12  15 1343.42 269.816   2
  -4  12 -15 1456.83 256.049   0
  -4 -12  16 2417.36 302.881   2
  -4  12 -16 2175.84 297.098   0
  -4 -12  17 1558.51 284.126   2
  -4  12 -17 2006.70 278.158   0
  -4  13   0 4132.72 275.753   0
  -4  13   1 3759.45 266.540   0
  -4  13  -1 3828.90 274.190   0
  -4  13   2 150.853 152.364   0
  -4  13  -2 168.979 183.322   0
  -4  13   3 1306.76 215.700   0
  -4  13  -3 1662.98 226.892   0
  -4  13  -4 845.707 206.690   0
  -4  13   4 885.358 194.561   0
  -4  13   5 513.571 185.313   0
  -4  13  -5 768.326 173.430   0
  -4  13  -6 747.713 201.328   0
  -4  13   6 1057.77 189.902   0
  -4  13  -7 835.561 209.703   0
  -4  13   7 946.486 202.846   0
   4  13  -7 944.239 183.142   0
  -4  13  -8 1064.99 216.336   0
   4  13  -8 1256.38 199.393   0
  -4  13   8 1179.17 214.434   0
  -4  13   9 1578.64 228.464   0
   4  13  -9 1571.97 202.602   0
  -4  13  -9 1673.79 228.277   0
   4 -13  10 1612.56 278.199   2
  -4  13  10 1529.96 231.460   0
   4  13 -10 1655.71 200.788   0
  -4  13 -10 2024.09 273.716   0
   4 -13  11 3159.58 338.198   2
  -4  13 -11 2963.28 276.169   0
  -4  13 -12 1544.81 262.367   0
   4 -13  12 1592.31 266.665   2
   4 -13  13 64.0799 265.619   2
  -4  13 -13 53.7441 193.947   0
  -4  13 -14 674.670 218.269   0
  -4 -13  15 1049.28 266.630   2
  -4  13 -15 845.963 223.440   0
  -4 -13  16 189.450 230.203   2
  -4  14   0 395.774 182.994   0
  -4  14   1 713.707 212.780   0
  -4  14  -1 512.630 175.283   0
  -4  14   2 482.681 201.445   0
  -4  14  -2 456.837 211.407   0
  -4  14  -3 186.936 161.936   0
  -4  14   3 355.043 194.947   0
  -4  14  -4 461.392 211.933   0
  -4  14   4 642.759 184.448   0
  -4  14   5 1296.54 235.467   0
  -4  14  -5 1279.28 250.400   0
  -4  14   6 404.383 176.661   0
  -4  14  -6 327.746 199.008   0
  -4  14  -7 458.396 215.010   0
  -4  14   7 411.485 211.671   0
  -4  14   8 4893.44 325.936   0
  -4  14  -8 4929.65 347.341   0
  -4  14   9 3541.89 291.577   0
  -4  14  -9 3988.64 343.086   0
   4  14  -9 3433.88 275.539   0
  -4  14 -10 3435.61 300.474   0
   4  14 -10 2892.66 255.692   0
  -4  14  10 3793.84 294.943   0
   4 -14  11 639.213 283.199   2
  -4  14 -11 319.355 232.263   0
  -4  14 -12 578.843 223.686   0
  -4  15   0 130.558 209.307   0
  -4  15  -1 1891.58 241.580   0
  -4  15   1 1786.81 267.027   0
  -4  15   2 1009.70 230.978   0
  -4  15  -2 1227.53 249.959   0
  -4  15   3 760.928 219.242   0
  -4  15  -3 621.927 201.272   0
  -4  15  -4 2673.45 300.025   0
  -4  15   4 2827.85 296.595   0
  -4  15   5 281.448 219.567   0
  -4  15  -5 261.527 236.347   0
  -4  15   6 856.401 226.493   0
  -4  15  -6 909.776 253.710   0
  -4  15  -7 1299.23 267.922   0
  -4  15   7 1294.34 248.942   0
  -4  15  -8 636.344 235.649   0
  -4  15   8 638.979 223.328   0
  -4  15   9 769.799 238.357   0
  -4  15  -9 654.825 212.890   0
  -4  16   0 795.424 253.575   0
  -4  16   1 1464.87 249.596   0
  -4  16  -1 1383.21 264.086   0
  -4  16  -2 2766.26 322.672   0
  -4  16   2 2760.71 311.239   0
  -4  16   3 1389.50 278.082   0
  -4  16   4 748.039 265.572   0
  -4  16   5 1257.78 261.716   0
  -5   0   0 39.9587 50.7771   2
  -5   0   0 103.919 86.3160   0
  -5   0  -1 16367.8 228.643   2
  -5   0   1 16350.5 176.592   2
  -5   0   1 15966.5 261.825   0
  -5   0  -2 945.175 89.5503   2
  -5   0   2 1057.18 89.1834   0
  -5   0   2 1031.04 113.675   4
  -5   0  -3 31318.1 367.456   2
   5   0  -3 31199.5 411.596   1
  -5   0   3 30665.7 310.760   0
  -5   0   3 29919.6 409.201   4
  -5   0  -4 6009.61 187.891   2
  -5   0   4 6001.84 134.210   0
  -5   0   4 5783.14 207.676   4
   5   0   5 30088.3 452.921   1
  -5   0   5 31185.7 254.791   0
  -5   0   5 29375.1 430.198   4
   5   0   6 3948.24 197.126   1
  -5   0   6 3798.86 185.216   4
  -5   0   6 3897.97 78.3993   0
   5   0   7 8322.75 273.362   1
  -5   0   7 8281.25 265.404   4
  -5   0   8 18807.9 378.785   4
   5   0   8 18947.1 406.542   1
  -5   0   9 13524.5 340.687   1
   5   0   9 13714.3 363.810   1
  -5   0   9 13845.9 339.562   4
  -5   0  10 12280.4 340.928   1
  -5   0 -10 11602.6 351.053   0
   5   0  10 11610.6 353.930   1
  -5   0  10 11543.5 323.892   4
  -5   0  11 2387.71 194.546   1
  -5   0 -11 2116.45 206.749   0
   5   0  11 2130.09 186.529   1
  -5   0  11 2334.15 178.365   4
  -5   0  12 3143.04 202.212   1
  -5   0 -12 3046.03 220.312   0
   5   0  12 3536.88 236.122   1
  -5   0  12 3188.38 200.720   4
  -5   0 -12 3482.75 90.3154   3
  -5   0 -13 32.8487 21.2298   3
  -5   0  13 13.1005 119.031   1
  -5   0 -13 34.6736 142.843   0
   5   0  13 33.3509 142.665   1
  -5   0  13 46.3943 132.749   4
  -5   0  14 25152.6 544.466   1
  -5   0 -14 23833.8 543.740   0
  -5   0  14 24412.4 515.240   4
   5   0  14 24793.0 564.652   1
  -5   0  15 629.389 169.869   1
  -5   0 -15 782.794 195.087   0
   5   0  15 650.730 170.627   1
  -5   0  15 656.303 145.371   4
  -5   0  16 157.783 141.718   1
  -5   0 -16 447.184 183.817   0
   5   0  16 313.693 184.733   1
  -5   0  17 182.088 174.916   1
  -5   0 -17 59.7679 188.849   0
   5   0  17 102.600 146.287   1
  -5   0  17 186.462 125.388   3
  -5   0  18 46.4537 179.446   1
  -5   0 -18 244.259 195.188   0
   5   0  18 80.6319 199.243   1
  -5   0  18 28.1092 121.267   3
  -5   0  19 359.998 204.186   1
  -5   0  19 305.530 138.160   3
  -5   0 -19 466.745 194.209   0
   5   0  19 609.078 221.115   1
  -5   0  20 6918.03 387.737   1
  -5   0 -20 6612.27 374.290   0
   5   0  20 6228.05 380.386   1
  -5   0  21 495.845 202.850   1
  -5   0 -21 285.106 228.239   0
   5   0  21 494.881 214.516   1
  -5   0  22 1496.84 282.591   1
   5   0  22 1476.26 288.762   1
  -5   0 -22 833.451 258.573   0
  -5   0 -23 257.065 237.687   0
  -5   1   0 18109.1 293.778   0
  -5   1  -1 556.971 102.548   0
  -5   1   1 531.735 85.5809   0
  -5   1   1 634.468 90.5906   4
  -5   1  -2 3724.48 136.881   2
  -5   1  -2 3531.65 155.512   0
  -5   1   2 3404.65 129.593   0
  -5   1   2 3217.07 149.236   4
  -5   1  -3 7502.14 193.626   2
   5   1  -3 7220.87 204.482   1
  -5   1  -3 7365.32 228.772   0
  -5   1   3 6930.37 160.306   0
  -5   1   3 7321.01 208.695   4
   5   1  -4 50723.8 516.402   1
  -5  -1  -4 49986.7 497.492   2
  -5   1  -4 51152.2 503.770   2
  -5  -1   4 49088.7 365.016   0
   5   1   4 49239.2 544.751   1
  -5   1  -4 49629.4 560.537   0
  -5  -1   4 47735.5 531.528   4
  -5   1   4 49002.9 371.345   0
  -5   1   4 50344.4 537.637   4
   5  -1   5 34410.1 489.277   1
   5   1   5 34869.7 480.361   1
  -5   1  -5 34247.9 489.241   0
  -5  -1   5 34595.8 273.357   0
  -5  -1   5 34043.9 466.269   4
  -5   1   5 33690.3 453.314   4
  -5   1   5 34445.3 286.464   0
  -5   1   6 50951.4 307.913   0
   5  -1   6 50272.3 602.665   1
  -5   1  -6 49989.5 598.197   0
   5   1   6 50985.8 596.097   1
  -5  -1   6 50184.2 264.988   0
  -5  -1   6 50930.4 255.928   0
  -5  -1   6 50120.5 576.138   4
  -5   1   6 50124.0 572.920   4
  -5   1  -7 2171.41 163.224   0
   5  -1   7 2447.34 168.769   1
   5   1   7 2394.39 167.930   1
  -5   1   7 2210.98 164.555   4
  -5  -1   7 2186.90 164.473   4
  -5   1   7 2316.91 58.3215   0
  -5   1  -8 12100.3 341.502   0
   5  -1   8 12453.7 339.236   1
   5   1   8 12597.5 336.875   1
  -5  -1   8 12605.7 318.447   4
  -5   1   8 12819.3 324.040   4
  -5  -1   9 367.311 117.688   1
  -5   1   9 435.504 114.308   1
  -5  -1   9 490.216 146.829   4
   5  -1   9 525.631 143.386   1
  -5   1  -9 526.511 167.678   0
   5   1   9 378.713 141.485   1
  -5   1   9 368.287 111.223   4
  -5  -1  10 13572.1 343.512   1
  -5   1  10 13301.0 360.745   1
  -5   1 -10 13183.4 377.706   0
   5  -1  10 13928.4 382.828   1
   5   1  10 13421.9 364.945   1
  -5  -1  10 12594.8 341.791   4
  -5   1  10 13443.4 352.345   4
  -5  -1  11 2917.37 194.969   1
  -5   1  11 2950.34 193.718   1
  -5   1 -11 2891.10 210.107   0
  -5  -1  11 2557.19 180.508   4
   5  -1  11 3079.06 209.645   1
   5   1  11 2791.04 216.993   1
  -5   1  11 3207.96 218.091   4
  -5  -1  12 1111.15 157.509   1
  -5   1  12 916.488 164.084   1
  -5   1 -12 1052.17 182.365   0
   5  -1  12 1145.96 175.502   1
   5   1  12 684.804 171.585   1
  -5   1  12 741.884 140.620   4
  -5  -1  12 787.407 137.075   4
  -5  -1 -12 799.689 71.4025   3
  -5  -1  13 8071.25 313.292   1
  -5   1  13 8228.11 328.286   1
  -5   1 -13 7846.92 323.801   0
   5  -1  13 7925.43 338.598   1
   5   1  13 8202.36 339.375   1
  -5  -1  13 7890.50 293.807   4
  -5   1  13 8221.96 316.015   4
  -5  -1  14 5664.96 283.192   1
  -5   1  14 5755.31 298.404   1
  -5  -1  14 5519.90 259.497   4
  -5  -1 -14 5504.66 294.403   0
  -5   1 -14 5716.93 297.055   0
   5  -1  14 5577.79 301.887   1
   5   1  14 5281.09 287.083   1
  -5   1  14 5339.15 268.717   4
  -5  -1  15 587.528 146.301   1
  -5   1  15 814.810 156.081   1
  -5  -1 -15 843.850 204.456   0
  -5   1 -15 714.595 168.844   0
   5  -1  15 904.632 179.032   1
   5   1  15 598.424 177.458   1
  -5  -1  15 630.261 158.915   4
  -5   1  15 871.458 143.830   3
  -5  -1  16 1149.93 197.763   1
  -5   1  16 1115.27 208.811   1
  -5  -1 -16 674.300 207.026   0
  -5   1 -16 1066.61 196.066   0
   5  -1  16 1188.19 189.921   1
  -5  -1  16 1325.67 195.301   4
   5   1  16 1279.29 202.092   1
  -5   1  16 1053.61 152.053   3
  -5  -1  17 3239.17 262.776   1
  -5   1  17 2730.71 255.806   1
  -5  -1 -17 2630.55 249.089   0
  -5   1 -17 3334.85 274.576   0
   5  -1  17 2738.53 270.370   1
   5   1  17 3106.25 280.404   1
  -5   1  17 2768.12 199.014   3
  -5  -1  18 1095.83 153.246   3
  -5  -1  18 1005.61 199.783   1
  -5   1  18 1092.42 196.294   1
   5  -1  18 813.704 191.372   1
  -5  -1 -18 1276.19 233.490   0
  -5   1 -18 995.006 202.416   0
   5   1  18 615.693 180.337   1
  -5   1  18 1162.68 162.536   3
  -5   1  19 788.660 152.699   3
  -5  -1  19 994.876 215.275   1
  -5   1  19 637.656 192.451   1
  -5  -1 -19 714.886 241.395   0
  -5   1 -19 797.865 228.534   0
   5  -1  19 909.708 230.466   1
   5   1  19 782.766 216.934   1
  -5  -1  19 920.241 150.892   3
  -5  -1  20 3.13755 203.949   1
  -5   1  20 22.9915 207.509   1
  -5  -1 -20 14.4883 225.965   0
  -5   1 -20-43.7590 196.125   0
   5   1  20 78.9834 229.073   1
   5  -1  20 16.0709 218.600   1
  -5  -1  21 581.994 221.950   1
  -5   1  21 1150.12 253.874   1
   5   1  21 666.047 253.223   1
  -5  -1 -21 949.216 247.645   0
  -5   1 -21 871.901 244.625   0
   5  -1  21 793.916 216.602   1
  -5   1  22 2141.76 272.768   1
  -5  -1  22 1974.51 287.733   1
  -5   1 -22 1709.01 287.692   0
   5   1  22 2201.69 323.248   1
  -5  -1 -22 1752.96 283.287   0
   5  -1  22 2445.60 306.391   1
  -5  -1  23 814.415 263.835   1
  -5  -1 -23 475.861 255.167   0
  -5   1 -23 660.148 248.683   0
   5  -2   0 14000.9 203.490   2
  -5   2   0 13969.0 265.642   0
  -5   2   0 13411.7 248.779   4
   5  -2   1 7896.37 174.831   2
   5  -2  -1 7629.04 138.719   2
  -5   2  -1 7670.49 211.020   0
  -5   2   1 7785.02 198.639   0
  -5   2   1 7691.06 203.346   4
  -5   2  -1 7407.40 183.761   4
   5  -2  -2 381.575 48.7016   2
   5  -2   2 268.491 77.8579   2
  -5   2  -2 271.001 108.423   0
  -5   2  -2 579.698 80.5080   4
  -5   2   2 384.949 92.6669   4
  -5   2   2 277.155 76.8542   0
   5  -2   3 16616.7 282.464   2
   5  -2  -3 16698.4 143.164   2
   5   2  -3 17837.8 295.096   1
   5   2   3 16741.1 308.928   1
   5  -2  -3 17038.2 265.112   0
  -5   2  -3 16730.5 327.813   0
  -5   2   3 17038.1 306.304   4
  -5   2   3 16840.7 252.402   0
   5  -2   4 18007.1 310.198   2
   5  -2  -4 17754.9 256.287   0
   5   2   4 17380.3 326.974   1
  -5   2  -4 17878.2 353.176   0
  -5   2   4 17563.0 322.594   4
   5   2  -4 17869.8 302.179   1
  -5   2   4 17445.7 244.273   0
   5  -2   5 1390.13 126.261   2
  -5   2   5 1359.76 81.0344   0
   5  -2  -5 1466.86 93.5926   0
   5   2   5 1361.63 131.797   1
  -5   2  -5 1362.80 153.997   0
  -5  -2   5 1434.20 67.4607   0
   5   2  -5 1343.61 112.328   1
  -5   2   5 1459.83 127.657   4
  -5  -2   5 1374.50 143.674   4
   5  -2   6 4934.17 207.930   2
  -5  -2   6 4634.52 93.2816   0
   5  -2  -6 4881.46 130.016   0
   5  -2   6 5014.23 208.304   1
   5   2   6 4867.11 205.947   1
  -5   2  -6 4749.26 216.362   0
  -5   2   6 5171.90 122.032   0
  -5   2   6 5083.82 212.247   4
  -5  -2   6 4618.19 192.704   4
  -5  -2   7 5073.16 109.553   2
   5  -2  -7 5141.09 123.487   0
  -5  -2   7 4858.98 78.5066   0
   5  -2   7 5047.69 222.239   1
  -5   2  -7 5085.36 237.931   0
   5   2   7 4967.05 206.622   1
  -5  -2   7 4830.93 72.8919   0
  -5   2   7 5134.94 214.222   4
  -5   2   7 5123.49 110.350   0
  -5  -2   7 5112.01 215.521   4
  -5  -2   8 3314.65 186.521   4
  -5  -2   8 3495.53 103.016   2
   5  -2  -8 3264.90 69.0637   2
  -5   2   8 3418.02 81.9560   0
   5  -2   8 3238.21 204.983   1
  -5   2  -8 3359.97 217.893   0
   5   2   8 3538.89 188.603   1
  -5   2   8 3238.88 191.152   4
  -5  -2   9 7340.89 151.352   2
   5  -2  -9 6948.17 117.787   2
  -5  -2   9 7084.77 242.166   1
  -5   2   9 7003.22 271.822   1
   5  -2   9 6866.42 276.428   1
  -5   2  -9 6883.33 281.496   0
   5   2   9 6935.74 271.011   1
  -5   2   9 7080.37 260.956   4
  -5  -2   9 6564.96 248.623   4
  -5  -2  10 8705.52 279.853   1
  -5   2  10 9091.49 314.785   1
   5  -2 -10 9020.89 154.441   2
  -5   2  10 9148.11 307.980   4
  -5   2 -10 8701.52 317.494   0
   5  -2  10 8981.20 321.979   1
   5   2  10 8822.19 301.645   1
  -5  -2  10 8598.18 296.744   4
  -5   2 -10 9025.76 141.322   3
  -5  -2  11 998.914 145.171   1
  -5   2  11 624.720 139.335   1
   5  -2  11 997.112 173.718   1
   5  -2 -11 864.135 87.0758   2
   5   2  11 771.451 153.446   1
  -5   2 -11 1111.82 175.238   0
  -5   2  11 796.519 157.908   4
  -5  -2  11 893.028 142.872   4
  -5   2 -11 880.268 39.7064   3
  -5   2  12 11321.8 369.802   1
  -5   2 -12 11142.5 364.313   0
   5  -2  12 12144.8 388.784   1
   5   2  12 11633.0 368.341   1
  -5  -2  12 11580.8 342.925   1
  -5  -2  12 11115.0 337.032   4
  -5   2  12 10878.2 337.298   4
  -5  -2 -12 11349.2 216.586   3
  -5  -2  13 1773.00 177.460   1
  -5   2  13 1463.46 187.549   1
  -5   2 -13 1714.12 205.434   0
   5  -2  13 1524.25 178.025   1
   5   2  13 1702.91 187.109   1
  -5  -2  13 1600.53 176.195   4
  -5   2  13 1860.56 166.831   3
  -5  -2  14 1586.73 183.224   1
  -5   2  14 1435.25 197.087   1
  -5   2 -14 1739.90 213.927   0
   5  -2  14 1421.75 175.662   1
   5   2  14 1664.71 206.759   1
  -5  -2  14 1377.83 172.461   4
  -5   2  14 1524.42 162.934   3
  -5  -2  15 887.299 153.807   1
  -5   2  15 981.789 183.756   1
   5  -2  15 827.099 167.530   1
  -5   2 -15 903.695 193.422   0
   5   2  15 890.433 171.198   1
  -5  -2  15 982.257 167.875   4
  -5   2  15 903.290 151.620   3
  -5  -2  16 5552.93 298.151   1
  -5   2  16 5476.93 317.003   1
  -5   2 -16 5838.93 317.334   0
   5  -2  16 5566.34 323.007   1
   5   2  16 5457.10 324.039   1
  -5  -2  16 5426.13 280.418   4
  -5   2  16 5280.63 252.413   3
  -5   2  17 103.710 127.001   3
  -5  -2  17 370.306 169.135   1
  -5   2  17 179.997 147.778   1
  -5  -2 -17 68.8154 204.117   0
   5  -2  17 100.473 189.659   1
  -5   2 -17 63.2128 181.497   0
   5   2  17 89.2024 180.864   1
  -5  -2  17 82.1198 151.353   4
  -5  -2  18 2762.48 252.886   1
  -5  -2 -18 2197.38 263.216   0
  -5   2 -18 2469.14 256.171   0
   5  -2  18 3263.75 280.110   1
   5   2  18 3216.71 282.229   1
  -5   2  18 2687.60 208.847   3
  -5   2  18 2636.57 250.268   1
  -5   2  19 4024.93 308.410   1
  -5  -2 -19 3282.19 298.448   0
  -5   2 -19 3722.51 285.347   0
   5  -2  19 3845.65 325.986   1
   5   2  19 3389.17 289.982   1
  -5  -2  19 3495.39 285.602   1
  -5   2  19 3796.91 236.763   3
  -5   2 -20 191.559 215.663   0
  -5   2  20 183.753 135.656   3
  -5  -2  20 315.204 204.350   1
  -5   2  20 326.174 179.988   1
   5  -2  20 442.753 220.822   1
  -5  -2 -20 230.587 224.377   0
   5   2  20 179.534 178.901   1
  -5  -2  21 6.88456 194.404   1
  -5   2  21 77.3774 207.941   1
  -5   2 -21-1.27223 211.082   0
  -5  -2 -21 128.622 225.587   0
   5  -2  21 146.136 191.148   1
   5   2  21 90.4855 196.039   1
  -5   2  22 3269.33 357.911   1
  -5  -2 -22 2911.73 327.396   0
  -5   2 -22 3232.41 318.356   0
   5  -2  22 3569.30 353.939   1
  -5  -2  22 3776.22 338.599   1
   5   2  22 3514.70 337.794   1
  -5  -2  23 477.897 231.098   1
  -5  -2 -23 521.381 261.756   0
  -5   2 -23 169.428 233.721   0
   5  -3   0 858.689 83.1708   2
   5  -3   0 911.913 116.939   0
  -5   3   0 735.814 91.1943   4
  -5   3   0 891.030 107.943   0
   5  -3   1 2422.77 118.626   2
   5  -3  -1 2707.36 145.993   0
  -5   3  -1 2293.93 135.446   0
   5  -3  -1 2323.44 101.326   2
  -5   3   1 2432.05 128.561   4
  -5   3  -1 2396.16 116.580   4
  -5   3   1 2565.63 130.830   0
   5  -3   2 41573.9 428.553   2
   5  -3  -2 43176.1 451.135   0
  -5   3  -2 40840.0 497.568   0
  -5   3   2 41466.8 454.843   4
  -5   3  -2 40844.7 381.928   4
  -5   3   2 41932.4 435.775   0
   5   3  -3 17818.2 284.382   1
   5  -3   3 16694.1 293.567   2
   5   3   3 16627.8 301.926   1
  -5  -3   3 17693.3 252.580   0
   5  -3  -3 17500.8 284.331   0
  -5   3  -3 17125.1 340.230   0
  -5   3   3 17179.2 309.836   4
  -5   3  -3 16910.2 240.088   4
  -5   3   3 16761.2 271.288   0
   5   3  -4 9649.77 217.092   1
  -5   3   4 9585.81 203.237   0
   5  -3   4 9442.00 243.047   2
  -5  -3   4 9667.42 180.301   0
   5   3   4 9940.27 248.494   1
   5  -3  -4 9482.01 207.222   0
  -5   3  -4 9717.46 276.307   0
  -5   3   4 9475.11 249.903   4
  -5   3  -4 9166.39 171.884   4
   5  -3   5 17475.3 336.324   2
  -5   3   5 18417.4 263.203   0
   5   3   5 18519.2 344.756   1
   5  -3  -5 18190.4 268.257   0
  -5   3  -5 18561.7 376.134   0
  -5  -3   5 18313.7 227.899   0
  -5   3   5 17554.1 339.939   4
  -5   3  -5 18124.6 226.013   4
   5   3  -5 18323.7 303.344   1
   5  -3   6 9147.88 270.202   2
   5  -3   6 9064.65 285.348   1
   5   3   6 9118.84 258.941   1
   5  -3  -6 9598.29 192.712   0
  -5   3  -6 8983.08 286.890   0
  -5   3   6 9356.69 183.656   0
  -5   3   6 9520.29 263.974   4
  -5  -3   6 9262.10 275.854   4
   5   3  -6 9230.65 228.541   1
  -5  -3   6 9463.76 154.349   0
   5  -3   7 7808.60 266.962   2
   5  -3   7 7841.22 278.940   1
   5   3   7 8066.86 256.492   1
   5  -3  -7 7891.53 171.048   0
  -5  -3   7 7732.12 126.470   0
  -5   3  -7 7466.93 274.392   0
  -5   3   7 7540.59 250.834   4
  -5  -3   7 7925.86 265.761   4
  -5   3  -7 7667.23 173.374   3
  -5   3   7 8168.54 164.589   0
   5  -3   8 6633.49 255.683   2
  -5  -3   8 7096.06 165.132   2
   5  -3   8 6429.21 251.860   1
  -5  -3   8 6162.86 248.144   4
   5  -3  -8 6791.75 153.879   0
   5   3   8 6923.19 251.374   1
  -5   3  -8 6777.04 273.387   0
  -5   3   8 6622.25 141.712   0
  -5   3  -8 6902.97 155.122   3
  -5  -3   8 6876.81 99.5736   0
  -5   3   8 6819.94 250.946   4
  -5  -3   9 1965.70 179.859   4
   5  -3  -9 1999.48 91.1223   2
   5  -3   9 1796.68 172.933   2
  -5  -3   9 2122.81 112.563   2
  -5  -3   9 2070.79 147.144   1
  -5   3   9 2260.69 178.295   1
   5  -3   9 1912.46 179.267   1
   5  -3  -9 2128.20 94.5264   0
   5   3   9 1921.86 172.365   1
  -5   3  -9 2023.22 175.924   0
  -5   3   9 2101.63 83.4969   0
  -5   3   9 2011.61 180.110   4
  -5   3  -9 1940.75 84.3444   3
  -5   3  10 16303.5 396.612   4
   5  -3  10 16081.6 412.824   2
   5  -3 -10 17324.0 231.796   2
  -5  -3  10 17311.8 270.286   2
  -5  -3  10 17239.5 369.855   1
  -5   3  10 17945.8 430.877   1
   5  -3  10 17079.0 424.742   1
   5  -3 -10 17325.6 206.379   0
  -5   3 -10 15766.9 400.701   0
   5   3  10 17210.5 415.833   1
  -5  -3  10 16852.4 393.598   4
  -5   3  10 17547.9 398.866   3
  -5   3 -10 16951.6 189.081   3
  -5  -3  11 13364.0 251.891   2
  -5  -3  11 13467.4 344.831   1
   5  -3 -11 13124.4 221.187   2
  -5   3  11 12936.6 378.559   1
   5  -3 -11 13248.0 165.641   0
   5  -3  11 12801.8 377.652   1
  -5   3 -11 12983.3 382.400   0
   5   3  11 13522.5 386.860   1
  -5  -3  11 12941.5 353.880   4
  -5   3  11 12304.5 340.576   3
  -5   3 -11 12278.3 113.034   3
  -5  -3  12 8025.20 210.425   2
  -5  -3  12 7773.59 281.717   1
  -5   3  12 7516.17 315.679   1
   5  -3 -12 7316.00 106.498   0
   5  -3  12 8005.11 330.503   1
  -5   3 -12 7359.58 314.053   0
   5   3  12 7692.34 305.933   1
  -5   3 -12 7250.03 139.267   4
  -5  -3  12 6959.27 274.386   4
  -5   3  12 7761.61 279.876   3
  -5  -3  13 2997.13 198.375   1
   5  -3  13 2675.21 222.441   1
  -5   3 -13 2781.91 220.441   0
   5   3  13 2578.56 219.381   1
  -5  -3  13 2660.50 201.289   4
  -5   3  13 2219.30 217.118   1
  -5   3  13 2634.22 188.260   3
  -5  -3  14 1949.43 182.665   1
  -5   3  14 2023.57 219.047   1
   5  -3  14 2039.21 202.287   1
  -5   3 -14 1723.74 207.804   0
   5   3  14 2206.47 204.365   1
  -5  -3  14 1694.67 182.935   4
  -5   3  14 2268.37 182.801   3
  -5  -3  15 1091.22 166.689   4
  -5   3  15 1291.40 187.560   1
   5  -3  15 1234.56 186.147   1
  -5   3 -15 964.108 206.253   0
   5   3  15 1059.14 197.877   1
  -5  -3  15 1405.48 184.438   1
  -5   3  15 1489.84 169.748   3
  -5  -3  16 964.242 163.571   1
  -5   3  16 1094.85 212.676   1
  -5   3 -16 1147.10 214.783   0
   5  -3  16 1111.71 204.804   1
   5   3  16 1489.86 227.010   1
  -5  -3  16 1130.59 171.193   4
  -5   3  16 1190.35 168.758   3
  -5   3  17 936.040 159.485   3
  -5  -3  17 1018.65 190.293   1
  -5   3  17 1098.08 190.650   1
   5  -3  17 915.557 218.182   1
   5   3  17 968.263 205.669   1
  -5   3 -17 632.315 202.617   0
  -5  -3  17 866.495 170.565   4
  -5   3  18 450.107 148.099   3
  -5  -3  18 584.024 187.873   1
  -5   3  18 816.526 191.205   1
   5  -3  18 793.888 188.113   1
  -5  -3  18 493.680 168.626   4
   5   3  18 969.100 205.433   1
  -5   3 -18 737.344 214.946   0
  -5  -3  19 2783.48 264.925   1
  -5   3  19 2968.91 282.948   1
  -5  -3 -19 3006.85 299.915   0
  -5   3 -19 2820.58 270.483   0
   5  -3  19 2756.81 294.015   1
   5   3  19 3177.21 280.773   1
  -5   3  19 3046.05 227.222   3
  -5   3  20 454.268 158.643   3
   5  -3  20 457.164 182.031   1
  -5  -3  20 480.090 194.652   1
  -5   3  20 411.110 190.351   1
  -5  -3 -20 588.257 248.326   0
   5   3  20 637.036 202.317   1
  -5   3 -20 571.746 208.527   0
  -5  -3  21 1550.58 237.940   1
  -5   3  21 1757.84 277.836   1
  -5  -3 -21 1373.91 284.413   0
   5  -3  21 1483.41 279.876   1
   5   3  21 1635.89 253.674   1
  -5   3 -21 1227.66 264.182   0
  -5  -3  22 436.086 240.663   1
  -5   3  22 486.204 254.151   1
  -5  -3 -22 222.888 242.823   0
   5  -3  22 216.711 229.808   1
   5   3  22 381.353 213.569   1
  -5   3 -22 212.779 213.610   0
  -5  -3  23 40.2490 202.032   1
  -5  -3 -23 229.108 244.647   0
  -5   4   0 6390.18 174.799   4
  -5   4   0 6680.31 211.871   0
   5  -4   1 2999.27 139.808   2
  -5  -4   1 3158.81 140.750   0
  -5   4  -1 3115.44 125.418   4
  -5   4  -1 3209.61 156.228   0
  -5   4   1 2835.40 131.443   4
  -5   4   1 3077.69 148.265   0
   5  -4   2 7836.06 213.171   2
   5   4  -2 8486.34 189.909   1
   5   4   2 8121.52 203.842   1
   5  -4  -2 8188.80 222.187   0
  -5  -4   2 8085.31 197.322   0
  -5   4   2 7801.58 211.568   4
   5  -4  -2 8668.45 221.868   4
  -5   4  -2 7695.96 242.529   0
  -5   4  -2 7732.83 214.268   3
  -5   4  -2 7858.69 170.647   4
  -5   4   2 7853.07 214.012   0
   5   4  -3 410.939 73.3547   1
   5  -4   3 422.552 107.532   2
   5   4   3 421.664 86.2193   1
  -5   4   3 437.581 88.0965   0
  -5   4  -3 489.501 104.370   0
   5  -4  -3 446.260 96.6309   0
  -5   4  -3 501.263 65.2169   4
  -5  -4   3 497.512 77.9500   0
  -5   4   3 432.446 101.772   4
  -5   4  -3 531.268 89.4971   3
   5  -4   4 10588.6 264.844   2
  -5   4   4 11169.1 237.922   0
   5   4   4 10644.1 251.024   1
   5  -4  -4 10918.0 238.302   0
  -5  -4   4 10522.4 204.808   0
  -5   4  -4 10699.3 289.535   0
  -5   4  -4 10744.6 172.522   4
  -5   4   4 10761.7 264.305   4
  -5   4  -4 10394.1 230.850   3
   5   4  -4 11047.1 221.599   1
  -5  -4   5 6873.37 161.980   0
   5  -4   5 6874.96 239.922   2
  -5   4  -5 6804.62 129.012   4
  -5   4   5 6530.89 227.454   4
   5   4   5 6664.45 213.474   1
  -5   4   5 6969.37 186.944   0
   5  -4  -5 6607.00 188.854   0
  -5   4  -5 6380.82 253.241   0
  -5   4   5 6841.52 245.676   3
  -5   4  -5 6829.72 187.278   3
   5   4  -5 7312.10 190.145   1
   5   4  -6 8782.70 216.462   1
   5  -4   6 8655.65 285.748   1
   5   4   6 7974.78 240.980   1
   5  -4  -6 8504.06 206.103   0
  -5   4  -6 8319.60 291.510   0
  -5   4   6 8868.27 268.458   4
  -5   4  -6 8661.48 129.450   4
  -5  -4   6 8661.52 172.423   0
  -5   4   6 8813.05 200.126   0
  -5   4   6 9027.44 280.914   3
  -5   4  -6 8633.38 199.696   3
   5  -4   6 8276.97 264.643   2
   5  -4   7 568.580 154.643   2
   5  -4   7 816.880 149.972   1
  -5  -4   7 562.124 63.1024   0
   5   4   7 615.317 116.941   1
  -5   4   7 651.573 113.376   4
   5  -4  -7 618.118 93.5123   0
  -5   4  -7 572.028 41.1260   4
  -5   4  -7 512.469 159.334   0
  -5  -4   7 758.200 152.344   4
  -5   4  -7 572.961 76.7435   3
   5   4  -7 602.265 95.4208   1
  -5   4   7 708.375 77.1790   0
  -5   4   7 657.011 133.093   3
   5  -4   8 5925.79 262.819   2
  -5   4  -8 5619.06 73.4490   4
   5  -4   8 5882.91 246.500   1
  -5   4   8 6204.37 161.136   0
   5   4   8 5979.08 239.285   1
   5  -4  -8 5955.38 170.774   0
  -5   4  -8 5773.36 255.452   0
  -5  -4   8 5892.12 128.398   0
  -5  -4   8 5839.80 246.330   4
  -5   4   8 6064.40 251.879   3
  -5   4  -8 5915.63 152.912   3
  -5   4   9 1291.08 88.5420   0
  -5  -4   9 1601.07 122.178   2
   5  -4   9 1123.04 178.838   2
   5  -4   9 1380.19 170.998   1
   5   4   9 1621.41 165.685   1
   5  -4  -9 1413.82 105.010   0
  -5  -4   9 1451.87 69.2729   0
  -5   4  -9 1376.15 192.613   0
  -5  -4   9 1252.05 154.981   4
  -5   4   9 1226.61 157.376   3
  -5   4  -9 1385.49 81.8005   3
  -5  -4  10 7885.67 211.111   2
  -5  -4  10 7980.52 253.956   1
  -5   4  10 8440.53 315.784   1
   5  -4  10 8176.14 310.618   1
  -5  -4  10 7777.17 107.695   0
   5   4  10 7757.14 289.400   1
  -5   4 -10 7589.06 309.749   0
   5  -4 -10 7748.06 179.952   0
  -5   4  10 7762.65 277.551   3
  -5  -4  10 7610.02 275.925   4
   5  -4  10 7513.23 306.730   2
  -5   4 -10 7875.84 142.619   3
   5  -4  11 7063.39 307.203   2
  -5  -4  11 7468.13 213.355   2
  -5  -4  11 7092.74 251.761   1
  -5   4  11 7065.09 305.155   1
   5  -4  11 6702.30 284.058   1
   5   4  11 6655.48 277.928   1
  -5   4 -11 6793.87 302.256   0
   5  -4 -11 6887.41 163.107   0
  -5  -4  11 6522.01 265.913   4
  -5   4  11 7068.89 278.975   3
   5  -4  12-60.4618 162.722   2
  -5  -4  12 147.927 92.6924   2
  -5  -4  12 122.408 109.484   1
  -5   4  12 83.4710 118.761   1
   5  -4  12 3.96391 145.925   1
   5   4  12-5.35935 133.277   1
  -5   4 -12 55.3869 160.843   0
  -5  -4  12 58.8086 131.903   4
  -5   4  12 82.0483 117.538   3
  -5  -4  13 3830.91 215.211   1
  -5  -4  13 3812.62 180.995   2
   5  -4  13 3860.48 244.482   1
  -5  -4  13 3927.68 229.014   4
   5   4  13 4009.13 252.070   1
  -5   4 -13 3797.10 254.899   0
  -5   4  13 3837.71 248.196   1
  -5   4  13 3908.70 220.966   3
  -5  -4  14 9768.33 332.236   4
  -5  -4  14 10555.8 343.555   1
  -5  -4  14 10253.9 276.138   2
  -5   4  14 10721.8 387.570   1
   5  -4  14 10423.4 387.017   1
  -5   4 -14 10151.3 377.149   0
   5   4  14 10392.9 376.544   1
  -5   4  14 10348.6 344.197   3
  -5   4  15 812.012 158.308   3
  -5  -4  15 722.371 151.377   1
  -5   4  15 733.180 187.975   1
   5  -4  15 717.141 171.263   1
   5   4  15 735.305 183.286   1
  -5  -4  15 707.442 158.081   4
  -5   4 -15 652.852 182.101   0
  -5   4  16 730.200 160.467   3
  -5  -4  16 672.588 158.300   1
  -5   4  16 581.529 189.256   1
   5  -4  16 484.251 159.317   1
   5   4  16 651.750 193.512   1
  -5  -4  16 346.126 156.765   4
  -5   4 -16 607.287 195.419   0
  -5   4  17 1236.14 174.286   3
  -5  -4  17 1397.41 199.816   1
  -5   4  17 1568.85 238.409   1
   5   4  17 1216.46 224.774   1
   5  -4  17 983.833 203.397   1
  -5  -4  17 1142.01 178.034   4
  -5   4 -17 958.252 209.871   0
  -5   4  18 1775.59 243.994   1
  -5   4 -18 1862.67 250.571   0
   5  -4  18 1420.88 249.346   1
  -5  -4  18 1645.58 202.051   4
   5   4  18 1679.97 253.093   1
  -5  -4  18 1561.73 211.854   1
  -5   4  18 1848.52 194.090   3
  -5   4  19 149.449 145.818   3
  -5  -4  19-88.2357 166.803   1
  -5   4  19-119.941 186.232   1
   5  -4  19 28.4912 169.623   1
   5   4  19 104.488 199.318   1
  -5   4 -19-147.104 210.864   0
  -5   4  20 4129.39 335.903   1
  -5  -4  20 3674.38 295.700   1
   5  -4  20 3954.92 340.519   1
  -5   4 -20 3505.88 313.297   0
   5   4  20 3870.34 323.132   1
  -5   4  20 3639.94 253.092   3
  -5  -4  21 297.069 206.447   1
  -5   4  21 491.786 247.614   1
  -5  -4 -21 155.009 227.184   0
   5  -4  21 312.142 192.016   1
   5   4  21 401.713 209.234   1
  -5   4 -21 425.599 217.701   0
  -5  -4  22 270.130 193.244   1
  -5  -4 -22-10.2546 244.622   0
  -5   4 -22-126.440 231.806   0
   5  -4  22 381.844 239.007   1
  -5  -4  23 153.083 224.399   1
   5  -5   0 14423.5 261.961   4
  -5   5   0 13771.5 252.047   4
  -5   5   0 14068.4 308.359   3
  -5   5   0 14154.4 309.431   0
  -5   5   1 7581.62 233.405   0
   5   5   1 7887.47 188.392   1
  -5   5  -1 7611.28 226.299   3
  -5   5   1 7701.13 205.058   4
  -5   5  -1 7694.05 183.350   4
   5  -5  -1 8174.33 213.989   4
  -5   5   1 7647.21 242.085   3
[truncated: 320,537 more chars]
