# Supplementary material for: Crystal structure of the nucleoside 2′-de­oxy­guanosine dimethyl sulfoxide disolvate
Source: Acta Crystallogr E Crystallogr Commun. 2023 Aug 30;79(Pt 9):852–5. doi: 10.1107/S2056989023007405 (PMC10483554; doi:10.1107/S2056989023007405)
Supplement: Supplementary file 2 [file e-79-00852-Isup2.hkl]

data_I                                                                          
_shelx_title ' TEST STRUCTURE D:\ACI\BERNHARD\BS261008\P212121\BS261008'        
_shelx_refln_list_code          4                                               
_shelx_F_calc_maximum      231.74                                               
_exptl_crystal_F_000       896.00                                               
_reflns_d_resolution_high  0.7001                                               
                                                                                
loop_                                                                           
 _space_group_symop_operation_xyz                                               
 'x, y, z'                                                                      
 '-x+1/2, -y, z+1/2'                                                            
 'x+1/2, -y+1/2, -z'                                                            
 '-x, y+1/2, -z+1/2'                                                            
                                                                                
_cell_length_a     9.7590                                                       
_cell_length_b    11.7951                                                       
_cell_length_c    16.7553                                                       
_cell_angle_alpha  90.000                                                       
_cell_angle_beta   90.000                                                       
_cell_angle_gamma  90.000                                                       
                                                                                
_shelx_F_squared_multiplier     1.000                                           
                                                                                
loop_                                                                           
 _refln_index_h                                                                 
 _refln_index_k                                                                 
 _refln_index_l                                                                 
 _refln_F_squared_calc                                                          
 _refln_F_squared_meas                                                          
 _refln_F_squared_sigma                                                         
 _refln_observed_status                                                         
   2   0   0       3309.56       3396.00        66.71 o                         
   4   0   0        166.81        169.07         6.45 o                         
   6   0   0       2015.42       1998.28        18.04 o                         
   8   0   0        371.99        399.28        18.45 o                         
  10   0   0        219.41        214.02        12.27 o                         
  12   0   0        127.08        156.16        13.24 o                         
   1   1   0       2568.84       2579.60        32.14 o                         
   2   1   0       1445.40       1611.82         7.61 o                         
   3   1   0         46.40         23.45         2.84 o                         
   4   1   0       1134.54       1086.23        18.86 o                         
   5   1   0       1556.78       1509.65        24.49 o                         
   6   1   0          3.33          8.75         3.73 o                         
   7   1   0        957.72        931.77        12.09 o                         
   8   1   0        377.58        414.45         8.44 o                         
   9   1   0        757.17        728.39        11.04 o                         
  10   1   0         67.63         61.81         7.67 o                         
  11   1   0        195.14        201.84         9.11 o                         
  12   1   0          0.08          1.52         7.38 o                         
  13   1   0         41.76         24.17         8.56 o                         
   0   2   0       2424.32       2486.39        10.48 o                         
   1   2   0        715.64        708.26         4.37 o                         
   2   2   0      21461.68      21779.18       118.53 o                         
   3   2   0        369.81        376.75         6.22 o                         
   4   2   0      10514.18      10622.56       112.22 o                         
   5   2   0       1164.65       1152.33        14.45 o                         
   6   2   0        963.41        889.46        32.20 o                         
   7   2   0         13.59         26.40         7.06 o                         
   8   2   0        739.15        689.56        11.82 o                         
   9   2   0          0.20          0.44         6.42 o                         
  10   2   0          3.41          6.21         6.78 o                         
  11   2   0          0.23         -1.51         7.32 o                         
  12   2   0        105.45        116.17        11.37 o                         
  13   2   0         10.31         13.86         8.21 o                         
   1   3   0       5603.31       5654.24        38.65 o                         
   2   3   0       9319.74       9394.83        47.09 o                         
   3   3   0       1407.77       1454.27         8.10 o                         
   4   3   0        134.77        143.73         5.12 o                         
   5   3   0         52.60         70.45         4.05 o                         
   6   3   0        486.20        500.57        12.23 o                         
   7   3   0       1372.79       1420.10        15.12 o                         
   8   3   0        211.20        230.46        10.85 o                         
   9   3   0        451.18        471.63        14.75 o                         
  10   3   0         19.45         15.59         8.53 o                         
  11   3   0        273.84        262.15        11.50 o                         
  12   3   0        249.14        255.42        12.11 o                         
  13   3   0          4.06          4.96         8.06 o                         
   0   4   0      15179.97      15376.55       159.58 o                         
   1   4   0          2.67          5.48         2.10 o                         
   2   4   0       1383.97       1466.18        10.03 o                         
   3   4   0        556.83        536.73         5.30 o                         
   4   4   0       2037.80       2017.61        16.79 o                         
   5   4   0        518.19        542.77        12.09 o                         
   6   4   0        240.69        237.43         9.77 o                         
   7   4   0          3.75          5.07         4.85 o                         
   8   4   0         24.53         24.00         5.31 o                         
   9   4   0        356.19        388.65        18.83 o                         
  10   4   0          4.65          9.26         7.88 o                         
  11   4   0        450.15        440.20        32.75 o                         
  12   4   0        317.51        323.63        13.18 o                         
  13   4   0         38.06         44.74        10.08 o                         
   1   5   0       1843.68       2009.86        13.22 o                         
   2   5   0       1201.46       1250.77        10.57 o                         
   3   5   0        146.05        209.13         3.59 o                         
   4   5   0       3294.19       3449.32        33.21 o                         
   5   5   0       1123.63       1175.45        11.64 o                         
   6   5   0        605.33        586.57        11.18 o                         
   7   5   0        520.42        512.71         9.52 o                         
   8   5   0         28.18         37.03         5.54 o                         
   9   5   0        215.02        207.70         8.30 o                         
  10   5   0          2.23          9.69         7.97 o                         
  11   5   0        164.10        163.21        12.00 o                         
  12   5   0          3.51          7.67         7.96 o                         
  13   5   0          7.00          8.73         7.09 o                         
   0   6   0       2065.12       2119.70        15.98 o                         
   1   6   0        153.19        159.29         4.14 o                         
   2   6   0          0.33          3.24         3.45 o                         
   3   6   0         29.78         27.88         1.82 o                         
   4   6   0       5481.69       5593.25        35.92 o                         
   5   6   0        483.36        460.67         9.63 o                         
   6   6   0        272.54        295.74         8.33 o                         
   7   6   0        657.20        628.42        11.23 o                         
   8   6   0         31.80         30.73         4.39 o                         
   9   6   0          2.44          4.27         4.57 o                         
  10   6   0          1.56          4.69         5.72 o                         
  11   6   0         10.02          9.16         6.35 o                         
  12   6   0         22.36         26.39         7.66 o                         
  13   6   0         50.07         45.53        10.49 o                         
   1   7   0        445.11        432.54         8.04 o                         
   2   7   0       3523.42       3514.56        20.21 o                         
   3   7   0         87.70         66.34         5.16 o                         
   4   7   0        146.34        142.44         3.75 o                         
   5   7   0        510.29        504.79         7.75 o                         
   6   7   0          4.17          0.92         4.36 o                         
   7   7   0        184.12        183.09         7.78 o                         
   8   7   0         91.52         92.76         6.07 o                         
   9   7   0        675.23        637.27        12.07 o                         
  10   7   0         33.64         42.37         7.61 o                         
  11   7   0         89.41         92.58        12.44 o                         
  12   7   0          0.15          4.89        10.46 o                         
   0   8   0       3958.37       3774.71        74.32 o                         
   1   8   0        224.60        202.27         6.53 o                         
   2   8   0        790.35        802.15        12.20 o                         
   3   8   0        226.07        230.66         7.77 o                         
   4   8   0         36.08         44.69         5.54 o                         
   5   8   0          0.02          1.05         1.67 o                         
   6   8   0          1.77          3.20         2.68 o                         
   7   8   0        153.77        170.67        10.22 o                         
   8   8   0        810.82        783.67        13.30 o                         
   9   8   0        257.41        276.77         9.38 o                         
  10   8   0         39.32         36.66        10.44 o                         
  11   8   0          3.22         -1.84        11.47 o                         
  12   8   0         93.00        107.45        14.62 o                         
   1   9   0         45.67         44.28         4.52 o                         
   2   9   0       1619.22       1457.19        16.89 o                         
   3   9   0        997.03        982.19        22.92 o                         
   4   9   0         45.11         44.00        12.36 o                         
   5   9   0         13.05          8.02         7.33 o                         
   6   9   0        281.41        291.58         5.68 o                         
   7   9   0        272.92        289.84        13.68 o                         
   8   9   0         34.00         38.16         7.66 o                         
   9   9   0         30.62         36.69         7.78 o                         
  10   9   0          6.52          8.55        11.32 o                         
  11   9   0         16.01         13.07        10.69 o                         
   0  10   0        468.66        464.39         8.71 o                         
   1  10   0          5.05          7.96         4.56 o                         
   2  10   0       1000.21        997.01        24.63 o                         
   3  10   0         66.07         65.32         8.58 o                         
   4  10   0        113.85         92.79         9.88 o                         
   5  10   0       1139.45       1041.76        22.86 o                         
   6  10   0          0.07          1.87         7.86 o                         
   7  10   0          2.49          8.27         8.73 o                         
   8  10   0         14.31         14.85         9.58 o                         
   9  10   0         20.38         30.79         8.31 o                         
  10  10   0          0.16         10.16        10.63 o                         
  11  10   0          7.42          8.40        12.05 o                         
   1  11   0          3.39          1.58         7.40 o                         
   2  11   0        691.74        724.22        19.40 o                         
   3  11   0         90.37        101.70        15.07 o                         
   4  11   0        239.19        237.45        18.17 o                         
   5  11   0         13.49         10.93         8.28 o                         
   6  11   0         28.71         29.62         8.93 o                         
   7  11   0         28.59         27.15         9.32 o                         
   8  11   0        389.89        455.61        25.85 o                         
   9  11   0         21.90         19.22         8.91 o                         
  10  11   0        205.68        216.74        18.41 o                         
   0  12   0        646.58        647.66        27.59 o                         
   1  12   0        706.48        660.97        28.60 o                         
   2  12   0        109.30         95.79        10.49 o                         
   3  12   0         55.25         43.39        13.12 o                         
   4  12   0        109.66        132.84        15.64 o                         
   5  12   0         62.12         83.93        17.00 o                         
   6  12   0         35.90         42.79         9.65 o                         
   7  12   0         35.70         30.58        10.66 o                         
   8  12   0         14.59          7.57         9.65 o                         
   9  12   0         35.61         34.31        11.18 o                         
   1  13   0        201.59        255.38        19.81 o                         
   2  13   0        460.81        476.92        18.57 o                         
   3  13   0          0.02          4.65        11.45 o                         
   4  13   0        369.89        344.52        22.99 o                         
   5  13   0         42.98         43.04        17.12 o                         
   6  13   0        199.84        221.74        23.23 o                         
   7  13   0        277.09        327.83        18.15 o                         
   8  13   0         92.29        109.49        13.90 o                         
   0  14   0        774.80        779.05        32.91 o                         
   1  14   0        232.21        262.32        15.87 o                         
   2  14   0        272.71        254.67        15.82 o                         
   3  14   0         14.55         25.20        16.22 o                         
   4  14   0         31.52         32.99        15.26 o                         
   5  14   0         91.83        100.95        20.15 o                         
   6  14   0         61.70         66.21        20.33 o                         
   7  14   0         29.47         25.64        18.53 o                         
   1  15   0        169.67        215.39        15.74 o                         
   2  15   0        370.78        376.26        24.61 o                         
   3  15   0         34.54         29.73        17.24 o                         
   4  15   0          8.05         10.88        17.45 o                         
   5  15   0         48.75         74.56        20.44 o                         
   6  15   0          0.09         16.44        18.99 o                         
   0  16   0        172.84        219.63        22.43 o                         
   1  16   0        366.18        343.94        20.02 o                         
   2  16   0          0.71          4.10        18.26 o                         
   3  16   0         97.90        116.65        22.18 o                         
   4  16   0         47.72         66.31        21.14 o                         
   1   0   1        688.81        789.12         8.36 o                         
   2   0   1       2536.11       2685.07        18.81 o                         
   3   0   1      10537.29      10666.10        94.85 o                         
   4   0   1        855.54        940.14         7.69 o                         
   5   0   1       1246.98       1356.50        10.28 o                         
   6   0   1       4239.80       4247.43        56.64 o                         
   7   0   1         38.79         49.78         5.54 o                         
   8   0   1       1674.06       1629.00        20.07 o                         
   9   0   1        142.27        160.63        10.99 o                         
  10   0   1         12.33         19.76         6.03 o                         
  11   0   1         80.90         88.22         7.60 o                         
  12   0   1          1.37          0.56         6.99 o                         
  13   0   1        166.22        184.67        10.72 o                         
 -13   1   1         65.68         64.05         8.78 o                         
 -12   1   1        100.67         96.62         8.44 o                         
 -11   1   1         74.30         80.29         8.33 o                         
 -10   1   1        267.43        275.00        10.67 o                         
  -9   1   1         54.32         47.74         6.73 o                         
  -8   1   1        576.00        519.22         9.60 o                         
  -7   1   1        206.03        216.34         7.27 o                         
  -6   1   1        571.93        487.65        10.95 o                         
  -5   1   1         34.72         48.74         5.19 o                         
  -4   1   1        657.12        626.93        10.12 o                         
  -3   1   1       4718.12       5018.44        31.97 o                         
  -2   1   1       4239.14       4460.10        45.34 o                         
  -1   1   1        252.69        258.12         2.57 o                         
   1   1   1        260.29        267.41         2.35 o                         
   2   1   1       4212.99       4245.61        50.23 o                         
   3   1   1       4690.28       4943.66        23.09 o                         
   4   1   1        640.36        602.64        15.62 o                         
   5   1   1         33.80         46.43         8.55 o                         
   6   1   1        562.12        496.77         9.31 o                         
   7   1   1        206.23        203.83         6.61 o                         
   8   1   1        589.39        545.68         8.97 o                         
   9   1   1         53.79         56.25         7.02 o                         
  10   1   1        273.19        278.09         9.36 o                         
  11   1   1         74.45         83.64         7.64 o                         
  12   1   1        104.38        101.56         8.57 o                         
  13   1   1         65.71         57.30         8.81 o                         
 -13   2   1         71.59         63.52         8.98 o                         
 -12   2   1         80.43         83.22         9.68 o                         
 -11   2   1         16.17         18.36         7.90 o                         
 -10   2   1        392.75        404.05        12.32 o                         
  -9   2   1        122.82        109.41         9.68 o                         
  -8   2   1        283.36        241.57         8.50 o                         
  -7   2   1        531.60        537.78        22.66 o                         
  -6   2   1        462.85        437.30        12.45 o                         
  -5   2   1        612.35        650.46         9.19 o                         
  -4   2   1        542.00        589.98         7.09 o                         
  -3   2   1        777.01        768.83         7.14 o                         
  -2   2   1       3399.27       3634.19        18.36 o                         
  -1   2   1       2473.25       2460.28         9.26 o                         
   0   2   1       3026.73       3313.88        12.38 o                         
   1   2   1       2459.52       2434.69         9.43 o                         
   2   2   1       3405.48       3632.95        12.61 o                         
   3   2   1        798.03        797.63         7.09 o                         
   4   2   1        537.70        569.19        13.65 o                         
   5   2   1        604.09        631.60         8.17 o                         
   6   2   1        467.82        445.43        15.95 o                         
   7   2   1        536.09        559.58        13.65 o                         
   8   2   1        286.07        254.74         7.87 o                         
   9   2   1        119.35        111.66         5.92 o                         
  10   2   1        401.95        397.63        12.13 o                         
  11   2   1         14.67         24.88         6.97 o                         
  12   2   1         77.33         77.13         8.60 o                         
  13   2   1         76.31         66.10         9.00 o                         
 -13   3   1        182.29        178.78        10.53 o                         
 -12   3   1         39.62         42.06         8.83 o                         
 -11   3   1        327.29        326.12        13.39 o                         
 -10   3   1        164.75        147.75        13.99 o                         
  -9   3   1        165.98        155.90        10.46 o                         
  -8   3   1        475.60        419.55        15.64 o                         
  -7   3   1        375.39        360.97        10.88 o                         
  -6   3   1        697.30        665.67        10.46 o                         
  -5   3   1        215.81        206.02         6.05 o                         
  -4   3   1       1810.63       1780.68        21.84 o                         
  -3   3   1       3758.21       3925.18        21.15 o                         
  -2   3   1       1868.27       1966.93        15.17 o                         
  -1   3   1         59.05         64.46         1.91 o                         
   0   3   1         29.18         25.00         1.59 o                         
   1   3   1         57.68         62.49         1.78 o                         
   2   3   1       1848.06       1937.61         9.04 o                         
   3   3   1       3755.71       3955.30        20.55 o                         
   4   3   1       1844.56       1849.49        23.64 o                         
   5   3   1        205.67        201.06         6.23 o                         
   6   3   1        715.92        694.54         9.97 o                         
   7   3   1        377.52        369.56         9.40 o                         
   8   3   1        470.67        411.32        13.40 o                         
   9   3   1        167.58        158.58        11.92 o                         
  10   3   1        165.62        158.68        11.24 o                         
  11   3   1        330.14        324.55        12.12 o                         
  12   3   1         42.11         48.72         9.92 o                         
  13   3   1        180.44        178.34        11.18 o                         
 -13   4   1         54.64         70.43        10.35 o                         
 -12   4   1        103.90        109.72         9.93 o                         
 -11   4   1        114.27        111.59        10.96 o                         
 -10   4   1         82.90         93.57         9.75 o                         
  -9   4   1        133.09        146.90         9.88 o                         
  -8   4   1        185.42        170.80         7.47 o                         
  -7   4   1        349.73        316.05         8.68 o                         
  -6   4   1       3405.40       3350.33        40.50 o                         
  -5   4   1        221.69        247.13         6.71 o                         
  -4   4   1        164.09        207.47         6.23 o                         
  -3   4   1       1922.34       2099.45        12.04 o                         
  -2   4   1       1529.02       1605.36        10.05 o                         
  -1   4   1        849.03        942.68         9.48 o                         
   0   4   1        397.84        386.86         3.47 o                         
   1   4   1        883.36        986.40         5.77 o                         
   2   4   1       1495.65       1560.61        11.50 o                         
   3   4   1       1847.85       2010.24        14.61 o                         
   4   4   1        170.28        208.36         3.72 o                         
   5   4   1        233.86        263.01         6.70 o                         
   6   4   1       3422.72       3378.88        21.54 o                         
   7   4   1        348.36        337.99        10.89 o                         
   8   4   1        189.61        190.32         7.32 o                         
   9   4   1        137.11        125.87        15.95 o                         
  10   4   1         80.71         77.36         9.74 o                         
  11   4   1        113.20        107.47        11.10 o                         
  12   4   1        107.25        115.35         9.80 o                         
  13   4   1         55.57         63.41         8.83 o                         
 -13   5   1         95.73         91.98         8.48 o                         
 -12   5   1         20.34         23.98        10.47 o                         
 -11   5   1         23.50         31.52         9.26 o                         
 -10   5   1        308.48        319.39        13.85 o                         
  -9   5   1        402.43        387.84        10.65 o                         
  -8   5   1       1035.55        999.51        14.98 o                         
  -7   5   1         13.94         12.23         4.51 o                         
  -6   5   1        495.27        458.48         8.68 o                         
  -5   5   1        627.56        637.64        10.83 o                         
  -4   5   1        832.45        820.36        13.05 o                         
  -3   5   1        650.58        693.51         5.91 o                         
  -2   5   1        807.29        924.79         7.81 o                         
  -1   5   1       2400.32       2649.98        14.91 o                         
   0   5   1         11.98         16.52         1.47 o                         
   1   5   1       2424.75       2683.42        16.27 o                         
   2   5   1        800.49        909.03         5.78 o                         
   3   5   1        642.05        700.27         6.30 o                         
   4   5   1        819.53        823.09        10.54 o                         
   5   5   1        628.58        652.39         7.73 o                         
   6   5   1        509.52        468.86         8.32 o                         
   7   5   1         12.93         19.96         3.87 o                         
   8   5   1       1035.75       1029.96        11.56 o                         
   9   5   1        406.49        409.70        18.43 o                         
  10   5   1        316.65        317.66        14.65 o                         
  11   5   1         22.77         32.11         8.06 o                         
  12   5   1         18.50         27.04         6.58 o                         
  13   5   1         96.53         98.56        10.66 o                         
 -13   6   1         29.83         33.89        10.17 o                         
 -12   6   1        216.47        235.47        12.81 o                         
 -11   6   1          1.47          3.47         6.39 o                         
 -10   6   1        859.30        846.01        17.42 o                         
  -9   6   1        465.29        455.41        10.57 o                         
  -8   6   1         19.36         18.88         5.03 o                         
  -7   6   1        101.14        103.26         5.92 o                         
  -6   6   1        463.02        448.28        14.79 o                         
  -5   6   1        280.47        281.04         8.05 o                         
  -4   6   1         42.44         48.63         2.40 o                         
  -3   6   1        184.37        204.04         5.95 o                         
  -2   6   1        923.40        877.91        12.24 o                         
  -1   6   1       5599.52       6022.96        58.22 o                         
   0   6   1        735.85        643.33         5.00 o                         
   1   6   1       5664.92       6124.51        43.56 o                         
   2   6   1        970.11        924.71        11.00 o                         
   3   6   1        176.71        190.62         3.88 o                         
   4   6   1         38.77         43.66         3.44 o                         
   5   6   1        276.43        272.20         6.70 o                         
   6   6   1        470.02        443.44         9.85 o                         
   7   6   1         96.82        103.77         4.98 o                         
   8   6   1         17.83         14.57         4.11 o                         
   9   6   1        465.50        471.62         9.05 o                         
  10   6   1        859.08        860.17        14.72 o                         
  11   6   1          1.88          9.40         6.47 o                         
  12   6   1        214.13        229.84        12.58 o                         
  13   6   1         29.05         25.19        12.36 o                         
 -12   7   1         22.96         20.08        11.93 o                         
 -11   7   1         37.24         28.00        10.76 o                         
 -10   7   1        490.41        500.05        17.12 o                         
  -9   7   1        254.61        256.21         8.83 o                         
  -8   7   1        456.92        441.56         9.88 o                         
  -7   7   1        185.09        181.54         6.68 o                         
  -6   7   1        750.54        707.69        10.13 o                         
  -5   7   1        463.83        470.43         7.17 o                         
  -4   7   1        888.61        834.33        11.96 o                         
  -3   7   1       1596.34       1681.84        17.24 o                         
  -2   7   1        449.02        490.53         9.95 o                         
  -1   7   1        730.80        775.63        10.76 o                         
   0   7   1        322.50        292.83         4.62 o                         
   1   7   1        738.65        777.05        12.76 o                         
   2   7   1        454.18        497.03         8.18 o                         
   3   7   1       1601.98       1678.80        20.63 o                         
   4   7   1        883.04        828.93        10.78 o                         
   5   7   1        449.42        449.85         8.89 o                         
   6   7   1        760.68        745.37        13.16 o                         
   7   7   1        181.76        180.30         7.56 o                         
   8   7   1        454.67        454.09         9.83 o                         
   9   7   1        256.62        248.88         8.55 o                         
  10   7   1        480.52        503.54        14.41 o                         
  11   7   1         35.91         33.79        11.10 o                         
  12   7   1         24.48         17.57        12.64 o                         
 -12   8   1        101.36         94.31        13.39 o                         
 -11   8   1        127.78        126.35        12.98 o                         
 -10   8   1        473.51        451.89        20.99 o                         
  -9   8   1        173.51        168.55         9.98 o                         
  -8   8   1        100.74        105.37         6.25 o                         
  -7   8   1        282.64        296.63         8.61 o                         
  -6   8   1        525.44        530.63         7.14 o                         
  -5   8   1       1048.27       1021.18        14.68 o                         
  -4   8   1        807.53        799.11        16.32 o                         
  -3   8   1       1490.10       1440.14        22.34 o                         
  -2   8   1        293.95        288.33         7.00 o                         
  -1   8   1       1333.91       1297.16        14.68 o                         
   0   8   1       2410.72       2274.28        23.35 o                         
   1   8   1       1335.75       1286.47        14.28 o                         
   2   8   1        274.65        268.49         7.98 o                         
   3   8   1       1470.54       1431.76        30.21 o                         
   4   8   1        827.08        827.95         8.02 o                         
   5   8   1       1052.85       1000.59        11.56 o                         
   6   8   1        536.96        550.13        10.39 o                         
   7   8   1        280.91        285.24         9.07 o                         
   8   8   1        104.92        114.11         6.59 o                         
   9   8   1        175.91        179.59         7.88 o                         
  10   8   1        476.63        447.89        19.04 o                         
  11   8   1        125.89        126.88        18.14 o                         
  12   8   1        102.03        103.82        14.16 o                         
 -11   9   1         21.22         35.33        11.98 o                         
 -10   9   1        274.14        271.15        18.43 o                         
  -9   9   1        292.93        291.69        12.11 o                         
  -8   9   1        197.24        204.94        10.39 o                         
  -7   9   1        263.35        268.57        13.64 o                         
  -6   9   1        732.70        676.05        18.44 o                         
  -5   9   1        335.56        335.13        18.03 o                         
  -4   9   1        777.58        749.92        12.99 o                         
  -3   9   1       1171.90       1121.47        16.22 o                         
  -2   9   1        716.63        694.65        12.08 o                         
  -1   9   1         67.47         73.39         2.84 o                         
   0   9   1         22.97         21.65         2.39 o                         
   1   9   1         71.92         74.31         5.20 o                         
   2   9   1        712.52        687.59        12.20 o                         
   3   9   1       1165.77       1119.65        20.90 o                         
   4   9   1        796.69        746.70        21.77 o                         
   5   9   1        331.16        316.80        13.08 o                         
   6   9   1        731.65        693.07        10.10 o                         
   7   9   1        268.20        263.54        13.24 o                         
   8   9   1        200.22        206.24        13.65 o                         
   9   9   1        291.33        308.94        12.25 o                         
  10   9   1        272.42        283.74        29.13 o                         
  11   9   1         22.40         20.66        12.45 o                         
 -11  10   1         74.37         68.69        13.19 o                         
 -10  10   1          9.66         15.27        11.94 o                         
  -9  10   1         29.91         26.02         8.09 o                         
  -8  10   1        404.25        408.76        13.88 o                         
  -7  10   1        109.77        124.17        11.70 o                         
  -6  10   1        710.96        672.98        19.75 o                         
  -5  10   1         67.30         60.31        12.19 o                         
  -4  10   1         60.76         62.75         8.65 o                         
  -3  10   1        412.00        404.63        14.19 o                         
  -2  10   1       3084.67       2885.11        33.72 o                         
  -1  10   1       1987.38       1814.65        17.56 o                         
   0  10   1        108.37        107.23         2.82 o                         
   1  10   1       2014.47       1884.41        18.72 o                         
   2  10   1       3140.22       2968.43        39.31 o                         
   3  10   1        409.63        379.74        20.01 o                         
   4  10   1         56.49         57.26         8.06 o                         
   5  10   1         66.40         59.48         9.26 o                         
   6  10   1        727.90        714.22        19.95 o                         
   7  10   1        113.23        100.65        10.86 o                         
   8  10   1        408.43        408.84        24.35 o                         
   9  10   1         30.55         42.67        10.20 o                         
  10  10   1         10.92         11.81        10.28 o                         
  11  10   1         70.99         62.12        12.52 o                         
 -10  11   1        142.30        149.13        14.16 o                         
  -9  11   1         81.78         82.25        10.21 o                         
  -8  11   1        404.52        423.81        19.61 o                         
  -7  11   1        107.46        105.61        11.40 o                         
  -6  11   1         43.08         44.90         8.78 o                         
  -5  11   1       1104.01       1118.64        25.12 o                         
  -4  11   1        222.59        226.19        13.15 o                         
  -3  11   1        364.96        350.01        14.82 o                         
  -2  11   1        165.97        142.56        11.07 o                         
  -1  11   1        219.39        190.65        11.20 o                         
   0  11   1         16.39         11.38         3.30 o                         
   1  11   1        220.07        201.40        11.67 o                         
   2  11   1        171.24        168.48        11.22 o                         
   3  11   1        366.76        309.13        19.69 o                         
   4  11   1        221.10        242.70        19.50 o                         
   5  11   1       1110.25       1131.94        24.67 o                         
   6  11   1         38.84         38.63         9.34 o                         
   7  11   1        104.77        117.86        16.47 o                         
   8  11   1        412.62        417.94        18.74 o                         
   9  11   1         80.50         79.20        12.87 o                         
  10  11   1        144.13        141.04        14.57 o                         
  -9  12   1          0.50          7.67         9.11 o                         
  -8  12   1         76.67         77.48        11.47 o                         
  -7  12   1         73.83         88.26        12.96 o                         
  -6  12   1        343.41        329.21        16.17 o                         
  -5  12   1         98.47        101.47        12.12 o                         
  -4  12   1        136.08        120.92        16.23 o                         
  -3  12   1        183.27        162.12        11.99 o                         
  -2  12   1        253.53        227.98        12.78 o                         
  -1  12   1         91.84         88.28         9.75 o                         
   0  12   1        283.29        277.00        16.35 o                         
   1  12   1         92.68         95.07         9.89 o                         
   2  12   1        252.45        219.07        13.18 o                         
   3  12   1        175.26        169.66        17.14 o                         
   4  12   1        138.59        121.61        15.42 o                         
   5  12   1        100.08         91.83        16.96 o                         
   6  12   1        344.38        326.11        15.85 o                         
   7  12   1         75.37         76.24        12.29 o                         
   8  12   1         76.23         70.65        11.53 o                         
   9  12   1          0.51          6.25        10.99 o                         
  -8  13   1        238.60        230.46        16.47 o                         
  -7  13   1        167.09        170.17        16.56 o                         
  -6  13   1         37.33         49.51        11.25 o                         
  -5  13   1        117.50        112.48        19.15 o                         
  -4  13   1        302.18        313.40        22.22 o                         
  -3  13   1        170.42        183.70        18.21 o                         
  -2  13   1          8.52          8.72         8.83 o                         
  -1  13   1        177.13        169.34        13.39 o                         
   0  13   1         27.46         34.36         9.50 o                         
   1  13   1        178.37        177.62        14.77 o                         
   2  13   1          8.03          5.44         9.30 o                         
   3  13   1        175.05        160.80        17.76 o                         
   4  13   1        311.60        319.19        22.86 o                         
   5  13   1        115.62        115.08        19.61 o                         
   6  13   1         39.31         57.65        18.96 o                         
   7  13   1        165.80        181.57        15.04 o                         
   8  13   1        237.18        256.63        17.45 o                         
  -7  14   1         59.39         62.92        20.16 o                         
  -6  14   1        198.73        193.75        22.71 o                         
  -5  14   1         25.80         46.63        17.94 o                         
  -4  14   1         48.93         59.50        17.74 o                         
  -3  14   1         15.55         31.24        16.79 o                         
  -2  14   1         84.46         88.94        12.26 o                         
  -1  14   1        122.68        140.06        13.02 o                         
   0  14   1          7.28          3.34         9.55 o                         
   1  14   1        124.61        114.73        12.37 o                         
   2  14   1         84.62        101.50        12.00 o                         
   3  14   1         15.83          5.88        13.67 o                         
   4  14   1         48.65         42.73        14.61 o                         
   5  14   1         25.54         33.69        18.42 o                         
   6  14   1        203.77        209.85        24.54 o                         
   7  14   1         57.81         76.15        18.10 o                         
  -6  15   1          6.68          1.26        17.69 o                         
  -5  15   1         88.22         89.80        18.82 o                         
  -4  15   1        154.52        148.96        22.26 o                         
  -3  15   1         57.33         56.75        15.78 o                         
  -2  15   1         43.65         49.13        11.43 o                         
  -1  15   1          4.46          9.13        11.36 o                         
   0  15   1         72.77         73.70        12.63 o                         
   1  15   1          4.61         15.20        10.98 o                         
   2  15   1         44.84         68.80        19.74 o                         
   3  15   1         55.14         68.32        19.39 o                         
   4  15   1        158.41        157.69        20.14 o                         
   5  15   1         93.91         86.84        21.23 o                         
   6  15   1          6.08          7.39        17.43 o                         
  -4  16   1        117.59        122.12        20.81 o                         
  -3  16   1         34.91         36.08        20.99 o                         
  -2  16   1        204.01        233.41        17.45 o                         
  -1  16   1         24.90         15.94        13.05 o                         
   0  16   1          0.03         -8.06        13.08 o                         
   1  16   1         24.93         26.76        11.44 o                         
   2  16   1        212.87        216.44        22.97 o                         
   3  16   1         35.55         45.63        19.63 o                         
   4  16   1        113.79        115.31        22.02 o                         
   0   0   2          0.22          2.73         1.01 o                         
   1   0   2       1171.68       1276.00         5.28 o                         
   2   0   2      53702.51      52090.62       342.33 o                         
   3   0   2       1393.27       1511.96        17.61 o                         
   4   0   2       2568.77       2569.20        53.70 o                         
   5   0   2         82.88         84.28         4.60 o                         
   6   0   2        202.40        203.21         7.51 o                         
   7   0   2          1.82          8.68         4.74 o                         
   8   0   2        368.04        339.57         9.72 o                         
   9   0   2        668.63        642.85        13.67 o                         
  10   0   2          0.72          7.86         6.80 o                         
  11   0   2         14.91         23.63         6.60 o                         
  12   0   2          1.58          7.16         7.22 o                         
  13   0   2        100.55        103.73        11.40 o                         
 -13   1   2         15.21         16.73         9.95 o                         
 -12   1   2        188.62        187.11         9.99 o                         
 -11   1   2        385.20        386.58        12.89 o                         
 -10   1   2        181.37        164.21         9.20 o                         
  -9   1   2        275.68        276.96        10.24 o                         
  -8   1   2        389.17        372.55        10.64 o                         
  -7   1   2       1577.09       1559.84        17.30 o                         
  -6   1   2       1206.76       1239.15        15.04 o                         
  -5   1   2        306.58        277.32         8.16 o                         
  -4   1   2          8.77         12.84         3.98 o                         
  -3   1   2       1132.25       1070.65         9.01 o                         
  -2   1   2       1592.41       1661.70         7.59 o                         
  -1   1   2       3078.33       3136.27         9.14 o                         
   0   1   2       3503.68       3727.79        24.88 o                         
   1   1   2       3050.43       3085.69        11.69 o                         
   2   1   2       1645.59       1737.27        11.29 o                         
   3   1   2       1128.35       1088.90         9.46 o                         
   4   1   2          8.02          9.69         4.38 o                         
   5   1   2        316.83        303.68         8.57 o                         
   6   1   2       1224.86       1257.09        28.70 o                         
   7   1   2       1582.45       1542.54        13.22 o                         
   8   1   2        391.71        372.77         9.49 o                         
   9   1   2        273.18        288.13         8.78 o                         
  10   1   2        180.20        170.70         8.22 o                         
  11   1   2        383.75        373.20        11.51 o                         
  12   1   2        188.02        177.15         9.92 o                         
  13   1   2         14.46         14.42         9.64 o                         
 -13   2   2        216.17        210.74        13.39 o                         
 -12   2   2        336.86        330.45        16.76 o                         
 -11   2   2        134.37        129.19         9.55 o                         
 -10   2   2        651.34        627.61        14.62 o                         
  -9   2   2         45.33         42.96         8.21 o                         
  -8   2   2        564.31        554.32        14.48 o                         
  -7   2   2        419.63        396.19        15.95 o                         
  -6   2   2        463.17        480.38        15.93 o                         
  -5   2   2         17.12         25.83         3.93 o                         
  -4   2   2        185.42        208.87         5.36 o                         
  -3   2   2        956.97       1033.93         7.40 o                         
  -2   2   2       6937.99       6926.33        69.97 o                         
  -1   2   2       3633.33       3712.59        12.27 o                         
   0   2   2      26441.05      26321.06        73.48 o                         
   1   2   2       3625.15       3757.73        14.92 o                         
   2   2   2       6904.54       6862.89        34.59 o                         
   3   2   2        946.22       1027.02         7.99 o                         
   4   2   2        184.09        202.22         5.42 o                         
   5   2   2         20.58         36.21         7.10 o                         
   6   2   2        464.00        475.79        11.72 o                         
   7   2   2        423.62        411.25        18.71 o                         
   8   2   2        554.78        540.69        13.93 o                         
   9   2   2         48.90         61.23         6.85 o                         
  10   2   2        645.73        647.73        17.13 o                         
  11   2   2        131.64        143.17        10.21 o                         
  12   2   2        335.96        343.34        19.24 o                         
  13   2   2        218.91        230.87        11.63 o                         
 -13   3   2         29.02         23.15        11.50 o                         
 -12   3   2         69.74         72.13         9.51 o                         
 -11   3   2        140.03        159.48         9.78 o                         
 -10   3   2         29.32         39.32        12.36 o                         
  -9   3   2        644.59        656.67        16.63 o                         
  -8   3   2          3.06          7.46         6.90 o                         
  -7   3   2       1062.11       1013.05        15.84 o                         
  -6   3   2        760.49        754.35        14.71 o                         
  -5   3   2       3288.25       3473.20        21.14 o                         
  -4   3   2       3822.98       4008.17        50.42 o                         
  -3   3   2       4061.60       4274.65        27.86 o                         
  -2   3   2       2289.78       2449.27         8.77 o                         
  -1   3   2        773.30        714.14         5.59 o                         
   0   3   2        981.49        978.35         5.31 o                         
   1   3   2        785.09        728.78         5.94 o                         
   2   3   2       2241.22       2416.58         9.90 o                         
   3   3   2       4141.69       4392.04        28.17 o                         
   4   3   2       3800.01       3986.54        14.18 o                         
   5   3   2       3257.42       3467.63        60.67 o                         
   6   3   2        756.28        770.50         9.30 o                         
   7   3   2       1073.64       1014.75        17.53 o                         
   8   3   2          2.56          7.46         7.13 o                         
   9   3   2        640.78        615.79        16.49 o                         
  10   3   2         30.41         39.59         7.24 o                         
  11   3   2        134.62        136.02        11.02 o                         
  12   3   2         74.27         88.37         9.00 o                         
  13   3   2         30.28         20.55         8.70 o                         
 -13   4   2         77.37         77.93        13.58 o                         
 -12   4   2         71.96         55.60         9.15 o                         
 -11   4   2         51.09         50.70         9.49 o                         
 -10   4   2        397.10        369.96        22.02 o                         
  -9   4   2        275.99        287.15        12.21 o                         
  -8   4   2       1040.15       1048.56        33.53 o                         
  -7   4   2         35.87         35.28         5.47 o                         
  -6   4   2        104.99         81.83         5.55 o                         
  -5   4   2        679.94        669.83        12.82 o                         
  -4   4   2       1885.37       1910.83        16.82 o                         
  -3   4   2         75.70         78.75         2.51 o                         
  -2   4   2        984.42        939.00         5.37 o                         
  -1   4   2        213.58        209.52         3.14 o                         
   0   4   2          3.27          6.42         1.44 o                         
   1   4   2        208.42        203.23         3.08 o                         
   2   4   2        996.96        968.10         7.40 o                         
   3   4   2         69.94         73.09         2.61 o                         
   4   4   2       1870.62       1918.99        16.42 o                         
   5   4   2        675.73        671.20         8.39 o                         
   6   4   2        105.80         91.55         4.64 o                         
   7   4   2         35.43         36.07         4.34 o                         
   8   4   2       1024.45       1014.56        15.55 o                         
   9   4   2        270.78        279.97        10.26 o                         
  10   4   2        398.35        364.61        11.93 o                         
  11   4   2         50.62         52.50         7.25 o                         
  12   4   2         68.52         66.09         7.83 o                         
  13   4   2         76.67         95.29        13.10 o                         
 -13   5   2         45.14         52.26        10.71 o                         
 -12   5   2        159.03        149.50        12.95 o                         
 -11   5   2        683.16        698.23        23.55 o                         
 -10   5   2          1.45          1.95         7.96 o                         
  -9   5   2        613.84        594.06        12.87 o                         
  -8   5   2         71.47         78.30         6.66 o                         
  -7   5   2        744.19        732.44        14.15 o                         
  -6   5   2         66.38         68.32         4.33 o                         
  -5   5   2        567.22        574.78         9.54 o                         
  -4   5   2        118.34        132.82         4.92 o                         
  -3   5   2       1327.97       1305.05         9.51 o                         
  -2   5   2       1405.91       1486.69        15.84 o                         
  -1   5   2       2780.62       2903.67        22.12 o                         
   0   5   2        745.47        799.48         7.35 o                         
   1   5   2       2756.94       2851.65        19.55 o                         
   2   5   2       1442.20       1546.71        15.31 o                         
   3   5   2       1307.20       1310.98        13.28 o                         
   4   5   2        117.86        132.78         4.06 o                         
   5   5   2        588.74        586.24         8.11 o                         
   6   5   2         63.99         71.35         4.61 o                         
   7   5   2        712.79        714.10         9.15 o                         
   8   5   2         70.85         78.64         4.71 o                         
   9   5   2        627.53        622.48        13.44 o                         
  10   5   2          2.26          2.81         6.28 o                         
  11   5   2        677.15        677.87        16.25 o                         
  12   5   2        157.98        165.72         8.63 o                         
  13   5   2         45.71         58.91         9.38 o                         
 -12   6   2        228.14        224.03        12.24 o                         
 -11   6   2         21.49         18.64         8.03 o                         
 -10   6   2        192.47        197.19        10.31 o                         
  -9   6   2         57.88         57.29         6.28 o                         
  -8   6   2        488.53        478.19        10.42 o                         
  -7   6   2        242.52        230.31         6.48 o                         
  -6   6   2        192.46        200.81         6.96 o                         
  -5   6   2        538.89        518.24         8.91 o                         
  -4   6   2       1347.06       1408.85        10.51 o                         
  -3   6   2        509.31        583.17         6.92 o                         
  -2   6   2       1200.59       1237.26         9.14 o                         
  -1   6   2        393.78        383.12         5.35 o                         
   0   6   2        291.39        422.87         5.32 o                         
   1   6   2        414.01        407.37         5.38 o                         
   2   6   2       1187.13       1231.61        11.39 o                         
   3   6   2        506.41        592.55        11.65 o                         
   4   6   2       1340.38       1421.65        32.65 o                         
   5   6   2        514.60        520.63         9.84 o                         
   6   6   2        186.61        203.44         7.44 o                         
   7   6   2        243.35        218.82         6.86 o                         
   8   6   2        490.56        492.01         8.49 o                         
   9   6   2         59.12         62.64         5.18 o                         
  10   6   2        184.33        189.45         8.31 o                         
  11   6   2         19.95         19.29         6.53 o                         
  12   6   2        232.17        241.24        20.97 o                         
 -12   7   2         80.49         89.84        13.49 o                         
 -11   7   2        313.30        299.83        16.58 o                         
 -10   7   2          1.24          3.81         5.96 o                         
  -9   7   2        168.31        163.94         9.56 o                         
  -8   7   2        748.59        737.45        15.30 o                         
  -7   7   2        391.74        383.25        11.32 o                         
  -6   7   2        337.19        331.95         6.84 o                         
  -5   7   2        605.66        603.48         6.87 o                         
  -4   7   2        209.18        203.19         6.86 o                         
  -3   7   2        992.05        922.78        10.33 o                         
  -2   7   2        118.47         98.69         4.50 o                         
  -1   7   2       1546.02       1616.74        13.28 o                         
   0   7   2        326.36        415.97         4.60 o                         
   1   7   2       1513.38       1583.09        12.84 o                         
   2   7   2        122.20        107.47         3.60 o                         
   3   7   2       1010.89        934.98        10.27 o                         
   4   7   2        205.50        201.63         6.01 o                         
   5   7   2        590.07        590.69        10.34 o                         
   6   7   2        339.48        335.28         9.07 o                         
   7   7   2        384.21        412.78        10.56 o                         
   8   7   2        747.25        738.29        12.03 o                         
   9   7   2        164.26        168.16         7.54 o                         
  10   7   2          1.20          8.33         7.21 o                         
  11   7   2        315.78        306.99        15.01 o                         
  12   7   2         83.65         96.91        13.02 o                         
 -12   8   2         79.33         63.70        12.58 o                         
 -11   8   2         11.38         15.45        10.94 o                         
 -10   8   2        147.67        149.52        10.18 o                         
  -9   8   2         90.75         90.48         9.48 o                         
  -8   8   2        274.40        260.59         8.17 o                         
  -7   8   2         35.54         36.82         4.71 o                         
  -6   8   2        383.64        374.21         5.90 o                         
  -5   8   2         82.03         88.19         6.30 o                         
  -4   8   2        270.11        259.92         7.95 o                         
  -3   8   2        478.63        451.37         8.53 o                         
  -2   8   2        154.42        129.38         4.50 o                         
  -1   8   2        538.80        546.59        10.46 o                         
   0   8   2        533.13        521.65         6.52 o                         
   1   8   2        519.62        510.51         9.72 o                         
   2   8   2        158.97        146.86         4.02 o                         
   3   8   2        496.40        460.67         6.95 o                         
   4   8   2        260.60        255.86         8.70 o                         
   5   8   2         83.55         86.91         5.14 o                         
   6   8   2        380.80        363.69        12.97 o                         
   7   8   2         35.37         34.69         5.56 o                         
   8   8   2        267.54        276.58        11.01 o                         
   9   8   2         92.36        102.01         6.69 o                         
  10   8   2        147.25        136.96        13.46 o                         
  11   8   2         11.87          7.60        10.47 o                         
  12   8   2         81.37         74.50        13.98 o                         
 -11   9   2        125.79        130.44        13.64 o                         
 -10   9   2        194.90        181.15        14.44 o                         
  -9   9   2         27.49         31.60         7.94 o                         
  -8   9   2        255.59        269.70        11.58 o                         
  -7   9   2          1.40          0.69         8.31 o                         
  -6   9   2         22.40         27.39         8.37 o                         
  -5   9   2        362.78        365.61        15.25 o                         
  -4   9   2         35.06         40.09         5.61 o                         
  -3   9   2       1244.01       1193.61        18.14 o                         
  -2   9   2        603.17        548.07        10.89 o                         
  -1   9   2        686.67        704.19        10.62 o                         
   0   9   2         11.73         12.10         2.37 o                         
   1   9   2        677.79        694.15        15.04 o                         
   2   9   2        574.54        533.80        11.18 o                         
   3   9   2       1245.86       1164.15        30.61 o                         
   4   9   2         36.05         37.86         2.48 o                         
   5   9   2        380.33        358.25         7.80 o                         
   6   9   2         22.24         21.40         4.10 o                         
   7   9   2          1.13          3.40         4.34 o                         
   8   9   2        249.98        281.33        14.76 o                         
   9   9   2         30.02         29.81        10.05 o                         
  10   9   2        195.55        197.80        14.85 o                         
  11   9   2        125.40        128.70        14.44 o                         
 -11  10   2         14.33         27.89        12.16 o                         
 -10  10   2        105.60        106.62        12.78 o                         
  -9  10   2         81.32         88.51         9.89 o                         
  -8  10   2         73.00         73.39         8.89 o                         
  -7  10   2        218.38        212.88        13.02 o                         
  -6  10   2        329.41        322.81        14.20 o                         
  -5  10   2        406.43        422.76        16.00 o                         
  -4  10   2        638.96        631.20        18.01 o                         
  -3  10   2         32.21         44.28         6.79 o                         
  -2  10   2        194.17        169.14         8.69 o                         
  -1  10   2        510.05        502.54        10.20 o                         
   0  10   2       1342.92       1319.64         8.46 o                         
   1  10   2        518.79        504.17        10.81 o                         
   2  10   2        187.68        158.38        11.21 o                         
   3  10   2         32.14         41.84        12.61 o                         
   4  10   2        630.89        604.64        17.22 o                         
   5  10   2        408.16        422.88        15.20 o                         
   6  10   2        319.55        304.00        17.76 o                         
   7  10   2        219.34        212.64        12.86 o                         
   8  10   2         73.66         76.01        10.62 o                         
   9  10   2         82.79         86.43        11.81 o                         
  10  10   2        107.01        111.62        13.47 o                         
  11  10   2         14.28         13.09        11.50 o                         
 -10  11   2         78.22         92.08        15.04 o                         
  -9  11   2         61.82         68.48        10.00 o                         
  -8  11   2         44.27         52.47         8.93 o                         
  -7  11   2        215.16        216.43        33.62 o                         
  -6  11   2        686.92        747.74        21.74 o                         
  -5  11   2        566.23        550.59        18.64 o                         
  -4  11   2         94.81         70.68        10.35 o                         
  -3  11   2         48.35         43.95         8.39 o                         
  -2  11   2         20.29         19.72         7.50 o                         
  -1  11   2         48.74         56.16         5.07 o                         
   0  11   2        136.01        131.15        10.51 o                         
   1  11   2         48.44         44.25        10.89 o                         
   2  11   2         18.73         19.30         7.51 o                         
   3  11   2         43.81         51.60        11.92 o                         
   4  11   2         95.90         80.83        15.10 o                         
   5  11   2        572.78        556.61        17.84 o                         
   6  11   2        680.62        712.96        21.03 o                         
   7  11   2        221.07        229.84        13.99 o                         
   8  11   2         44.57         46.59        11.18 o                         
   9  11   2         60.64         60.72        12.16 o                         
  10  11   2         79.54         83.20        13.99 o                         
  -9  12   2         64.15         54.92        10.52 o                         
  -8  12   2         93.56         71.80        12.57 o                         
  -7  12   2         12.14         17.38        10.96 o                         
  -6  12   2        136.94        144.67        13.42 o                         
  -5  12   2        103.65         98.58        13.21 o                         
  -4  12   2        220.55        202.32        19.43 o                         
  -3  12   2        280.31        257.20        14.27 o                         
  -2  12   2         66.78         63.41         6.08 o                         
  -1  12   2        163.65        144.38        11.74 o                         
   0  12   2         32.94         16.29         8.96 o                         
   1  12   2        157.08        143.80        11.15 o                         
   2  12   2         63.19         55.07         8.77 o                         
   3  12   2        282.15        287.37        21.38 o                         
   4  12   2        214.43        178.55        18.01 o                         
   5  12   2        109.57        104.45        18.21 o                         
   6  12   2        136.27        124.97        12.80 o                         
   7  12   2         12.18         20.82        11.11 o                         
   8  12   2         93.45         86.13        12.47 o                         
   9  12   2         62.47         50.62        12.14 o                         
  -8  13   2         43.89         48.51        13.38 o                         
  -7  13   2         64.34         61.09        13.03 o                         
  -6  13   2         30.41         34.16        11.12 o                         
  -5  13   2        154.73        139.53        19.82 o                         
  -4  13   2          8.23         12.58        12.70 o                         
  -3  13   2        351.59        357.15        16.48 o                         
  -2  13   2        193.02        196.48        16.33 o                         
  -1  13   2         31.15         37.53         9.70 o                         
   0  13   2        121.99        107.05        11.10 o                         
   1  13   2         33.03         36.90        10.51 o                         
   2  13   2        189.89        202.56        13.22 o                         
   3  13   2        358.05        392.52        25.40 o                         
   4  13   2          7.58         14.09        15.28 o                         
   5  13   2        157.22        175.18        19.92 o                         
   6  13   2         30.99         30.85        16.87 o                         
   7  13   2         68.23         55.12        17.26 o                         
   8  13   2         46.72         59.00        12.05 o                         
  -7  14   2         22.25         31.93        18.49 o                         
  -6  14   2         21.59         19.68        17.57 o                         
  -5  14   2        144.16        142.33        20.79 o                         
  -4  14   2         34.36         40.24        16.79 o                         
  -3  14   2        103.55        105.05        13.11 o                         
  -2  14   2         83.34        110.74        12.52 o                         
  -1  14   2        140.97        127.10        12.13 o                         
   0  14   2        170.02        165.81        13.19 o                         
   1  14   2        140.30        139.51        12.75 o                         
   2  14   2         82.33        101.59        18.80 o                         
   3  14   2        104.14        105.69        18.60 o                         
   4  14   2         34.96         38.08        17.62 o                         
   5  14   2        138.15        158.51        20.52 o                         
   6  14   2         21.25         22.56        15.47 o                         
   7  14   2         22.63         35.25        20.44 o                         
  -6  15   2        301.19        298.96        25.99 o                         
  -5  15   2         14.64         22.26        15.89 o                         
  -4  15   2         89.37         84.17        19.26 o                         
  -3  15   2         14.34         19.81        15.44 o                         
  -2  15   2         10.38         19.91        11.80 o                         
  -1  15   2         24.35         37.52        10.73 o                         
   0  15   2         58.99         73.83        13.47 o                         
   1  15   2         24.50         35.54        11.62 o                         
   2  15   2         10.71         26.64        14.75 o                         
   3  15   2         15.96         14.08        14.68 o                         
   4  15   2         92.51        102.33        20.84 o                         
   5  15   2         15.46         19.24        16.42 o                         
   6  15   2        292.23        281.31        28.02 o                         
  -4  16   2        213.39        230.14        25.95 o                         
  -3  16   2        223.25        258.27        25.14 o                         
  -2  16   2         41.59         59.84        12.71 o                         
  -1  16   2        592.42        623.84        23.52 o                         
   0  16   2         79.22         87.14        14.22 o                         
   1  16   2        589.71        586.20        34.93 o                         
   2  16   2         42.61         47.62        19.57 o                         
   3  16   2        229.05        206.47        24.81 o                         
   4  16   2        204.26        230.61        26.90 o                         
   1   0   3       3354.95       3221.62        13.39 o                         
   2   0   3      46151.61      46608.61       169.50 o                         
   3   0   3        154.58        145.45         3.52 o                         
   4   0   3       2425.54       2489.34        13.38 o                         
   5   0   3       2438.55       2567.04        23.25 o                         
   6   0   3        161.67        182.59         7.42 o                         
   7   0   3       1659.57       1667.01        26.57 o                         
   8   0   3        766.19        736.48        13.66 o                         
   9   0   3        193.50        190.20         8.86 o                         
  10   0   3         31.51         31.22         7.15 o                         
  11   0   3        378.79        392.45        11.27 o                         
  12   0   3         11.51         12.63         7.37 o                         
  13   0   3          5.79          1.30         9.76 o                         
 -13   1   3        135.98        142.79        12.29 o                         
 -12   1   3          0.52         -5.37         8.34 o                         
 -11   1   3         35.91         34.74         8.14 o                         
 -10   1   3        404.96        388.09        11.96 o                         
  -9   1   3        304.64        285.65        16.03 o                         
  -8   1   3        124.29        122.54         7.91 o                         
  -7   1   3        450.96        420.01        11.75 o                         
  -6   1   3        955.60        902.90        28.64 o                         
  -5   1   3        660.79        593.56         9.66 o                         
  -4   1   3        332.46        312.91         6.09 o                         
  -3   1   3       2239.86       2414.20        11.61 o                         
  -2   1   3         12.72         13.79         1.76 o                         
  -1   1   3       1920.11       1757.29         6.23 o                         
   0   1   3        760.94        890.90         3.19 o                         
   1   1   3       1882.65       1729.82         8.33 o                         
   2   1   3         14.57         15.87         1.36 o                         
   3   1   3       2273.43       2453.26        14.24 o                         
   4   1   3        354.16        340.22        14.70 o                         
   5   1   3        668.69        620.70        12.32 o                         
   6   1   3        949.30        918.97         7.63 o                         
   7   1   3        445.42        413.60         5.85 o                         
   8   1   3        112.63        113.63         7.59 o                         
   9   1   3        299.38        283.00         9.96 o                         
  10   1   3        420.06        400.94        10.47 o                         
  11   1   3         36.55         44.74         6.86 o                         
  12   1   3          0.63          3.75         7.17 o                         
  13   1   3        137.13        140.21        10.61 o                         
 -13   2   3        245.14        252.30        17.04 o                         
 -12   2   3          4.07          2.45         8.23 o                         
 -11   2   3         73.86         73.73         8.30 o                         
 -10   2   3         50.40         46.64         7.59 o                         
  -9   2   3         59.56         64.73         8.38 o                         
  -8   2   3        336.08        344.09        12.02 o                         
  -7   2   3        698.81        642.81        14.12 o                         
  -6   2   3        292.13        270.91         9.00 o                         
  -5   2   3       1415.78       1422.68        17.74 o                         
  -4   2   3       4425.67       4596.90        21.63 o                         
  -3   2   3       2629.53       2828.47        20.12 o                         
  -2   2   3      13042.05      13174.02        80.37 o                         
  -1   2   3        209.76        195.49         2.20 o                         
   0   2   3       1724.85       1625.86        12.89 o                         
   1   2   3        217.72        208.35         2.26 o                         
   2   2   3      13049.93      13268.14        69.31 o                         
   3   2   3       2502.76       2686.14        18.82 o                         
   4   2   3       4413.58       4649.71        34.06 o                         
   5   2   3       1394.50       1397.74         9.16 o                         
   6   2   3        285.04        258.30        14.20 o                         
   7   2   3        699.04        645.37        14.59 o                         
   8   2   3        335.18        349.86         6.67 o                         
   9   2   3         59.36         68.22         7.10 o                         
  10   2   3         49.19         49.46         8.53 o                         
  11   2   3         73.57         87.59         7.82 o                         
  12   2   3          3.93          7.78         6.30 o                         
  13   2   3        248.12        245.01        11.94 o                         
 -13   3   3          2.54         14.61        12.16 o                         
 -12   3   3         27.45         26.25         8.71 o                         
 -11   3   3         43.76         44.06         8.19 o                         
 -10   3   3         85.78         75.07         9.37 o                         
  -9   3   3        974.35        952.26        19.20 o                         
  -8   3   3        236.57        207.40        13.22 o                         
  -7   3   3         30.21         25.09         5.25 o                         
  -6   3   3        727.95        685.53        12.61 o                         
  -5   3   3       1399.37       1427.21        18.56 o                         
  -4   3   3        225.98        208.58         4.58 o                         
  -3   3   3        154.59        143.77         3.36 o                         
  -2   3   3       2426.94       2467.98        14.07 o                         
  -1   3   3       1247.15       1216.58         5.50 o                         
   0   3   3       7639.62       7875.90        46.46 o                         
   1   3   3       1251.96       1213.60         5.95 o                         
   2   3   3       2441.62       2489.43        16.67 o                         
   3   3   3        143.99        136.83         2.44 o                         
   4   3   3        216.76        194.69         3.51 o                         
   5   3   3       1384.65       1433.97        14.44 o                         
   6   3   3        742.11        700.84         7.49 o                         
   7   3   3         29.40         25.92         5.67 o                         
   8   3   3        252.01        243.22         9.31 o                         
   9   3   3        989.68        959.26        16.49 o                         
  10   3   3         92.26         83.55         7.41 o                         
  11   3   3         44.54         40.55         6.47 o                         
  12   3   3         27.17         27.11         6.82 o                         
  13   3   3          3.23          4.63         8.48 o                         
 -13   4   3         85.42         75.97        13.69 o                         
 -12   4   3         19.62         29.35         8.89 o                         
 -11   4   3        199.45        208.33        18.51 o                         
 -10   4   3          6.67          8.80         7.53 o                         
  -9   4   3        487.94        461.31        14.44 o                         
  -8   4   3         85.51         73.99         6.42 o                         
  -7   4   3        766.83        796.39        14.52 o                         
  -6   4   3        140.85        117.67         5.16 o                         
  -5   4   3         26.57         35.37         3.74 o                         
  -4   4   3       1397.96       1451.04        11.63 o                         
  -3   4   3        934.27        956.73         8.59 o                         
  -2   4   3       1037.89       1093.37         5.22 o                         
  -1   4   3       2574.21       2600.65         9.75 o                         
   0   4   3       2464.53       2720.87        16.10 o                         
   1   4   3       2468.31       2536.05        19.25 o                         
   2   4   3       1014.78       1081.42         6.89 o                         
   3   4   3        935.74        966.42         7.01 o                         
   4   4   3       1404.52       1477.01        11.16 o                         
   5   4   3         26.60         40.59         2.85 o                         
   6   4   3        141.85        128.61         5.08 o                         
   7   4   3        739.84        736.59         9.45 o                         
   8   4   3         87.74         82.40         6.86 o                         
   9   4   3        481.51        465.54        12.21 o                         
  10   4   3          6.61          2.72         6.75 o                         
  11   4   3        196.37        200.98         9.11 o                         
  12   4   3         20.67         25.06         7.83 o                         
  13   4   3         88.92         91.41        12.02 o                         
 -13   5   3         40.20         39.07        10.57 o                         
 -12   5   3        108.35         99.88        11.99 o                         
 -11   5   3        341.36        371.92        15.65 o                         
 -10   5   3        217.25        205.64        12.23 o                         
  -9   5   3        192.89        190.81        11.12 o                         
  -8   5   3         74.83         75.40         6.75 o                         
  -7   5   3        329.18        328.76         8.55 o                         
  -6   5   3        785.85        776.73        12.58 o                         
  -5   5   3       1744.18       1760.07        16.67 o                         
  -4   5   3       1121.86       1098.64        15.99 o                         
  -3   5   3       2248.54       2384.42        11.31 o                         
  -2   5   3       1522.25       1654.92         6.15 o                         
  -1   5   3        248.78        323.10         3.51 o                         
   0   5   3        317.37        358.80         3.61 o                         
   1   5   3        237.24        306.51         3.23 o                         
   2   5   3       1504.10       1659.99        10.40 o                         
   3   5   3       2247.72       2413.54        17.52 o                         
   4   5   3       1120.55       1109.25         9.68 o                         
   5   5   3       1773.31       1795.94        14.94 o                         
   6   5   3        799.21        795.05        12.20 o                         
   7   5   3        322.47        329.51         7.84 o                         
   8   5   3         77.37         70.18         4.46 o                         
   9   5   3        188.52        193.13         7.69 o                         
  10   5   3        219.19        208.74         8.66 o                         
  11   5   3        344.06        359.36        11.03 o                         
  12   5   3        111.25        102.72        10.04 o                         
  13   5   3         41.84         55.66         9.69 o                         
 -12   6   3        158.34        160.99        11.24 o                         
 -11   6   3        116.26        116.51         9.86 o                         
 -10   6   3         20.15         19.32         7.38 o                         
  -9   6   3         23.78         22.76         5.91 o                         
  -8   6   3         18.46         21.47         5.36 o                         
  -7   6   3       1301.54       1290.27        14.57 o                         
  -6   6   3        159.55        156.99         6.05 o                         
  -5   6   3         25.30         27.18         3.98 o                         
  -4   6   3         98.49         85.11         4.43 o                         
  -3   6   3       2106.39       2022.64        12.91 o                         
  -2   6   3       4557.88       4704.18        36.10 o                         
  -1   6   3        714.52        764.46        11.00 o                         
   0   6   3        320.56        304.45         3.96 o                         
   1   6   3        708.04        767.00         9.13 o                         
   2   6   3       4577.04       4711.32        25.92 o                         
   3   6   3       2088.59       2027.04        15.81 o                         
   4   6   3        101.25         99.57         4.95 o                         
   5   6   3         30.15         32.66         4.50 o                         
   6   6   3        157.38        154.15         7.02 o                         
   7   6   3       1286.30       1265.74        31.63 o                         
   8   6   3         18.99         20.14         3.92 o                         
   9   6   3         25.03         28.78         5.35 o                         
  10   6   3         21.23         21.72         5.64 o                         
  11   6   3        117.05        115.72        11.69 o                         
  12   6   3        154.90        158.01        11.18 o                         
 -12   7   3          4.61          9.99        10.97 o                         
 -11   7   3         70.12         76.37        12.12 o                         
 -10   7   3         98.40         94.04         8.89 o                         
  -9   7   3        496.12        514.56        13.78 o                         
  -8   7   3        241.18        243.83        10.32 o                         
  -7   7   3        594.86        576.09        13.29 o                         
  -6   7   3        637.86        608.12        10.45 o                         
  -5   7   3        768.85        748.14         9.77 o                         
  -4   7   3        693.60        645.51         9.75 o                         
  -3   7   3        699.01        690.05         8.63 o                         
  -2   7   3        120.42        119.41         4.49 o                         
  -1   7   3        515.97        493.92         6.87 o                         
   0   7   3       3488.42       3623.28        19.51 o                         
   1   7   3        535.93        504.56         7.25 o                         
   2   7   3        122.06        125.43         5.14 o                         
   3   7   3        693.46        678.73         9.78 o                         
   4   7   3        686.54        661.35        10.36 o                         
   5   7   3        772.55        736.97        11.84 o                         
   6   7   3        643.23        617.37        11.80 o                         
   7   7   3        594.16        573.10        12.34 o                         
   8   7   3        252.34        248.95         7.83 o                         
   9   7   3        501.37        511.14        13.56 o                         
  10   7   3         92.20         98.83         8.74 o                         
  11   7   3         69.07         69.87        10.66 o                         
  12   7   3          3.85          3.02        10.88 o                         
 -12   8   3         63.68         44.04        12.57 o                         
 -11   8   3        380.39        383.61        18.43 o                         
 -10   8   3        171.20        167.69        10.29 o                         
  -9   8   3        171.36        179.41        10.04 o                         
  -8   8   3         67.90         63.35         5.65 o                         
  -7   8   3        377.63        365.80         8.31 o                         
  -6   8   3        375.91        366.08         5.74 o                         
  -5   8   3          3.00          9.66         6.79 o                         
  -4   8   3        457.46        449.67         8.98 o                         
  -3   8   3        597.32        599.03         8.87 o                         
  -2   8   3       1046.29       1016.70        10.75 o                         
  -1   8   3       1946.12       1939.43        16.35 o                         
   0   8   3         95.74         95.38         2.83 o                         
   1   8   3       1940.10       1938.39        15.20 o                         
   2   8   3       1060.82       1025.43        11.55 o                         
   3   8   3        591.92        595.76         9.21 o                         
   4   8   3        452.16        450.74         8.81 o                         
   5   8   3          2.87          3.83         3.98 o                         
   6   8   3        379.42        368.54         9.52 o                         
   7   8   3        367.99        365.16        10.29 o                         
   8   8   3         66.20         62.56         7.03 o                         
   9   8   3        173.63        166.43         9.22 o                         
  10   8   3        171.98        167.59        13.45 o                         
  11   8   3        371.54        367.50        18.58 o                         
  12   8   3         65.20         71.23        12.85 o                         
 -11   9   3        135.97        153.55        13.92 o                         
 -10   9   3        126.39        129.76        10.57 o                         
  -9   9   3         74.59         84.57         9.37 o                         
  -8   9   3        578.22        564.86        15.09 o                         
  -7   9   3         92.29         89.12         8.40 o                         
  -6   9   3        200.52        206.63        11.79 o                         
  -5   9   3       2250.13       2205.29        30.83 o                         
  -4   9   3        427.14        421.94         9.42 o                         
  -3   9   3        121.24        119.23         5.40 o                         
  -2   9   3        524.80        495.30         8.69 o                         
  -1   9   3        172.26        172.71         5.01 o                         
   0   9   3          1.88          1.25         1.67 o                         
   1   9   3        161.74        171.70         7.24 o                         
   2   9   3        537.74        528.80         9.79 o                         
   3   9   3        122.60        109.78         5.04 o                         
   4   9   3        412.73        415.76         7.96 o                         
   5   9   3       2225.48       2208.66        18.82 o                         
   6   9   3        205.65        214.00         7.51 o                         
   7   9   3         87.85         85.65         8.03 o                         
   8   9   3        573.23        546.71        18.28 o                         
   9   9   3         75.93         69.55        16.63 o                         
  10   9   3        122.49        121.49        13.28 o                         
  11   9   3        137.66        140.67        14.74 o                         
 -11  10   3         78.58         92.45        15.49 o                         
 -10  10   3          2.83          4.57        10.40 o                         
  -9  10   3         24.19         34.42         8.36 o                         
  -8  10   3         19.71         30.69         8.52 o                         
  -7  10   3        309.32        319.82        15.40 o                         
  -6  10   3         15.65         23.60         9.12 o                         
  -5  10   3        234.54        236.14        12.85 o                         
  -4  10   3        251.51        261.71        12.78 o                         
  -3  10   3       1640.11       1562.67        21.25 o                         
  -2  10   3        108.78         97.23         3.69 o                         
  -1  10   3        115.12        116.75         3.88 o                         
   0  10   3       4810.96       4343.97        14.05 o                         
   1  10   3        115.35        105.85         9.89 o                         
   2  10   3        117.13        104.14        13.56 o                         
   3  10   3       1605.51       1517.28        37.44 o                         
   4  10   3        255.74        250.76         8.25 o                         
   5  10   3        227.18        239.65        12.74 o                         
   6  10   3         17.83         19.98         7.85 o                         
   7  10   3        301.08        302.65        19.36 o                         
   8  10   3         20.47         16.05         9.62 o                         
   9  10   3         23.42         33.18        11.53 o                         
  10  10   3          3.29          8.77        10.42 o                         
  11  10   3         77.07         70.41        13.13 o                         
 -10  11   3         44.17         43.84        11.64 o                         
  -9  11   3        220.65        233.71        13.12 o                         
  -8  11   3         27.70         34.06         8.96 o                         
  -7  11   3        233.90        228.71        13.95 o                         
  -6  11   3        141.16        136.90        11.85 o                         
  -5  11   3         99.29         85.00        10.42 o                         
  -4  11   3         76.30         80.05        18.31 o                         
  -3  11   3        299.43        290.23        13.46 o                         
  -2  11   3        336.96        298.80         9.25 o                         
  -1  11   3       1170.05       1181.26        14.45 o                         
   0  11   3        781.33        753.53        19.75 o                         
   1  11   3       1169.92       1175.99        30.88 o                         
   2  11   3        340.52        318.50        19.55 o                         
   3  11   3        298.55        282.16        19.72 o                         
   4  11   3         78.85        109.79        14.49 o                         
   5  11   3        101.34         99.21        15.81 o                         
   6  11   3        137.92        140.59        17.68 o                         
   7  11   3        235.81        220.27        14.16 o                         
   8  11   3         26.29         26.29        10.03 o                         
   9  11   3        218.07        257.48        50.85 o                         
  10  11   3         44.41         55.85        12.47 o                         
  -9  12   3          4.77         15.22         9.79 o                         
  -8  12   3         18.26         24.78         8.97 o                         
  -7  12   3        267.24        284.62        15.82 o                         
  -6  12   3         43.29         34.99        10.29 o                         
  -5  12   3         72.39         74.76        10.70 o                         
  -4  12   3        242.74        230.28        18.92 o                         
  -3  12   3         97.26        102.67         7.40 o                         
  -2  12   3        299.97        284.16         9.46 o                         
  -1  12   3        341.44        320.64        14.60 o                         
   0  12   3         66.45         63.59         8.97 o                         
   1  12   3        347.82        329.64        15.49 o                         
   2  12   3        305.44        282.83        20.41 o                         
   3  12   3         94.09         75.98        16.19 o                         
   4  12   3        246.51        244.85        21.92 o                         
   5  12   3         73.23         83.71        16.31 o                         
   6  12   3         41.38         45.73        17.02 o                         
   7  12   3        267.18        277.77        15.40 o                         
   8  12   3         17.84         28.26        11.23 o                         
   9  12   3          4.62          4.26        11.43 o                         
  -8  13   3        133.34        139.91        13.49 o                         
  -7  13   3        158.53        140.74        16.50 o                         
  -6  13   3          6.76          5.87        11.16 o                         
  -5  13   3        489.88        547.11        28.69 o                         
  -4  13   3        120.41        108.94        17.98 o                         
  -3  13   3        137.10        139.54        12.62 o                         
  -2  13   3         40.71         48.21         9.80 o                         
  -1  13   3        288.15        321.48        31.78 o                         
   0  13   3         34.80         32.26         9.56 o                         
   1  13   3        284.98        281.43        14.94 o                         
   2  13   3         39.34         39.81        13.22 o                         
   3  13   3        136.91        117.33        18.25 o                         
   4  13   3        119.91        138.63        18.91 o                         
   5  13   3        500.34        545.92        30.12 o                         
   6  13   3          7.51         -1.48        15.81 o                         
   7  13   3        155.40        141.28        22.72 o                         
   8  13   3        132.36        134.42        15.03 o                         
  -7  14   3        233.53        263.79        17.82 o                         
  -6  14   3        110.02        139.20        21.80 o                         
  -5  14   3         39.05         44.19        18.48 o                         
  -4  14   3         14.35         29.60        16.25 o                         
  -3  14   3        249.00        295.66        16.74 o                         
  -2  14   3        157.38        145.25        13.75 o                         
  -1  14   3         35.38         38.01         9.53 o                         
   0  14   3         40.52         49.15        11.49 o                         
   1  14   3         36.18         39.75        11.34 o                         
   2  14   3        159.98        174.90        19.01 o                         
   3  14   3        253.26        272.60        23.86 o                         
   4  14   3         12.37         15.58        13.50 o                         
   5  14   3         37.88         48.39        19.83 o                         
   6  14   3        112.52        145.41        22.94 o                         
   7  14   3        225.14        221.76        24.09 o                         
  -6  15   3         13.78         23.73        16.35 o                         
  -5  15   3         28.89         21.40        15.86 o                         
  -4  15   3         63.64         63.43        18.28 o                         
  -3  15   3        188.09        214.48        15.56 o                         
  -2  15   3         27.20         37.08        12.17 o                         
  -1  15   3          8.88         10.68        10.57 o                         
   0  15   3        364.96        374.13        27.95 o                         
   1  15   3          7.87         13.29        10.02 o                         
   2  15   3         27.26         38.97        17.89 o                         
   3  15   3        197.11        232.70        24.87 o                         
   4  15   3         62.92         51.85        16.78 o                         
   5  15   3         29.60         19.94        19.25 o                         
   6  15   3         14.74         29.68        17.36 o                         
  -4  16   3         88.56        115.83        23.18 o                         
  -3  16   3        104.23        108.73        19.96 o                         
  -2  16   3         36.61         34.78        12.16 o                         
  -1  16   3        198.13        228.23        17.13 o                         
   0  16   3         12.49         14.41        11.41 o                         
   1  16   3        196.59        242.73        25.87 o                         
   2  16   3         33.01         64.19        20.29 o                         
   3  16   3        101.05        127.62        24.06 o                         
   0   0   4       9309.68       9698.08        65.09 o                         
   1   0   4      19627.58      19550.80        86.96 o                         
   2   0   4      22521.89      22778.16       115.36 o                         
   3   0   4       4724.62       5095.68        36.84 o                         
   4   0   4        769.17        703.06         8.45 o                         
   5   0   4        568.88        496.68         8.06 o                         
   6   0   4          0.09          3.07         4.42 o                         
   7   0   4          4.85          8.30         5.21 o                         
   8   0   4         65.69         67.10         6.90 o                         
   9   0   4         30.38         24.17         6.75 o                         
  10   0   4        183.55        183.14         9.33 o                         
  11   0   4        278.01        282.63        12.78 o                         
  12   0   4        301.32        318.91        12.30 o                         
  13   0   4          0.44         11.02         8.77 o                         
 -13   1   4        120.07        118.31        10.13 o                         
 -12   1   4          0.10         -0.59        10.32 o                         
 -11   1   4         73.80         72.86         8.71 o                         
 -10   1   4          1.29         -2.38         6.60 o                         
  -9   1   4        726.60        707.58        14.48 o                         
  -8   1   4        280.34        278.55        16.55 o                         
  -7   1   4        951.54        907.14        36.50 o                         
  -6   1   4         47.81         40.85         5.61 o                         
  -5   1   4       3909.57       4153.79        28.85 o                         
  -4   1   4        177.60        208.37         5.03 o                         
  -3   1   4       8720.00       8930.52        29.63 o                         
  -2   1   4        440.20        464.25         4.13 o                         
  -1   1   4       4272.56       4536.64        26.35 o                         
   0   1   4        231.37        230.15         2.16 o                         
   1   1   4       4200.03       4479.45        19.30 o                         
   2   1   4        435.32        457.05         6.07 o                         
   3   1   4       8595.76       8855.72        57.09 o                         
   4   1   4        176.13        207.21         5.13 o                         
   5   1   4       3951.03       4115.58        34.07 o                         
   6   1   4         46.49         46.86         7.43 o                         
   7   1   4        960.44        889.40        23.56 o                         
   8   1   4        279.63        271.15         9.17 o                         
   9   1   4        714.28        734.66        14.29 o                         
  10   1   4          1.16          5.92         5.74 o                         
  11   1   4         72.70         69.10         6.48 o                         
  12   1   4          0.08          5.07         7.81 o                         
  13   1   4        123.40        105.77        10.28 o                         
 -13   2   4          6.77         12.54        16.97 o                         
 -12   2   4        108.03        103.97        12.74 o                         
 -11   2   4         35.15         35.33         7.92 o                         
 -10   2   4        430.91        431.04        12.63 o                         
  -9   2   4        514.17        516.47        14.33 o                         
  -8   2   4        127.46        124.98        12.08 o                         
  -7   2   4         89.32        105.85         8.37 o                         
  -6   2   4         95.30         90.30         6.14 o                         
  -5   2   4       1453.45       1474.87        12.07 o                         
  -4   2   4       3634.00       3655.36        16.96 o                         
  -3   2   4        110.72        110.65         3.25 o                         
  -2   2   4       1050.26       1104.29         7.72 o                         
  -1   2   4        341.59        314.41         2.78 o                         
   0   2   4       6172.42       6011.72        18.70 o                         
   1   2   4        328.27        310.99         2.97 o                         
   2   2   4       1081.11       1142.90        11.43 o                         
   3   2   4        107.03        100.12         2.51 o                         
   4   2   4       3635.27       3668.67        20.82 o                         
   5   2   4       1431.68       1473.87        14.60 o                         
   6   2   4         94.12        101.44        12.97 o                         
   7   2   4         88.31        104.73         9.08 o                         
   8   2   4        128.36        124.25         3.48 o                         
   9   2   4        512.96        489.16         9.67 o                         
  10   2   4        439.08        439.83         9.86 o                         
  11   2   4         34.80         35.16         6.21 o                         
  12   2   4        102.68         92.67         9.05 o                         
  13   2   4          6.72         13.42         8.62 o                         
 -13   3   4         69.91         68.10        13.80 o                         
 -12   3   4         14.70         16.56        10.76 o                         
 -11   3   4        277.43        284.56        11.53 o                         
 -10   3   4        139.30        142.34        10.46 o                         
  -9   3   4        517.29        536.27        21.69 o                         
  -8   3   4         91.63        105.39         8.14 o                         
  -7   3   4        831.49        846.20        15.74 o                         
  -6   3   4        166.36        158.34         6.54 o                         
  -5   3   4        847.28        796.14         9.42 o                         
  -4   3   4        866.13        911.19         9.10 o                         
  -3   3   4       1626.42       1648.09        15.31 o                         
  -2   3   4        902.06        917.15         7.28 o                         
  -1   3   4       3145.66       3266.31        11.29 o                         
   0   3   4       8369.45       8979.26        59.77 o                         
   1   3   4       3145.26       3255.26        14.17 o                         
   2   3   4        911.14        931.14         5.37 o                         
   3   3   4       1645.83       1659.60         9.91 o                         
   4   3   4        863.33        905.06         7.94 o                         
   5   3   4        829.97        795.01         9.50 o                         
   6   3   4        163.38        167.52         3.65 o                         
   7   3   4        833.27        825.19        10.87 o                         
   8   3   4         92.16         94.34         6.94 o                         
   9   3   4        517.33        509.03        10.52 o                         
  10   3   4        137.97        149.91         7.36 o                         
  11   3   4        274.49        272.81         9.02 o                         
  12   3   4         14.60         21.69         7.77 o                         
  13   3   4         70.67         66.86        11.31 o                         
 -13   4   4         32.04         36.31        13.46 o                         
 -12   4   4        189.40        183.62        15.96 o                         
 -11   4   4         24.53         30.81         8.94 o                         
 -10   4   4         94.12         93.94         9.79 o                         
  -9   4   4         57.59         55.63         8.22 o                         
  -8   4   4        239.69        223.35        10.20 o                         
  -7   4   4         61.27         68.03         6.41 o                         
  -6   4   4        118.73        123.93         5.50 o                         
  -5   4   4        965.68        910.72        10.42 o                         
  -4   4   4         32.82         38.75         2.96 o                         
  -3   4   4        576.87        569.04         6.13 o                         
  -2   4   4        508.64        537.86         4.11 o                         
  -1   4   4        835.16        833.64         5.01 o                         
   0   4   4          9.40          6.19         1.54 o                         
   1   4   4        829.93        825.61         7.79 o                         
   2   4   4        513.09        538.42         7.11 o                         
   3   4   4        582.35        588.36         6.57 o                         
   4   4   4         29.80         31.50         2.19 o                         
   5   4   4        944.55        888.41         7.56 o                         
   6   4   4        122.28        129.10         4.98 o                         
   7   4   4         64.23         65.00         3.83 o                         
   8   4   4        239.33        229.60         8.70 o                         
   9   4   4         63.67         77.24         7.48 o                         
  10   4   4         92.66         87.07         8.36 o                         
  11   4   4         24.49         24.55         6.23 o                         
  12   4   4        189.91        198.85        12.98 o                         
  13   4   4         30.97         33.24        11.07 o                         
 -13   5   4        139.37        146.65        12.53 o                         
 -12   5   4         14.75         15.30        10.64 o                         
 -11   5   4        154.41        154.92        11.89 o                         
 -10   5   4         90.10         84.42         9.85 o                         
  -9   5   4        513.02        518.34        15.62 o                         
  -8   5   4        159.71        164.47         7.12 o                         
  -7   5   4       1091.81       1070.91        23.35 o                         
  -6   5   4         34.57         37.89         4.12 o                         
  -5   5   4        142.15        134.36         7.96 o                         
  -4   5   4        513.26        519.37         8.24 o                         
  -3   5   4       2377.09       2459.56        12.15 o                         
  -2   5   4        851.28        901.05         4.68 o                         
  -1   5   4       2208.99       2311.08        11.11 o                         
   0   5   4       4905.03       5374.62        39.56 o                         
   1   5   4       2152.57       2246.07        21.16 o                         
   2   5   4        847.97        910.37         7.38 o                         
   3   5   4       2366.49       2475.60        27.86 o                         
   4   5   4        514.55        514.80         6.92 o                         
   5   5   4        146.81        136.03         5.05 o                         
   6   5   4         37.83         39.64         3.53 o                         
   7   5   4       1095.01       1074.63        13.81 o                         
   8   5   4        160.04        155.75         5.09 o                         
   9   5   4        496.60        503.46        10.81 o                         
  10   5   4         88.29         90.91         6.80 o                         
  11   5   4        158.08        157.00        10.76 o                         
  12   5   4         15.69         27.93         8.05 o                         
  13   5   4        139.99        148.85        10.93 o                         
 -12   6   4         12.64         10.76        11.12 o                         
 -11   6   4         46.37         43.56         8.24 o                         
 -10   6   4         23.19         18.51         6.92 o                         
  -9   6   4        123.65        131.82         9.92 o                         
  -8   6   4        440.22        432.56        10.43 o                         
  -7   6   4        183.42        185.35        11.18 o                         
  -6   6   4       1490.44       1494.08        14.60 o                         
  -5   6   4        512.27        495.72         9.02 o                         
  -4   6   4        320.72        325.33         8.45 o                         
  -3   6   4        568.40        562.69         5.41 o                         
  -2   6   4        162.79        167.59         3.11 o                         
  -1   6   4       2263.54       2337.91        12.81 o                         
   0   6   4       1521.45       1624.89        11.19 o                         
   1   6   4       2228.13       2291.29        13.96 o                         
   2   6   4        178.08        178.69         4.92 o                         
   3   6   4        560.91        576.92         9.87 o                         
   4   6   4        321.13        322.75         6.66 o                         
   5   6   4        510.73        512.16        10.11 o                         
   6   6   4       1488.42       1497.76        25.43 o                         
   7   6   4        182.43        180.95         7.92 o                         
   8   6   4        439.28        436.84         7.68 o                         
   9   6   4        117.24        119.36         6.75 o                         
  10   6   4         24.78         28.23         5.60 o                         
  11   6   4         45.89         48.50         9.06 o                         
  12   6   4         14.35         17.09         7.85 o                         
 -12   7   4         12.84          6.13        18.01 o                         
 -11   7   4        131.38        140.02        13.26 o                         
 -10   7   4         13.20         17.15         7.55 o                         
  -9   7   4        132.13        134.92         9.18 o                         
  -8   7   4        160.48        168.55         9.37 o                         
  -7   7   4        668.57        675.69        14.30 o                         
  -6   7   4        289.91        262.38         6.90 o                         
  -5   7   4        283.18        282.19         7.08 o                         
  -4   7   4       1156.31       1155.05        21.28 o                         
  -3   7   4       1524.71       1441.09        11.75 o                         
  -2   7   4         47.76         59.95         3.38 o                         
  -1   7   4       2056.83       2063.98        14.52 o                         
   0   7   4        210.99        275.37         4.79 o                         
   1   7   4       2045.88       2065.80        10.72 o                         
   2   7   4         50.40         61.48         4.34 o                         
   3   7   4       1524.55       1452.96        14.72 o                         
   4   7   4       1145.90       1145.68        13.90 o                         
   5   7   4        267.97        283.34        15.11 o                         
   6   7   4        291.87        272.41         8.75 o                         
   7   7   4        643.75        650.65        13.11 o                         
   8   7   4        158.59        163.19         8.75 o                         
   9   7   4        134.19        133.79         8.83 o                         
  10   7   4         14.27         15.53         7.48 o                         
  11   7   4        132.59        141.01        10.29 o                         
  12   7   4         12.14         -1.24        11.38 o                         
 -12   8   4         70.63         79.02        21.86 o                         
 -11   8   4         20.84         26.90        11.18 o                         
 -10   8   4         19.75         18.10         7.72 o                         
  -9   8   4         94.29         98.84         8.82 o                         
  -8   8   4        679.97        648.01        23.78 o                         
  -7   8   4        520.19        491.83        13.26 o                         
  -6   8   4         86.55         81.29         6.76 o                         
  -5   8   4        332.75        349.69        15.04 o                         
  -4   8   4        448.98        447.37        10.99 o                         
  -3   8   4        189.13        188.00         4.51 o                         
  -2   8   4        873.67        893.24         9.42 o                         
  -1   8   4        988.48        984.34        14.97 o                         
   0   8   4        365.12        371.43         5.83 o                         
   1   8   4        999.10        955.61        10.76 o                         
   2   8   4        889.99        898.73        13.79 o                         
   3   8   4        198.98        194.10        10.79 o                         
   4   8   4        443.41        440.55         9.31 o                         
   5   8   4        323.47        340.21        11.31 o                         
   6   8   4         89.45         87.76         6.36 o                         
   7   8   4        522.11        485.30        11.64 o                         
   8   8   4        678.17        645.05        14.03 o                         
   9   8   4         93.76         95.64         8.03 o                         
  10   8   4         20.78         20.25        10.47 o                         
  11   8   4         19.35          3.13        10.18 o                         
  12   8   4         72.50         73.14        13.80 o                         
 -11   9   4         78.06         88.19        12.50 o                         
 -10   9   4         15.05         16.93         8.66 o                         
  -9   9   4          6.67         16.27         8.08 o                         
  -8   9   4         74.25         76.87         8.37 o                         
  -7   9   4        118.20        125.32        10.00 o                         
  -6   9   4         58.69         47.49         8.89 o                         
  -5   9   4        804.80        820.78        19.56 o                         
  -4   9   4        178.95        162.52        12.50 o                         
  -3   9   4        852.46        793.24        10.28 o                         
  -2   9   4          6.76          8.38         3.37 o                         
  -1   9   4       1146.10       1085.71        11.11 o                         
   0   9   4       2708.20       2511.67        12.03 o                         
   1   9   4       1147.16       1097.62        19.36 o                         
   2   9   4          6.22          8.78         4.58 o                         
   3   9   4        867.57        829.82        13.45 o                         
   4   9   4        186.70        167.49         6.39 o                         
   5   9   4        799.55        823.06        31.17 o                         
   6   9   4         53.56         39.43         5.48 o                         
   7   9   4        116.11        122.44         7.32 o                         
   8   9   4         73.78         67.93        10.44 o                         
   9   9   4          7.87          3.88         9.12 o                         
  10   9   4         15.59         17.54        10.75 o                         
  11   9   4         78.51         82.24        12.45 o                         
 -10  10   4         93.94         87.27        10.74 o                         
  -9  10   4        148.03        142.76        10.86 o                         
  -8  10   4        235.96        229.72        16.02 o                         
  -7  10   4         26.29         30.20         7.86 o                         
  -6  10   4         36.85         34.29        12.07 o                         
  -5  10   4          7.74         18.99         8.55 o                         
  -4  10   4        894.65        884.34        21.03 o                         
  -3  10   4        853.44        791.86        13.36 o                         
  -2  10   4         83.39         84.01         4.51 o                         
  -1  10   4        619.49        571.27         8.53 o                         
   0  10   4        463.46        428.51         8.25 o                         
   1  10   4        588.81        535.02        16.43 o                         
   2  10   4         78.02         81.10        12.10 o                         
   3  10   4        866.16        836.55        12.91 o                         
   4  10   4        908.89        903.15        13.46 o                         
   5  10   4          7.00         14.09         3.88 o                         
   6  10   4         37.40         32.13         9.01 o                         
   7  10   4         26.15         34.05         8.94 o                         
   8  10   4        240.73        262.32        18.07 o                         
   9  10   4        153.90        155.00        12.96 o                         
  10  10   4         90.95         80.66        15.19 o                         
 -10  11   4         74.32         67.51        13.03 o                         
  -9  11   4         20.06         25.19         8.60 o                         
  -8  11   4        164.34        179.98        18.35 o                         
  -7  11   4        534.54        538.72        19.90 o                         
  -6  11   4        171.90        170.55        31.19 o                         
  -5  11   4         10.28         16.37         9.20 o                         
  -4  11   4        921.30        915.47        17.03 o                         
  -3  11   4        858.98        883.94        15.58 o                         
  -2  11   4        360.73        329.72         9.76 o                         
  -1  11   4         35.92         52.25         6.84 o                         
   0  11   4        147.67        110.74         9.78 o                         
   1  11   4         36.38         43.18         8.26 o                         
   2  11   4        360.86        337.25        21.14 o                         
   3  11   4        862.82        896.40        31.81 o                         
   4  11   4        920.07        848.76        31.84 o                         
   5  11   4         12.56         14.41        13.90 o                         
   6  11   4        171.08        166.09        14.58 o                         
   7  11   4        544.04        560.88        19.70 o                         
   8  11   4        169.83        159.87        15.84 o                         
   9  11   4         18.12         14.93        10.63 o                         
  10  11   4         75.39         79.65        12.90 o                         
  -9  12   4         23.62         33.88         9.46 o                         
  -8  12   4         29.54         16.36         9.68 o                         
  -7  12   4         16.71         14.64        11.14 o                         
  -6  12   4          2.97          7.83        10.28 o                         
  -5  12   4        351.31        365.28        13.59 o                         
  -4  12   4         74.18         76.24         9.46 o                         
  -3  12   4         45.30         59.90         6.90 o                         
  -2  12   4        155.94        145.64        11.16 o                         
  -1  12   4        268.60        257.91        13.60 o                         
   0  12   4         90.21        105.53        10.80 o                         
   1  12   4        262.36        265.10        14.17 o                         
   2  12   4        154.73        141.02        18.05 o                         
   3  12   4         49.52         56.63        12.49 o                         
   4  12   4         73.90         76.72        14.47 o                         
   5  12   4        352.36        370.95        25.23 o                         
   6  12   4          2.57          5.76        15.16 o                         
   7  12   4         16.59         22.67        10.54 o                         
   8  12   4         29.88         28.07        11.25 o                         
   9  12   4         23.23         26.63        11.64 o                         
  -8  13   4        104.78        109.01         9.85 o                         
  -7  13   4        101.23        100.51        11.11 o                         
  -6  13   4        173.73        190.44        11.30 o                         
  -5  13   4         63.94         57.41        16.64 o                         
  -4  13   4         62.20         73.81        16.22 o                         
  -3  13   4        186.22        199.98        28.77 o                         
  -2  13   4         35.50         34.96         9.19 o                         
  -1  13   4        453.22        464.29        24.24 o                         
   0  13   4          0.41          1.08         9.14 o                         
   1  13   4        458.93        468.44        18.56 o                         
   2  13   4         35.14         35.15        14.95 o                         
   3  13   4        189.00        216.45        20.70 o                         
   4  13   4         64.56         70.50        17.23 o                         
   5  13   4         61.81         69.13        16.63 o                         
   6  13   4        176.37        174.32        21.76 o                         
   7  13   4        105.77        138.68        21.91 o                         
   8  13   4        107.35        154.35        21.25 o                         
  -7  14   4         58.15         65.43        13.14 o                         
  -6  14   4        102.14        115.44        20.63 o                         
  -5  14   4        353.38        349.18        26.68 o                         
  -4  14   4         47.20         53.58        15.38 o                         
  -3  14   4        280.62        302.14        17.10 o                         
  -2  14   4         83.13        103.80        12.87 o                         
  -1  14   4        159.28        174.50        13.80 o                         
   0  14   4         66.13         75.95        11.93 o                         
   1  14   4        158.14        156.74        19.15 o                         
   2  14   4         80.24         97.57        18.48 o                         
   3  14   4        279.13        286.04        24.73 o                         
   4  14   4         47.65         38.46        17.67 o                         
   5  14   4        355.15        364.95        27.32 o                         
   6  14   4        102.43        114.05        21.44 o                         
   7  14   4         58.45         74.65        21.21 o                         
  -5  15   4        218.53        217.78        23.34 o                         
  -4  15   4        227.91        235.74        24.73 o                         
  -3  15   4         58.70         71.77        14.49 o                         
  -2  15   4        136.31        151.28        14.57 o                         
  -1  15   4         61.94         89.17        13.30 o                         
   0  15   4          3.51          6.16        11.07 o                         
   1  15   4         59.08         88.01        18.70 o                         
   2  15   4        139.22        161.46        22.06 o                         
   3  15   4         55.05         59.87        18.92 o                         
   4  15   4        224.42        222.87        25.01 o                         
   5  15   4        221.12        207.41        25.20 o                         
  -3  16   4         31.73         32.87        16.93 o                         
  -2  16   4         46.70         41.59        12.54 o                         
  -1  16   4        576.17        599.63        28.47 o                         
   0  16   4         22.16         39.87        12.92 o                         
   1  16   4        576.32        554.82        32.31 o                         
   2  16   4         45.37         42.16        17.32 o                         
   3  16   4         34.93         44.75        18.84 o                         
   1   0   5         24.70         31.59         2.02 o                         
   2   0   5       1369.96       1415.01        11.10 o                         
   3   0   5        201.33        243.03         5.22 o                         
   4   0   5       4993.78       5557.80        37.39 o                         
   5   0   5       2366.85       2552.20        45.93 o                         
   6   0   5         63.50         80.24         4.80 o                         
   7   0   5        152.36        123.86         5.93 o                         
   8   0   5        259.55        238.65         7.85 o                         
   9   0   5         17.20         19.09         5.39 o                         
  10   0   5         96.04         83.85         6.95 o                         
  11   0   5         28.93         30.97         6.92 o                         
  12   0   5          0.99          5.20         8.22 o                         
  13   0   5        176.92        189.26        11.41 o                         
 -13   1   5         95.20         82.79        10.55 o                         
 -12   1   5         34.07         35.38        10.02 o                         
 -11   1   5         71.96         74.04         7.45 o                         
 -10   1   5         91.67         84.68         7.66 o                         
  -9   1   5        523.59        505.94        15.45 o                         
  -8   1   5        678.92        652.03        14.27 o                         
  -7   1   5        315.12        318.05         9.75 o                         
  -6   1   5        252.49        241.04        19.84 o                         
  -5   1   5       2782.71       2856.73        18.09 o                         
  -4   1   5       1418.26       1531.69        10.49 o                         
  -3   1   5       1798.69       1969.27         9.02 o                         
  -2   1   5       3555.52       3644.83        35.26 o                         
  -1   1   5       2040.62       2029.81         6.67 o                         
   0   1   5         46.93         45.69         1.51 o                         
   1   1   5       1986.23       1978.30         9.91 o                         
   2   1   5       3569.39       3693.46        26.15 o                         
   3   1   5       1784.24       1981.81        10.98 o                         
   4   1   5       1369.59       1477.46         8.72 o                         
   5   1   5       2841.44       2875.40        16.20 o                         
   6   1   5        241.75        233.33         6.32 o                         
   7   1   5        313.55        321.34         7.99 o                         
   8   1   5        700.91        669.63        11.28 o                         
   9   1   5        518.65        524.08        10.87 o                         
  10   1   5         99.32         97.36         7.27 o                         
  11   1   5         72.68         72.73         6.43 o                         
  12   1   5         35.38         33.67         8.16 o                         
  13   1   5         94.62         91.11        13.07 o                         
 -13   2   5         64.10         57.02        11.11 o                         
 -12   2   5         17.34          7.36         9.62 o                         
 -11   2   5        651.14        671.61        17.70 o                         
 -10   2   5        126.13        128.50        11.20 o                         
  -9   2   5        136.31        153.74        19.63 o                         
  -8   2   5         56.52         48.40         6.82 o                         
  -7   2   5        300.13        280.42         9.68 o                         
  -6   2   5       2674.17       2678.46        61.29 o                         
  -5   2   5        102.98        115.04         4.42 o                         
  -4   2   5        121.17        139.02         3.92 o                         
  -3   2   5        155.95        161.13         3.26 o                         
  -2   2   5        658.08        736.74         7.42 o                         
  -1   2   5        988.39       1013.54         8.09 o                         
   0   2   5       3089.87       3059.98        11.57 o                         
   1   2   5        915.22        941.20         4.41 o                         
   2   2   5        652.26        737.93         7.10 o                         
   3   2   5        157.36        157.14         2.88 o                         
   4   2   5        115.73        139.58         3.38 o                         
   5   2   5        101.43        118.55         3.80 o                         
   6   2   5       2697.08       2695.52        27.33 o                         
   7   2   5        295.14        275.84         7.82 o                         
   8   2   5         56.07         66.24         6.05 o                         
   9   2   5        131.24        121.29         6.23 o                         
  10   2   5        126.76        122.92         6.71 o                         
  11   2   5        658.99        662.97        14.59 o                         
  12   2   5         16.92         14.13         7.38 o                         
  13   2   5         67.10         85.26        12.48 o                         
 -13   3   5         33.57         36.35        10.99 o                         
 -12   3   5         34.77         42.03        10.24 o                         
 -11   3   5        123.69        123.91         9.28 o                         
 -10   3   5        479.41        472.30        35.12 o                         
  -9   3   5         15.61         13.57         6.84 o                         
  -8   3   5         24.42         18.30         5.99 o                         
  -7   3   5        166.67        163.49         8.35 o                         
  -6   3   5        592.30        577.60        10.41 o                         
  -5   3   5       1508.41       1503.43        20.60 o                         
  -4   3   5       2538.98       2599.32        14.12 o                         
  -3   3   5       1874.78       1952.58        12.55 o                         
  -2   3   5       1986.27       2197.36        16.44 o                         
  -1   3   5       3480.00       3485.11        18.67 o                         
   0   3   5       2213.53       2245.35        12.36 o                         
   1   3   5       3490.31       3529.79        24.45 o                         
   2   3   5       1958.01       2185.88         9.83 o                         
   3   3   5       1852.60       1931.80         9.49 o                         
   4   3   5       2564.03       2614.34        10.52 o                         
   5   3   5       1520.67       1524.45        10.09 o                         
   6   3   5        606.71        580.40         7.58 o                         
   7   3   5        170.39        179.36         6.05 o                         
   8   3   5         28.64         21.23         5.16 o                         
   9   3   5         16.96         23.86         4.86 o                         
  10   3   5        489.40        473.80        10.05 o                         
  11   3   5        123.21        133.21         8.94 o                         
  12   3   5         35.40         42.47         8.25 o                         
  13   3   5         35.15         30.22        10.73 o                         
 -13   4   5        185.28        188.54        13.84 o                         
 -12   4   5        110.05        122.69        14.36 o                         
 -11   4   5         11.76         11.20         8.44 o                         
 -10   4   5         12.58         15.95         7.35 o                         
  -9   4   5         92.69         92.11         8.67 o                         
  -8   4   5        507.05        503.74        14.00 o                         
  -7   4   5        642.75        621.99        11.94 o                         
  -6   4   5        466.54        474.50         9.71 o                         
  -5   4   5        564.30        579.70         8.24 o                         
  -4   4   5        356.36        395.60         6.84 o                         
  -3   4   5       2109.77       1987.25         9.44 o                         
  -2   4   5        749.41        761.46         6.40 o                         
  -1   4   5        210.56        191.06         2.16 o                         
   0   4   5        448.99        560.27         4.52 o                         
   1   4   5        216.55        199.72         3.41 o                         
   2   4   5        765.23        765.93         5.50 o                         
   3   4   5       2077.19       1955.03        19.20 o                         
   4   4   5        358.03        399.03         4.28 o                         
   5   4   5        551.90        562.35         6.01 o                         
   6   4   5        463.42        480.67         6.37 o                         
   7   4   5        633.90        618.26         6.96 o                         
   8   4   5        519.14        488.04        12.30 o                         
   9   4   5         95.90         96.23         7.74 o                         
  10   4   5         13.14         21.29         5.49 o                         
  11   4   5         11.85         14.41         6.88 o                         
  12   4   5        110.74        113.39        18.52 o                         
  13   4   5        183.00        198.80        14.68 o                         
 -12   5   5         24.35         20.51        12.16 o                         
 -11   5   5         48.62         48.19         9.30 o                         
 -10   5   5         11.13         13.28         8.02 o                         
  -9   5   5        928.36        965.62        20.17 o                         
  -8   5   5        353.27        354.33         9.48 o                         
  -7   5   5        407.69        392.43         9.16 o                         
  -6   5   5        760.85        719.64        15.35 o                         
  -5   5   5         50.43         50.91         4.11 o                         
  -4   5   5       1332.08       1322.10        12.21 o                         
  -3   5   5        592.42        594.99         6.17 o                         
  -2   5   5        819.78        851.26         6.05 o                         
  -1   5   5       1962.17       1880.39         8.94 o                         
   0   5   5        136.13        171.35         3.27 o                         
   1   5   5       1990.94       1915.29        18.33 o                         
   2   5   5        807.67        848.45         6.94 o                         
   3   5   5        612.40        614.54         9.81 o                         
   4   5   5       1339.28       1325.42        10.59 o                         
   5   5   5         47.98         46.93         4.06 o                         
   6   5   5        754.25        718.90        14.12 o                         
   7   5   5        413.27        398.91         8.04 o                         
   8   5   5        365.09        354.29        10.00 o                         
   9   5   5        924.27        919.97        13.70 o                         
  10   5   5         12.36         14.54         5.39 o                         
  11   5   5         49.81         50.77         8.14 o                         
  12   5   5         22.79         34.93         8.10 o                         
 -12   6   5         43.83         40.26        12.77 o                         
 -11   6   5        353.43        363.67        14.49 o                         
 -10   6   5         11.54         10.24         7.05 o                         
  -9   6   5         84.38         94.61         7.07 o                         
  -8   6   5        141.38        125.15         8.23 o                         
  -7   6   5        121.59        113.66         7.58 o                         
  -6   6   5        258.32        246.43         7.18 o                         
  -5   6   5         72.54         71.63         4.51 o                         
  -4   6   5        362.02        360.33         7.76 o                         
  -3   6   5         23.19         32.91         2.45 o                         
  -2   6   5       1703.61       1763.55        12.85 o                         
  -1   6   5       1354.40       1357.43         9.02 o                         
   0   6   5       2052.74       2108.00        15.75 o                         
   1   6   5       1328.61       1310.15         9.34 o                         
   2   6   5       1728.30       1804.24        18.82 o                         
   3   6   5         23.14         35.80         3.52 o                         
   4   6   5        370.83        379.96         7.19 o                         
   5   6   5         70.95         71.10         5.59 o                         
   6   6   5        267.79        250.65         8.61 o                         
   7   6   5        110.60        102.01         7.07 o                         
   8   6   5        141.72        141.99         5.19 o                         
   9   6   5         81.59         85.35         5.93 o                         
  10   6   5         11.84         23.08         7.22 o                         
  11   6   5        348.85        358.00        13.67 o                         
  12   6   5         46.24         41.45         8.61 o                         
 -12   7   5         52.18         21.80        18.00 o                         
 -11   7   5        124.94        135.08        21.82 o                         
 -10   7   5        134.22        136.13         9.65 o                         
  -9   7   5        154.32        148.88        10.00 o                         
  -8   7   5         95.11        101.42         8.29 o                         
  -7   7   5        139.67        134.23         8.53 o                         
  -6   7   5        128.02        122.65         5.44 o                         
  -5   7   5       2173.59       2088.33        17.10 o                         
  -4   7   5       1016.38        971.57        22.02 o                         
  -3   7   5        373.34        373.70         4.46 o                         
  -2   7   5        813.39        819.90         9.93 o                         
  -1   7   5        684.07        626.85         6.52 o                         
   0   7   5        806.01        835.30         9.26 o                         
   1   7   5        702.60        638.38         8.86 o                         
   2   7   5        801.79        781.66        14.02 o                         
   3   7   5        373.28        375.35        10.56 o                         
   4   7   5       1023.73        991.20        13.46 o                         
   5   7   5       2154.19       2089.31        20.00 o                         
   6   7   5        136.49        123.96         7.41 o                         
   7   7   5        142.11        141.77         7.82 o                         
   8   7   5         88.56        102.55         7.65 o                         
   9   7   5        155.85        172.67         9.41 o                         
  10   7   5        130.11        120.12         9.09 o                         
  11   7   5        127.41        148.40        10.73 o                         
  12   7   5         50.75         58.37        11.11 o                         
 -11   8   5         10.40         24.88        13.64 o                         
 -10   8   5         27.12         22.43         7.97 o                         
  -9   8   5         59.70         60.47         8.14 o                         
  -8   8   5         47.67         47.98         7.77 o                         
  -7   8   5         60.30         58.67         7.59 o                         
  -6   8   5         24.26         30.28         6.28 o                         
  -5   8   5        305.81        267.08         7.54 o                         
  -4   8   5        568.26        517.44        17.15 o                         
  -3   8   5        824.23        812.29         8.38 o                         
  -2   8   5        683.48        657.38         8.62 o                         
  -1   8   5        104.13        115.15         4.76 o                         
   0   8   5        545.79        550.92         9.62 o                         
   1   8   5        102.80        111.92         3.22 o                         
   2   8   5        684.95        627.84        12.61 o                         
   3   8   5        817.36        806.91        21.88 o                         
   4   8   5        577.49        533.43        18.98 o                         
   5   8   5        312.73        290.80         8.55 o                         
   6   8   5         24.77         18.90         5.07 o                         
   7   8   5         65.28         61.06         6.43 o                         
   8   8   5         45.69         42.22         6.76 o                         
   9   8   5         60.26         50.59         7.59 o                         
  10   8   5         28.43         34.48        10.46 o                         
  11   8   5         11.03         22.23        11.29 o                         
 -11   9   5         38.72         37.80        11.40 o                         
 -10   9   5         97.84        113.37        10.83 o                         
  -9   9   5        224.22        245.95        12.11 o                         
  -8   9   5         79.91         83.22         8.67 o                         
  -7   9   5        619.59        599.28        15.03 o                         
  -6   9   5        106.43        109.21        10.33 o                         
  -5   9   5         77.14         82.82         8.86 o                         
  -4   9   5        801.61        759.01        12.38 o                         
  -3   9   5       1606.23       1516.19        10.39 o                         
  -2   9   5        428.54        429.88         7.50 o                         
  -1   9   5       1548.53       1500.42        13.54 o                         
   0   9   5       1339.74       1202.96        11.07 o                         
   1   9   5       1566.31       1542.46        52.35 o                         
   2   9   5        420.32        430.81        13.65 o                         
   3   9   5       1574.11       1513.41        26.28 o                         
   4   9   5        811.39        802.24        24.57 o                         
   5   9   5         80.87         73.32         5.94 o                         
   6   9   5        105.73         95.78         6.58 o                         
   7   9   5        613.78        615.09        13.20 o                         
   8   9   5         76.87         66.67         7.00 o                         
   9   9   5        230.62        260.68        18.13 o                         
  10   9   5        100.29        105.21        12.54 o                         
  11   9   5         39.77         29.36        11.27 o                         
 -10  10   5         41.29         54.53        10.22 o                         
  -9  10   5         81.05         72.73         9.93 o                         
  -8  10   5        129.39        136.30        10.08 o                         
  -7  10   5        507.07        495.15        17.02 o                         
  -6  10   5        246.45        262.90        13.39 o                         
  -5  10   5         53.28         46.43         7.07 o                         
  -4  10   5        208.21        209.95         7.81 o                         
  -3  10   5         91.73         82.85         6.15 o                         
  -2  10   5        325.68        315.01         8.89 o                         
  -1  10   5        999.79        973.05        11.30 o                         
   0  10   5        946.90        898.29         8.01 o                         
   1  10   5        996.91        948.16        28.70 o                         
   2  10   5        321.83        320.52         9.97 o                         
   3  10   5         95.24         89.56         6.42 o                         
   4  10   5        213.78        196.25         8.28 o                         
   5  10   5         52.88         56.05         6.04 o                         
   6  10   5        249.16        258.17        13.11 o                         
   7  10   5        512.03        526.97        18.25 o                         
   8  10   5        129.87        128.10        12.18 o                         
   9  10   5         79.80         78.26        11.91 o                         
  10  10   5         42.79         62.73        14.91 o                         
 -10  11   5         64.71         75.36        10.97 o                         
  -9  11   5         67.54         67.25         8.83 o                         
  -8  11   5        241.80        233.14        11.28 o                         
  -7  11   5        387.13        381.07        12.45 o                         
  -6  11   5        158.27        149.36         9.86 o                         
  -5  11   5        466.26        477.06        20.56 o                         
  -4  11   5        188.39        173.11        11.66 o                         
  -3  11   5        169.32        165.49         8.58 o                         
  -2  11   5        336.56        322.28         9.61 o                         
  -1  11   5         26.96         32.61         4.73 o                         
   0  11   5         70.48         68.56        10.83 o                         
   1  11   5         24.02         23.58        11.66 o                         
   2  11   5        337.00        286.46        19.76 o                         
   3  11   5        167.07        162.13         7.10 o                         
   4  11   5        192.85        171.25        17.80 o                         
   5  11   5        475.09        476.08        25.69 o                         
   6  11   5        153.54        150.37        17.24 o                         
   7  11   5        384.50        378.51        27.03 o                         
   8  11   5        243.34        244.99        15.35 o                         
   9  11   5         69.03         90.57        13.06 o                         
  10  11   5         65.69         81.42        22.52 o                         
  -9  12   5         22.03         27.92        10.59 o                         
  -8  12   5        133.30        144.89        10.31 o                         
  -7  12   5         91.25         94.78         9.23 o                         
  -6  12   5         20.55         22.36         7.67 o                         
  -5  12   5        254.70        295.21        12.07 o                         
  -4  12   5        135.19        145.40        10.73 o                         
  -3  12   5        362.49        345.67        11.10 o                         
  -2  12   5         84.44         81.79        10.28 o                         
  -1  12   5          8.55          6.31         8.09 o                         
   0  12   5        380.69        367.56        15.62 o                         
   1  12   5          8.78         -0.15        12.10 o                         
   2  12   5         87.64         80.02        14.59 o                         
   3  12   5        358.21        345.46        23.63 o                         
   4  12   5        130.71        141.34        19.16 o                         
   5  12   5        253.21        263.19        21.05 o                         
   6  12   5         21.01         19.64        14.07 o                         
   7  12   5         93.94        112.08        20.16 o                         
   8  12   5        135.87        153.49        13.44 o                         
   9  12   5         22.70         17.57        11.19 o                         
  -8  13   5         51.01         53.74         9.44 o                         
  -7  13   5         19.95         19.59         7.74 o                         
  -6  13   5        138.98        158.57        17.31 o                         
  -5  13   5          1.71          3.96        14.24 o                         
  -4  13   5         43.25         42.81        15.45 o                         
  -3  13   5        109.63        105.21        11.29 o                         
  -2  13   5         20.21         16.29         9.86 o                         
  -1  13   5        462.79        516.71        18.81 o                         
   0  13   5         22.99         24.46        10.27 o                         
   1  13   5        471.82        528.76        26.79 o                         
   2  13   5         18.93         23.53        14.13 o                         
   3  13   5        115.25        107.49        16.34 o                         
   4  13   5         44.03         64.05        14.46 o                         
   5  13   5          2.01          5.71        17.15 o                         
   6  13   5        138.58        164.79        22.93 o                         
   7  13   5         18.57         17.14        14.89 o                         
   8  13   5         48.87         54.06        19.83 o                         
  -7  14   5        232.34        253.95        19.08 o                         
  -6  14   5        193.35        203.47        22.10 o                         
  -5  14   5         53.09         47.34        16.01 o                         
  -4  14   5        101.92        108.08        19.63 o                         
  -3  14   5         63.68         68.82        11.59 o                         
  -2  14   5         39.11         52.44        11.18 o                         
  -1  14   5        230.84        243.54        15.66 o                         
   0  14   5         98.85         99.51        11.98 o                         
   1  14   5        237.87        279.40        21.89 o                         
   2  14   5         42.78         45.76        16.34 o                         
   3  14   5         65.03         55.80        15.39 o                         
   4  14   5        105.34        106.65        20.87 o                         
   5  14   5         52.23         55.10        16.38 o                         
   6  14   5        191.56        153.21        20.67 o                         
   7  14   5        229.97        231.78        27.80 o                         
  -5  15   5        256.51        276.73        26.51 o                         
  -4  15   5          8.60         23.46        18.30 o                         
  -3  15   5          5.79          9.89         9.92 o                         
  -2  15   5        118.52        129.51        23.50 o                         
  -1  15   5          8.16         12.60        11.47 o                         
   0  15   5          0.08          9.94        16.73 o                         
   1  15   5          9.48         20.97        16.54 o                         
   2  15   5        116.73        127.23        20.02 o                         
   3  15   5          5.91         18.09        16.29 o                         
   4  15   5          8.84         21.80        19.70 o                         
   5  15   5        273.96        256.95        27.28 o                         
  -3  16   5        628.96        717.87        25.57 o                         
  -2  16   5        210.79        253.18        17.77 o                         
  -1  16   5         92.46         99.47        14.23 o                         
   0  16   5        147.85        157.89        20.59 o                         
   1  16   5         91.25         78.63        20.42 o                         
   2  16   5        211.40        276.69        24.79 o                         
   3  16   5        635.62        695.35        36.55 o                         
   0   0   6        231.48        258.05         3.74 o                         
   1   0   6       4059.84       4125.24        29.78 o                         
   2   0   6       2954.84       2937.73        25.83 o                         
   3   0   6       2494.35       2832.27        26.66 o                         
   4   0   6       2304.21       2374.29        22.85 o                         
   5   0   6        325.97        324.37         5.65 o                         
   6   0   6          1.45          3.72         3.13 o                         
   7   0   6        659.15        650.81        10.06 o                         
   8   0   6        218.77        214.12         7.39 o                         
   9   0   6        779.48        732.77        12.37 o                         
  10   0   6        327.38        336.80        23.57 o                         
  11   0   6          5.40         16.30         9.41 o                         
  12   0   6        200.41        203.18        13.13 o                         
  13   0   6          8.64          4.85         8.73 o                         
 -13   1   6          3.16          1.82        10.56 o                         
 -12   1   6        231.33        229.99        13.47 o                         
 -11   1   6        492.89        497.49        16.20 o                         
 -10   1   6        246.91        245.12        11.56 o                         
  -9   1   6        189.75        197.63         8.95 o                         
  -8   1   6        119.13        132.52         6.93 o                         
  -7   1   6        655.87        612.39        10.83 o                         
  -6   1   6       1203.91       1145.54        15.98 o                         
  -5   1   6       4026.68       4225.34        24.38 o                         
  -4   1   6        386.97        373.49         4.84 o                         
  -3   1   6        633.70        647.12         8.09 o                         
  -2   1   6        988.11       1131.57         7.71 o                         
  -1   1   6       2957.93       2954.99        20.68 o                         
   0   1   6         13.59         18.90         1.67 o                         
   1   1   6       2941.46       2947.66        19.47 o                         
   2   1   6       1022.69       1157.81         8.45 o                         
   3   1   6        637.13        668.78         7.21 o                         
   4   1   6        394.69        390.58         5.22 o                         
   5   1   6       4064.78       4212.05        17.91 o                         
   6   1   6       1194.85       1142.39        15.18 o                         
   7   1   6        663.36        630.45        18.52 o                         
   8   1   6        120.04        129.74         6.32 o                         
   9   1   6        188.46        192.52         7.66 o                         
  10   1   6        245.23        236.38         8.93 o                         
  11   1   6        493.49        481.42        13.29 o                         
  12   1   6        230.46        244.19        11.05 o                         
  13   1   6          3.50          1.80         8.44 o                         
 -13   2   6         95.68         93.99        12.43 o                         
 -12   2   6         35.97         37.19        10.16 o                         
 -11   2   6        273.21        248.20        13.30 o                         
 -10   2   6          4.05          5.34         5.59 o                         
  -9   2   6        275.00        284.24         9.62 o                         
  -8   2   6        624.65        619.27        17.68 o                         
  -7   2   6         71.77         77.87         5.93 o                         
  -6   2   6       1188.00       1231.97        19.42 o                         
  -5   2   6        430.72        424.47         7.16 o                         
  -4   2   6        620.21        643.98         7.07 o                         
  -3   2   6       1467.49       1581.79         8.82 o                         
  -2   2   6       2403.44       2392.62        12.10 o                         
  -1   2   6        298.82        331.72         3.44 o                         
   0   2   6       1329.43       1341.29         5.53 o                         
   1   2   6        283.72        319.18         3.23 o                         
   2   2   6       2372.54       2382.10        18.64 o                         
   3   2   6       1457.10       1572.38        11.14 o                         
   4   2   6        650.07        662.36         5.60 o                         
   5   2   6        409.91        394.07         5.32 o                         
   6   2   6       1189.38       1232.98        13.50 o                         
   7   2   6         66.97         62.83         4.00 o                         
   8   2   6        638.97        638.62        10.56 o                         
   9   2   6        274.02        281.08         8.49 o                         
  10   2   6          3.98          8.77         5.07 o                         
  11   2   6        274.03        275.43        10.86 o                         
  12   2   6         35.48         32.46         8.16 o                         
  13   2   6         92.89         81.43        12.27 o                         
 -13   3   6         46.08         40.83        11.66 o                         
 -12   3   6         15.88         27.35         9.68 o                         
 -11   3   6        166.36        153.64        11.31 o                         
 -10   3   6         72.19         64.68         7.26 o                         
  -9   3   6        325.61        321.91        17.47 o                         
  -8   3   6        102.50         97.14         6.83 o                         
  -7   3   6       1543.73       1524.69        33.27 o                         
  -6   3   6        143.24        161.20         5.99 o                         
  -5   3   6        782.22        774.11         8.83 o                         
  -4   3   6          5.23          6.64         2.74 o                         
  -3   3   6       4294.43       4495.21        25.96 o                         
  -2   3   6       1976.85       2102.46         9.76 o                         
  -1   3   6        287.62        330.30         3.24 o                         
   0   3   6       1264.08       1309.38         9.21 o                         
   1   3   6        304.57        341.66         3.66 o                         
   2   3   6       1984.60       2131.50        14.61 o                         
   3   3   6       4287.70       4458.31        17.08 o                         
   4   3   6          6.00          7.48         2.05 o                         
   5   3   6        786.57        781.67         8.96 o                         
   6   3   6        138.76        155.97         4.15 o                         
   7   3   6       1544.27       1541.89        13.63 o                         
   8   3   6         95.39        101.39         4.78 o                         
   9   3   6        316.16        318.50         8.33 o                         
  10   3   6         75.79         82.33         6.08 o                         
  11   3   6        169.03        166.28         9.47 o                         
  12   3   6         14.81         14.13        10.76 o                         
  13   3   6         46.73         42.34        12.21 o                         
 -13   4   6         19.08         16.53        10.32 o                         
 -12   4   6        182.11        184.96        13.53 o                         
 -11   4   6          6.16         15.67        11.44 o                         
 -10   4   6        406.33        400.21        15.17 o                         
  -9   4   6        221.59        210.91        10.88 o                         
  -8   4   6        118.28        120.21         8.54 o                         
  -7   4   6        229.52        220.41        14.56 o                         
  -6   4   6        759.27        739.28        16.02 o                         
  -5   4   6        724.01        729.47         8.36 o                         
  -4   4   6        122.74        117.84         4.24 o                         
  -3   4   6        142.01        174.12         3.42 o                         
  -2   4   6       2474.57       2491.21         8.72 o                         
  -1   4   6        829.29        788.62         5.79 o                         
   0   4   6        153.23        139.31         2.53 o                         
   1   4   6        835.14        795.43         7.57 o                         
   2   4   6       2468.30       2515.19        18.51 o                         
   3   4   6        131.53        166.21         3.48 o                         
   4   4   6        122.10        116.26         3.64 o                         
   5   4   6        721.53        712.61         7.19 o                         
   6   4   6        769.43        749.24         7.44 o                         
   7   4   6        226.51        205.24         5.25 o                         
   8   4   6        115.47        114.86         6.65 o                         
   9   4   6        206.40        187.11         8.01 o                         
  10   4   6        402.62        405.00         9.33 o                         
  11   4   6          6.65          7.87         8.46 o                         
  12   4   6        185.80        209.59        13.84 o                         
  13   4   6         18.87         13.20        11.34 o                         
 -12   5   6        115.14        120.53        11.64 o                         
 -11   5   6        201.33        214.05        12.27 o                         
 -10   5   6        102.98        100.39         7.60 o                         
  -9   5   6        330.30        334.31        11.31 o                         
  -8   5   6        144.65        131.61         7.09 o                         
  -7   5   6        448.00        460.07        10.04 o                         
  -6   5   6        477.21        481.98         8.40 o                         
  -5   5   6       1195.88       1166.92        11.75 o                         
  -4   5   6        181.72        184.97         5.05 o                         
  -3   5   6        531.47        484.05         5.90 o                         
  -2   5   6        914.89        942.73         6.62 o                         
  -1   5   6       2150.54       2199.16         8.97 o                         
   0   5   6       1492.57       1747.50        10.53 o                         
   1   5   6       2129.71       2202.87        24.84 o                         
   2   5   6        897.53        934.20         8.28 o                         
   3   5   6        527.49        491.34         5.72 o                         
   4   5   6        191.96        200.00         4.82 o                         
   5   5   6       1179.15       1150.98        13.13 o                         
   6   5   6        472.61        468.58         6.42 o                         
   7   5   6        456.63        481.19         8.32 o                         
   8   5   6        143.46        144.31         6.04 o                         
   9   5   6        321.06        331.35        11.50 o                         
  10   5   6        101.10        104.12         8.20 o                         
  11   5   6        204.70        216.79        10.62 o                         
  12   5   6        111.35        115.89         9.87 o                         
 -12   6   6          6.47          5.64         8.93 o                         
 -11   6   6         98.67         92.00        10.57 o                         
 -10   6   6        120.00        120.56        10.55 o                         
  -9   6   6          9.43          6.34         5.63 o                         
  -8   6   6         15.81         22.06         6.44 o                         
  -7   6   6        218.92        217.41         9.04 o                         
  -6   6   6        319.29        325.28         7.35 o                         
  -5   6   6       2341.96       2314.27        26.24 o                         
  -4   6   6        802.56        733.95         8.89 o                         
  -3   6   6        373.31        386.43         5.52 o                         
  -2   6   6        522.98        513.53         5.26 o                         
  -1   6   6        194.38        163.43         3.34 o                         
   0   6   6        837.74        936.28         8.59 o                         
   1   6   6        206.09        170.45         4.28 o                         
   2   6   6        547.71        535.46        10.61 o                         
   3   6   6        361.26        367.25         9.72 o                         
   4   6   6        826.75        769.18         9.90 o                         
   5   6   6       2306.84       2325.07        17.25 o                         
   6   6   6        314.12        312.85         9.29 o                         
   7   6   6        222.24        231.37         9.03 o                         
   8   6   6         14.16         19.66         5.79 o                         
   9   6   6          9.51          7.19         6.30 o                         
  10   6   6        120.35        132.08        11.94 o                         
  11   6   6         97.26        104.68         9.48 o                         
  12   6   6          7.09         16.91        10.74 o                         
 -12   7   6         57.99         35.23        13.05 o                         
 -11   7   6         97.87         93.17        13.55 o                         
 -10   7   6        171.72        182.44         9.43 o                         
  -9   7   6         29.43         29.64         7.23 o                         
  -8   7   6         70.25         72.89         7.46 o                         
  -7   7   6        915.77        948.68        16.92 o                         
  -6   7   6        161.00        150.97         5.67 o                         
  -5   7   6        388.58        358.85         7.09 o                         
  -4   7   6        639.85        591.26         7.59 o                         
  -3   7   6        441.63        412.64         5.58 o                         
  -2   7   6       1105.69       1058.86         8.80 o                         
  -1   7   6        662.39        648.33         6.89 o                         
   0   7   6         19.14         20.92         2.67 o                         
   1   7   6        677.53        671.79         9.06 o                         
   2   7   6       1103.52       1064.22        19.62 o                         
   3   7   6        456.94        434.62        11.83 o                         
   4   7   6        647.52        595.05        10.98 o                         
   5   7   6        371.10        347.76         9.42 o                         
   6   7   6        161.57        154.77         8.54 o                         
   7   7   6        905.80        938.48        19.08 o                         
   8   7   6         71.01         70.34         7.05 o                         
   9   7   6         32.58         31.78         7.17 o                         
  10   7   6        167.44        183.86        10.47 o                         
  11   7   6         99.51         97.63         9.32 o                         
  12   7   6         56.94         74.13        15.13 o                         
 -11   8   6         24.55         27.38        12.32 o                         
 -10   8   6         42.43         48.61         7.70 o                         
  -9   8   6        435.45        401.06        16.63 o                         
  -8   8   6         26.33         33.89         6.69 o                         
  -7   8   6        188.04        185.30         8.72 o                         
  -6   8   6        634.62        599.93        12.94 o                         
  -5   8   6        129.05        132.54         4.52 o                         
  -4   8   6        123.18        124.79         3.13 o                         
  -3   8   6        124.61        124.65         5.21 o                         
  -2   8   6        279.96        273.11         4.41 o                         
  -1   8   6        347.75        323.77         6.35 o                         
   0   8   6         61.15         61.83         3.64 o                         
   1   8   6        334.94        316.55         6.33 o                         
   2   8   6        269.78        260.52         4.58 o                         
   3   8   6        124.68        120.87         7.78 o                         
   4   8   6        120.87        120.81         8.27 o                         
   5   8   6        122.17        126.65         7.49 o                         
   6   8   6        645.08        616.76        12.73 o                         
   7   8   6        187.99        194.74         8.88 o                         
   8   8   6         26.70         27.45         6.46 o                         
   9   8   6        429.03        419.42        13.15 o                         
  10   8   6         40.67         40.28        10.20 o                         
  11   8   6         23.39         20.55        18.81 o                         
 -11   9   6         44.11         66.18        13.51 o                         
 -10   9   6        134.10        133.09         9.82 o                         
  -9   9   6         47.98         60.34         8.11 o                         
  -8   9   6         10.26          7.90         6.07 o                         
  -7   9   6        463.35        467.54        14.15 o                         
  -6   9   6        417.15        394.98        11.05 o                         
  -5   9   6          8.64         16.08         5.85 o                         
  -4   9   6        205.37        195.35        11.52 o                         
  -3   9   6        519.94        519.10         8.70 o                         
  -2   9   6        258.89        242.08         6.21 o                         
  -1   9   6        116.27        106.47         5.17 o                         
   0   9   6         62.30         53.34         3.89 o                         
   1   9   6        121.25        115.95         3.69 o                         
   2   9   6        267.51        248.31         9.79 o                         
   3   9   6        524.59        541.39        22.54 o                         
   4   9   6        198.40        196.40        15.70 o                         
   5   9   6          8.87         11.63         4.82 o                         
   6   9   6        433.77        453.94        11.42 o                         
   7   9   6        471.06        481.44        15.56 o                         
   8   9   6         10.27          9.26         5.89 o                         
   9   9   6         44.50         50.16        10.48 o                         
  10   9   6        132.52        131.86        13.40 o                         
  11   9   6         44.71         63.50        21.45 o                         
 -10  10   6         20.90         28.97         8.80 o                         
  -9  10   6         40.41         48.19         8.42 o                         
  -8  10   6        101.05         99.41         8.73 o                         
  -7  10   6         48.29         54.49         7.29 o                         
  -6  10   6        107.64         91.04         7.65 o                         
  -5  10   6        359.52        382.66        12.02 o                         
  -4  10   6        488.58        484.51        10.94 o                         
  -3  10   6        146.03        141.39         6.82 o                         
  -2  10   6       2005.17       1910.20        20.54 o                         
  -1  10   6        510.04        493.25        12.95 o                         
   0  10   6        280.46        279.07         6.86 o                         
   1  10   6        519.76        517.67        13.41 o                         
   2  10   6       2037.64       1943.31        52.69 o                         
   3  10   6        138.84        137.89        20.55 o                         
   4  10   6        467.60        461.00        12.67 o                         
   5  10   6        352.03        386.44        12.10 o                         
   6  10   6        107.26        108.37         7.05 o                         
   7  10   6         48.92         51.73         9.32 o                         
   8  10   6        104.52        112.11        11.42 o                         
   9  10   6         38.10         52.65        11.39 o                         
  10  10   6         20.76         29.49        19.74 o                         
  -9  11   6         33.31         26.33         8.31 o                         
  -8  11   6         14.92         18.16         7.90 o                         
  -7  11   6         45.33         58.09         8.04 o                         
  -6  11   6         76.03         81.59         8.44 o                         
  -5  11   6        300.75        323.23        11.90 o                         
  -4  11   6         21.92         22.59         5.76 o                         
  -3  11   6        482.47        498.07        12.34 o                         
  -2  11   6        103.79        105.41         6.98 o                         
  -1  11   6        646.41        642.69        17.10 o                         
   0  11   6        204.92        193.37        11.98 o                         
   1  11   6        649.22        616.30        25.78 o                         
   2  11   6        102.74        106.03         7.52 o                         
   3  11   6        489.40        482.93        12.62 o                         
   4  11   6         20.56         25.72        14.16 o                         
   5  11   6        294.39        267.24        20.88 o                         
   6  11   6         76.77        100.90        17.45 o                         
   7  11   6         50.71         65.30        10.62 o                         
   8  11   6         13.29         14.67         9.94 o                         
   9  11   6         35.22         37.41        11.43 o                         
  -9  12   6         82.50         85.64         9.92 o                         
  -8  12   6          7.44          3.40         8.14 o                         
  -7  12   6         12.39         16.62         7.98 o                         
  -6  12   6         64.15         68.18         8.82 o                         
  -5  12   6        155.04        169.63        10.34 o                         
  -4  12   6          2.38          5.62         6.18 o                         
  -3  12   6        345.41        360.84        11.18 o                         
  -2  12   6         62.53         66.23        10.26 o                         
  -1  12   6        110.15        104.70        10.74 o                         
   0  12   6        906.23        892.30        22.59 o                         
   1  12   6        100.43         81.30        13.47 o                         
   2  12   6         60.57         74.42        14.66 o                         
   3  12   6        345.61        344.43        23.54 o                         
   4  12   6          2.59          2.20        12.94 o                         
   5  12   6        157.17        164.51        19.67 o                         
   6  12   6         67.64         70.38        18.88 o                         
   7  12   6         12.85          4.62        15.91 o                         
   8  12   6          6.63          9.46        15.07 o                         
   9  12   6         80.71         88.00        22.35 o                         
  -8  13   6         97.40         93.90        11.90 o                         
  -7  13   6         50.37         53.00         9.98 o                         
  -6  13   6        142.54        167.71        15.74 o                         
  -5  13   6         12.87         12.31        15.41 o                         
  -4  13   6         64.94         88.18        15.83 o                         
  -3  13   6        715.77        746.34        21.96 o                         
  -2  13   6         31.02         41.24        11.18 o                         
  -1  13   6          6.83         12.99         9.12 o                         
   0  13   6          0.92          7.68         8.52 o                         
   1  13   6          6.28          9.73        11.66 o                         
   2  13   6         29.53         45.60        13.29 o                         
   3  13   6        718.74        743.27        33.11 o                         
   4  13   6         63.50         62.33        16.78 o                         
   5  13   6         14.38         39.86        18.12 o                         
   6  13   6        148.35        188.82        23.71 o                         
   7  13   6         54.38         45.50        17.58 o                         
   8  13   6         99.29         75.11        21.53 o                         
  -6  14   6         28.20         30.68        17.20 o                         
  -5  14   6         66.90         59.61        18.70 o                         
  -4  14   6         34.43         33.71        14.73 o                         
  -3  14   6         22.83         25.80        11.65 o                         
  -2  14   6        114.05        128.76        13.69 o                         
  -1  14   6        130.81        152.26        14.26 o                         
   0  14   6         84.26         99.60        16.12 o                         
   1  14   6        131.17        142.59        18.86 o                         
   2  14   6        116.48        129.39        18.82 o                         
   3  14   6         24.06         12.87        14.26 o                         
   4  14   6         30.94         27.32        16.59 o                         
   5  14   6         65.91         71.73        18.31 o                         
   6  14   6         29.46         30.34        17.04 o                         
  -5  15   6          2.55         -3.09        17.47 o                         
  -4  15   6         75.31         71.39        18.88 o                         
  -3  15   6         65.56         63.53        12.68 o                         
  -2  15   6         58.69         64.72        24.43 o                         
  -1  15   6         46.74         61.01        11.91 o                         
   0  15   6        124.57        156.26        21.50 o                         
   1  15   6         42.73         25.46        16.91 o                         
   2  15   6         59.51         65.04        17.57 o                         
   3  15   6         62.48         47.74        16.34 o                         
   4  15   6         74.20         75.84        21.15 o                         
   5  15   6          2.31         12.20        18.11 o                         
  -2  16   6         96.76        105.88        15.11 o                         
  -1  16   6        194.63        221.10        22.65 o                         
   0  16   6        171.40        200.11        22.63 o                         
   1  16   6        194.08        207.21        24.98 o                         
   2  16   6         96.72        127.74        20.39 o                         
   1   0   7        850.42        782.31         7.27 o                         
   2   0   7        118.46         92.94         4.00 o                         
   3   0   7       1030.08       1185.51        24.99 o                         
   4   0   7      11245.22      11323.69        43.77 o                         
   5   0   7        662.55        692.04        15.87 o                         
   6   0   7        713.10        676.66        11.46 o                         
   7   0   7        470.72        454.34         7.89 o                         
   8   0   7        701.86        699.22        16.00 o                         
   9   0   7        361.23        345.70        15.11 o                         
  10   0   7         92.71         88.49         9.91 o                         
  11   0   7        242.10        223.71        13.05 o                         
  12   0   7         40.52         50.74        10.62 o                         
  13   0   7          5.53         13.63         9.52 o                         
 -13   1   7         28.98         30.31        10.57 o                         
 -12   1   7         97.48        110.37        11.72 o                         
 -11   1   7        118.24        106.83        10.49 o                         
 -10   1   7        329.81        347.42        13.86 o                         
  -9   1   7          7.13          2.78         4.69 o                         
  -8   1   7        209.55        205.63         6.85 o                         
  -7   1   7        217.17        233.72         7.02 o                         
  -6   1   7        165.52        171.75         5.22 o                         
  -5   1   7        192.83        193.40         4.70 o                         
  -4   1   7       1257.54       1178.40         9.26 o                         
  -3   1   7       3117.23       3322.09        41.79 o                         
  -2   1   7        109.71        119.70         2.55 o                         
  -1   1   7        850.37        994.56        15.35 o                         
   0   1   7         16.06         27.17         1.72 o                         
   1   1   7        837.69        993.24         7.58 o                         
   2   1   7        106.28        115.82         2.28 o                         
   3   1   7       3144.77       3365.55        21.65 o                         
   4   1   7       1257.48       1225.65        12.94 o                         
   5   1   7        189.50        187.82         7.95 o                         
   6   1   7        151.37        162.66         3.09 o                         
   7   1   7        214.95        229.22         4.56 o                         
   8   1   7        213.29        205.55         7.17 o                         
   9   1   7          6.52          9.66         4.71 o                         
  10   1   7        333.40        321.62        13.01 o                         
  11   1   7        115.62        125.81        11.58 o                         
  12   1   7         99.10        106.17         9.34 o                         
  13   1   7         28.90         22.71        10.78 o                         
 -13   2   7         91.29         82.51        11.81 o                         
 -12   2   7         57.57         70.01        11.30 o                         
 -11   2   7         42.38         46.01         9.26 o                         
 -10   2   7         97.14         73.14         9.68 o                         
  -9   2   7        220.93        227.19         8.54 o                         
  -8   2   7       2091.44       2082.28        54.98 o                         
  -7   2   7        197.39        202.55        12.39 o                         
  -6   2   7        182.28        173.23         7.25 o                         
  -5   2   7        429.43        426.27         7.48 o                         
  -4   2   7       1031.15       1118.09        13.08 o                         
  -3   2   7        728.13        744.39         9.84 o                         
  -2   2   7       1935.67       1960.10         9.36 o                         
  -1   2   7        194.93        202.62         3.19 o                         
   0   2   7         28.05         35.83         1.69 o                         
   1   2   7        188.90        196.50         2.63 o                         
   2   2   7       1887.00       1940.75        10.18 o                         
   3   2   7        694.70        702.10         4.20 o                         
   4   2   7       1027.45       1108.81         7.96 o                         
   5   2   7        414.13        411.70         4.24 o                         
   6   2   7        186.00        176.65         2.92 o                         
   7   2   7        189.99        192.81         4.51 o                         
   8   2   7       2116.88       2036.69        34.81 o                         
   9   2   7        226.00        220.44         7.77 o                         
  10   2   7         91.69         86.98         7.59 o                         
  11   2   7         43.39         47.85         8.07 o                         
  12   2   7         57.45         67.53        10.93 o                         
  13   2   7         91.92         86.64        11.40 o                         
 -13   3   7         24.95         28.56        10.69 o                         
 -12   3   7          0.81          0.84        10.07 o                         
 -11   3   7         33.00         50.04         9.61 o                         
 -10   3   7         37.73         38.00        10.99 o                         
  -9   3   7        413.52        392.78        17.28 o                         
  -8   3   7        953.66        951.47        16.31 o                         
  -7   3   7        256.04        261.92         8.24 o                         
  -6   3   7        698.13        673.64        13.04 o                         
  -5   3   7        688.24        661.47        10.20 o                         
  -4   3   7        952.25       1020.65         8.84 o                         
  -3   3   7        739.81        771.72         6.37 o                         
  -2   3   7        181.81        192.66         3.25 o                         
  -1   3   7        319.09        317.57         3.38 o                         
   0   3   7        114.40        109.05         2.28 o                         
   1   3   7        316.27        320.20         3.67 o                         
   2   3   7        172.47        183.40         3.46 o                         
   3   3   7        733.21        773.56         7.92 o                         
   4   3   7        933.17       1001.41         6.73 o                         
   5   3   7        682.05        648.49         6.35 o                         
   6   3   7        716.80        682.80         7.93 o                         
   7   3   7        257.20        263.02         4.99 o                         
   8   3   7        975.28        965.31        11.14 o                         
   9   3   7        416.17        390.58         8.30 o                         
  10   3   7         35.25         47.92         6.64 o                         
  11   3   7         32.32         36.62         9.29 o                         
  12   3   7          0.95         10.41        10.56 o                         
  13   3   7         25.66         27.73        11.36 o                         
 -12   4   7         55.26         44.88        11.72 o                         
 -11   4   7         62.81         57.56        11.79 o                         
 -10   4   7          5.86          6.90         6.10 o                         
  -9   4   7        107.60        105.62         7.75 o                         
  -8   4   7         49.95         58.90         6.15 o                         
  -7   4   7         91.92         78.53         5.56 o                         
  -6   4   7        641.02        596.01        10.11 o                         
  -5   4   7         50.52         56.25         3.73 o                         
  -4   4   7       1238.28       1280.97        11.19 o                         
  -3   4   7        522.68        558.53         6.74 o                         
  -2   4   7       1316.19       1323.41         7.61 o                         
  -1   4   7        487.88        439.09         4.58 o                         
   0   4   7        247.66        265.78         3.65 o                         
   1   4   7        474.80        426.39         4.79 o                         
   2   4   7       1302.10       1314.34         8.89 o                         
   3   4   7        524.59        559.36         5.41 o                         
   4   4   7       1223.84       1258.63         8.24 o                         
   5   4   7         48.45         48.67         2.33 o                         
   6   4   7        674.46        628.63         6.37 o                         
   7   4   7         92.59         83.13         3.97 o                         
   8   4   7         50.14         48.55         4.62 o                         
   9   4   7        108.60         94.82         5.59 o                         
  10   4   7          6.20          4.84         5.97 o                         
  11   4   7         66.27         78.55        10.79 o                         
  12   4   7         58.22         66.92         9.05 o                         
 -12   5   7         40.59         49.92        10.77 o                         
 -11   5   7         19.57         18.87         8.77 o                         
 -10   5   7        325.45        330.59        10.62 o                         
  -9   5   7         31.43         27.50         5.67 o                         
  -8   5   7         62.16         65.58         5.28 o                         
  -7   5   7       1415.92       1386.21        14.78 o                         
  -6   5   7        374.70        380.70         9.11 o                         
  -5   5   7        533.41        512.13         8.47 o                         
  -4   5   7        541.62        538.71         7.87 o                         
  -3   5   7        799.36        811.83         7.41 o                         
  -2   5   7        494.06        506.59         5.17 o                         
  -1   5   7        662.01        714.68         6.95 o                         
   0   5   7       4825.21       5155.22        50.61 o                         
   1   5   7        666.69        726.23         6.99 o                         
   2   5   7        487.25        501.23         7.43 o                         
   3   5   7        785.53        811.95         8.28 o                         
   4   5   7        537.32        545.10         7.10 o                         
   5   5   7        552.82        531.85         7.45 o                         
   6   5   7        367.73        366.11         7.57 o                         
   7   5   7       1422.87       1420.10        18.95 o                         
   8   5   7         61.26         63.75         4.60 o                         
   9   5   7         31.09         33.82         6.56 o                         
  10   5   7        334.67        341.60        11.53 o                         
  11   5   7         19.78         26.42         7.72 o                         
  12   5   7         39.19         42.22        10.86 o                         
 -12   6   7         43.71         37.12        12.54 o                         
 -11   6   7         36.68         36.53         9.63 o                         
 -10   6   7          1.47          3.35         7.31 o                         
  -9   6   7        101.26        109.56         7.40 o                         
  -8   6   7        574.24        578.17        12.17 o                         
  -7   6   7        108.64        113.05         7.04 o                         
  -6   6   7         70.85         72.65         4.83 o                         
  -5   6   7         60.86         51.46         4.43 o                         
  -4   6   7       1178.31       1190.64        10.12 o                         
  -3   6   7       1860.95       1841.17        12.93 o                         
  -2   6   7       1722.58       1671.69         9.42 o                         
  -1   6   7         58.34         56.25         2.15 o                         
   0   6   7          6.28         10.90         2.95 o                         
   1   6   7         58.43         56.70         3.75 o                         
   2   6   7       1756.35       1703.12        20.77 o                         
   3   6   7       1863.56       1839.08        13.94 o                         
   4   6   7       1189.38       1216.72        12.25 o                         
   5   6   7         61.27         54.07         5.47 o                         
   6   6   7         68.45         70.44         4.87 o                         
   7   6   7        103.81        108.65         7.24 o                         
   8   6   7        580.19        591.38        16.24 o                         
   9   6   7        100.38        118.20         7.93 o                         
  10   6   7          1.68          9.15         6.54 o                         
  11   6   7         37.19         46.37         8.18 o                         
  12   6   7         46.48         48.87        10.75 o                         
 -12   7   7          0.29          6.63        13.23 o                         
 -11   7   7         81.30         93.58        14.57 o                         
 -10   7   7        143.02        165.10        14.08 o                         
  -9   7   7        220.67        220.41         9.61 o                         
  -8   7   7        172.46        164.65         8.49 o                         
  -7   7   7          7.99         15.38         5.70 o                         
  -6   7   7       1216.83       1188.44        15.96 o                         
  -5   7   7        470.92        461.52        10.18 o                         
  -4   7   7       1397.12       1350.53        11.01 o                         
  -3   7   7       1132.11       1080.78        10.05 o                         
  -2   7   7        534.47        553.90         7.06 o                         
  -1   7   7        770.61        787.82         9.75 o                         
   0   7   7        163.91        153.70         5.00 o                         
   1   7   7        766.83        766.39        12.44 o                         
   2   7   7        527.63        547.26         8.88 o                         
   3   7   7       1114.51       1071.53        15.00 o                         
   4   7   7       1409.51       1341.57        23.68 o                         
   5   7   7        466.83        490.96        12.25 o                         
   6   7   7       1227.01       1216.15        16.96 o                         
   7   7   7          8.13         20.27         5.78 o                         
   8   7   7        165.30        167.24         9.32 o                         
   9   7   7        221.77        235.99        10.51 o                         
  10   7   7        139.25        142.16         9.19 o                         
  11   7   7         82.03         94.24        10.86 o                         
  12   7   7          0.42         -0.50        13.04 o                         
 -11   8   7        102.34         90.36        15.49 o                         
 -10   8   7         13.50         15.78         9.00 o                         
  -9   8   7         26.00         31.28         7.18 o                         
  -8   8   7        115.58        109.39         7.85 o                         
  -7   8   7         25.69         19.08         5.96 o                         
  -6   8   7        241.93        225.84         9.94 o                         
  -5   8   7        141.29        122.53         7.09 o                         
  -4   8   7        782.26        747.08         8.34 o                         
  -3   8   7        401.31        414.51         9.02 o                         
  -2   8   7        492.82        475.36         8.33 o                         
  -1   8   7        845.12        842.74        11.13 o                         
   0   8   7         13.84         19.22         4.09 o                         
   1   8   7        847.52        840.66        10.85 o                         
   2   8   7        480.08        456.33         7.68 o                         
   3   8   7        404.32        395.59        12.89 o                         
   4   8   7        796.14        777.84        48.48 o                         
   5   8   7        138.99        138.94         7.25 o                         
   6   8   7        227.32        220.92         8.82 o                         
   7   8   7         24.75         29.87         6.08 o                         
   8   8   7        113.03        116.68         8.26 o                         
   9   8   7         25.33         30.43         7.21 o                         
  10   8   7         13.17         17.54         7.69 o                         
  11   8   7        102.94        109.14        15.54 o                         
 -11   9   7         15.75         12.49        14.08 o                         
 -10   9   7         84.31         90.47        10.90 o                         
  -9   9   7         33.72         34.97         7.64 o                         
  -8   9   7        180.25        184.99         9.49 o                         
  -7   9   7        242.20        248.12         9.90 o                         
  -6   9   7        551.39        526.56        12.44 o                         
  -5   9   7        870.13        814.36        16.31 o                         
  -4   9   7        374.92        375.04         9.38 o                         
  -3   9   7        167.13        177.61         7.10 o                         
  -2   9   7       2115.90       1971.80        18.71 o                         
  -1   9   7        173.43        157.23         6.01 o                         
   0   9   7        481.96        491.34         9.21 o                         
   1   9   7        178.25        178.05         5.40 o                         
   2   9   7       2123.91       2012.71        24.97 o                         
   3   9   7        166.17        165.48         8.98 o                         
   4   9   7        381.30        353.88        12.19 o                         
   5   9   7        853.42        819.68        25.45 o                         
   6   9   7        544.36        534.13        12.75 o                         
   7   9   7        233.68        228.75         9.41 o                         
   8   9   7        182.55        186.79         9.33 o                         
   9   9   7         34.42         26.77         9.99 o                         
  10   9   7         85.41        102.17        22.92 o                         
  11   9   7         16.98         21.22        14.70 o                         
 -10  10   7        129.38        124.99        13.67 o                         
  -9  10   7         71.90         70.74         8.39 o                         
  -8  10   7         80.55        100.60         8.72 o                         
  -7  10   7         54.36         56.16         7.63 o                         
  -6  10   7        390.67        387.88        11.28 o                         
  -5  10   7        163.89        142.98         8.90 o                         
  -4  10   7         57.34         54.63         5.83 o                         
  -3  10   7         89.00         98.73         6.37 o                         
  -2  10   7        562.21        545.76        11.96 o                         
  -1  10   7       1273.64       1162.72        15.64 o                         
   0  10   7        337.79        336.75         7.69 o                         
   1  10   7       1263.24       1204.34        25.22 o                         
   2  10   7        563.05        565.63        14.48 o                         
   3  10   7         85.05         93.64         7.84 o                         
   4  10   7         60.85         46.41         6.95 o                         
   5  10   7        165.00        148.46         9.44 o                         
   6  10   7        382.87        391.21        13.82 o                         
   7  10   7         58.45         71.55         9.70 o                         
   8  10   7         80.53        108.04        11.19 o                         
   9  10   7         70.52         80.87        21.29 o                         
  10  10   7        124.84        132.00        24.55 o                         
  -9  11   7        112.78        129.32         9.88 o                         
  -8  11   7         38.81         44.84         8.56 o                         
  -7  11   7        211.96        206.43        10.33 o                         
  -6  11   7        406.51        418.72        21.60 o                         
  -5  11   7         32.92         41.27         7.42 o                         
  -4  11   7        513.90        540.15        13.43 o                         
  -3  11   7        308.51        277.36         9.95 o                         
  -2  11   7         15.01         18.87         5.64 o                         
  -1  11   7        119.72        140.57        12.48 o                         
   0  11   7       1098.95       1043.68        32.38 o                         
   1  11   7        119.85        146.44         9.00 o                         
   2  11   7         13.55         19.31         8.32 o                         
   3  11   7        308.53        295.34        11.31 o                         
   4  11   7        509.67        514.55        14.03 o                         
   5  11   7         33.19         48.96        15.82 o                         
   6  11   7        407.96        427.31        27.01 o                         
   7  11   7        211.86        210.88        23.07 o                         
   8  11   7         35.09         29.04        18.11 o                         
   9  11   7        112.44        122.58        23.14 o                         
  -8  12   7         82.56         74.94         9.33 o                         
  -7  12   7         95.05         90.30         9.23 o                         
  -6  12   7        276.82        301.45        13.93 o                         
  -5  12   7          0.69          6.11         7.33 o                         
  -4  12   7         99.03        105.70         8.05 o                         
  -3  12   7         84.71         97.15        12.82 o                         
  -2  12   7        612.04        594.54        19.12 o                         
  -1  12   7         55.68         65.28         9.82 o                         
   0  12   7         40.49         36.37        13.54 o                         
   1  12   7         57.40         55.38        13.79 o                         
   2  12   7        602.69        564.53        27.57 o                         
   3  12   7         83.46         95.53        15.00 o                         
   4  12   7        100.42         98.31        15.85 o                         
   5  12   7          0.66         14.66        15.79 o                         
   6  12   7        276.97        310.48        25.89 o                         
   7  12   7         93.32         93.74        18.98 o                         
   8  12   7         82.41         96.38        18.66 o                         
  -7  13   7         49.89         59.10        10.51 o                         
  -6  13   7        172.54        186.68        12.91 o                         
  -5  13   7        209.83        191.83        20.56 o                         
  -4  13   7         79.12         78.80        11.33 o                         
  -3  13   7        115.17        128.23        12.30 o                         
  -2  13   7         23.19         15.51        10.21 o                         
  -1  13   7         70.00         64.14        10.52 o                         
   0  13   7        466.35        447.36        25.06 o                         
   1  13   7         68.69         60.61        14.32 o                         
   2  13   7         24.19         19.32        12.01 o                         
   3  13   7        115.03        125.08        19.17 o                         
   4  13   7         75.84         69.66        17.48 o                         
   5  13   7        213.07        258.25        25.29 o                         
   6  13   7        171.00        173.51        23.77 o                         
   7  13   7         46.48         69.71        18.11 o                         
  -6  14   7         57.84         78.62        19.25 o                         
  -5  14   7        448.80        448.21        28.82 o                         
  -4  14   7         37.96         34.30        17.65 o                         
  -3  14   7        238.03        272.08        15.94 o                         
  -2  14   7        201.33        207.83        21.83 o                         
  -1  14   7         71.56         64.12        11.63 o                         
   0  14   7        233.20        246.25        20.64 o                         
   1  14   7         71.30         49.85        15.22 o                         
   2  14   7        201.42        202.70        21.49 o                         
   3  14   7        240.74        247.55        22.47 o                         
   4  14   7         36.62         38.21        17.92 o                         
   5  14   7        449.58        455.23        29.90 o                         
   6  14   7         57.05         86.57        19.16 o                         
  -4  15   7        102.89        107.90        20.75 o                         
  -3  15   7         49.16         68.74        13.25 o                         
  -2  15   7          4.11         13.03        11.96 o                         
  -1  15   7          0.88          3.88        14.70 o                         
   0  15   7         69.97         84.62        18.90 o                         
   1  15   7          1.19         16.64        15.95 o                         
   2  15   7          4.60         -4.29        15.98 o                         
   3  15   7         52.26         46.99        17.39 o                         
   4  15   7         98.66        108.31        22.34 o                         
  -1  16   7        305.60        329.12        26.31 o                         
   0  16   7         23.75         38.89        18.07 o                         
   1  16   7        310.96        339.97        29.04 o                         
   0   0   8         36.14         50.65         2.59 o                         
   1   0   8        372.52        356.16         5.03 o                         
   2   0   8          9.15          7.24         1.17 o                         
   3   0   8          1.86          4.25         3.79 o                         
   4   0   8       5262.34       5117.37        30.75 o                         
   5   0   8       1464.54       1573.32        23.10 o                         
   6   0   8          0.67          6.19         6.87 o                         
   7   0   8        691.53        618.72         5.84 o                         
   8   0   8        350.02        358.46        10.43 o                         
   9   0   8          0.49          2.47         7.75 o                         
  10   0   8         40.07         38.24         9.34 o                         
  11   0   8         10.77         12.61         9.30 o                         
  12   0   8        229.45        209.91        13.68 o                         
  13   0   8         40.85         46.91        11.89 o                         
 -13   1   8          7.63          9.01        11.04 o                         
 -12   1   8         47.76         46.96        10.53 o                         
 -11   1   8        105.86        104.74        10.40 o                         
 -10   1   8        263.56        260.88        13.15 o                         
  -9   1   8        270.47        265.65        12.18 o                         
  -8   1   8        126.18        119.62         7.82 o                         
  -7   1   8       1666.01       1690.28        13.82 o                         
  -6   1   8       1368.10       1344.87        23.12 o                         
  -5   1   8       1078.26       1054.35        19.53 o                         
  -4   1   8        324.55        353.72         9.54 o                         
  -3   1   8       2495.86       2581.65        18.04 o                         
  -2   1   8       1048.50       1056.28        12.02 o                         
  -1   1   8       1383.44       1525.07        13.65 o                         
   0   1   8        261.01        284.48         3.46 o                         
   1   1   8       1378.56       1521.74        12.29 o                         
   2   1   8       1005.97       1011.40        10.33 o                         
   3   1   8       2521.48       2608.02        14.53 o                         
   4   1   8        325.15        375.98         6.01 o                         
   5   1   8       1083.76       1037.75        15.97 o                         
   6   1   8       1350.89       1374.89        31.68 o                         
   7   1   8       1670.98       1659.05        22.04 o                         
   8   1   8        118.37        104.31         8.65 o                         
   9   1   8        264.84        263.73        13.08 o                         
  10   1   8        265.01        263.76        12.83 o                         
  11   1   8        107.81        116.33        11.29 o                         
  12   1   8         46.47         40.87        10.77 o                         
  13   1   8          7.68          4.39        11.11 o                         
 -13   2   8          9.22         23.58        12.02 o                         
 -12   2   8        203.75        214.76        14.69 o                         
 -11   2   8         14.26         24.59         9.55 o                         
 -10   2   8         75.72         87.79        10.06 o                         
  -9   2   8        104.03         90.40         6.24 o                         
  -8   2   8         92.18         86.77         5.46 o                         
  -7   2   8        231.35        227.87        11.49 o                         
  -6   2   8        171.39        151.05         5.18 o                         
  -5   2   8        313.43        281.27         6.19 o                         
  -4   2   8        583.96        589.21        10.21 o                         
  -3   2   8        183.72        195.80         8.85 o                         
  -2   2   8        951.20       1027.11         9.59 o                         
  -1   2   8        815.84        876.77         7.28 o                         
   0   2   8       7385.54       7593.02        57.00 o                         
   1   2   8        827.65        875.96         6.82 o                         
   2   2   8        980.05       1068.71         8.72 o                         
   3   2   8        177.26        187.06         3.28 o                         
   4   2   8        594.97        610.37         6.66 o                         
   5   2   8        312.01        279.65         4.27 o                         
   6   2   8        174.45        147.10         8.79 o                         
   7   2   8        225.73        229.36         3.55 o                         
   8   2   8         90.40         88.25         4.41 o                         
   9   2   8        103.45        103.65         9.86 o                         
  10   2   8         76.47         85.90        10.35 o                         
  11   2   8         14.98         19.12         7.50 o                         
  12   2   8        205.93        207.66        14.18 o                         
  13   2   8          9.48         19.46        11.17 o                         
 -12   3   8        105.05        111.84        11.98 o                         
 -11   3   8        160.57        169.00        12.58 o                         
 -10   3   8        102.34         95.07        12.85 o                         
  -9   3   8         36.95         36.89         5.82 o                         
  -8   3   8        226.68        226.49         8.05 o                         
  -7   3   8        513.85        549.80        10.61 o                         
  -6   3   8        258.95        279.94         9.62 o                         
  -5   3   8        562.26        552.45         8.48 o                         
  -4   3   8        742.46        752.14         7.46 o                         
  -3   3   8        992.65       1069.81         8.23 o                         
  -2   3   8       3623.51       3632.56        14.26 o                         
  -1   3   8       1621.96       1794.92        13.10 o                         
   0   3   8       1950.64       2061.33        18.48 o                         
   1   3   8       1630.30       1807.42        16.92 o                         
   2   3   8       3632.06       3646.52        14.15 o                         
   3   3   8        994.04       1082.03         7.98 o                         
   4   3   8        757.10        762.03         5.48 o                         
   5   3   8        558.24        571.67         5.88 o                         
   6   3   8        248.12        271.37         4.52 o                         
   7   3   8        508.44        520.79         5.19 o                         
   8   3   8        222.17        215.96         6.17 o                         
   9   3   8         36.68         47.27         7.13 o                         
  10   3   8        101.54         93.42         7.46 o                         
  11   3   8        163.36        165.68        12.22 o                         
  12   3   8        102.28        119.29        12.43 o                         
 -12   4   8         16.44         27.00        10.36 o                         
 -11   4   8        102.67         95.07        14.54 o                         
 -10   4   8         55.05         49.18        11.62 o                         
  -9   4   8         74.15         75.00         6.74 o                         
  -8   4   8         44.32         51.53         6.64 o                         
  -7   4   8        239.46        223.49         7.28 o                         
  -6   4   8        682.65        629.66         9.59 o                         
  -5   4   8        503.83        506.20         9.03 o                         
  -4   4   8       3157.34       2992.43        22.02 o                         
  -3   4   8        418.13        395.12         4.89 o                         
  -2   4   8        833.89        889.64         7.48 o                         
  -1   4   8        283.20        263.88         3.70 o                         
   0   4   8        477.52        563.69         7.46 o                         
   1   4   8        277.91        253.12         3.98 o                         
   2   4   8        801.85        846.41         9.19 o                         
   3   4   8        417.81        392.67         5.53 o                         
   4   4   8       3218.31       3059.37        12.46 o                         
   5   4   8        498.22        480.62         4.42 o                         
   6   4   8        692.44        645.61         6.10 o                         
   7   4   8        230.16        223.80         5.41 o                         
   8   4   8         43.06         49.56         3.06 o                         
   9   4   8         75.51         74.21         5.59 o                         
  10   4   8         56.22         58.34         7.31 o                         
  11   4   8        101.21        101.02         8.98 o                         
  12   4   8         16.86         21.47        10.94 o                         
 -12   5   8        105.69        120.72        14.02 o                         
 -11   5   8         10.80          8.95         9.01 o                         
 -10   5   8        303.60        313.79        16.28 o                         
  -9   5   8        367.23        372.06        10.78 o                         
  -8   5   8         31.07         39.84         5.30 o                         
  -7   5   8        485.83        491.99        14.03 o                         
  -6   5   8        277.06        281.55         8.03 o                         
  -5   5   8        333.11        311.04         6.93 o                         
  -4   5   8        866.93        853.21         9.27 o                         
  -3   5   8        264.42        289.31         5.04 o                         
  -2   5   8       2080.95       2073.63        11.59 o                         
  -1   5   8         11.29         15.57         1.71 o                         
   0   5   8        137.24        150.21         3.83 o                         
   1   5   8         11.10         14.25         2.61 o                         
   2   5   8       2110.21       2109.18        25.14 o                         
   3   5   8        261.61        304.99         6.09 o                         
   4   5   8        865.91        858.80         8.92 o                         
   5   5   8        344.51        327.50         7.53 o                         
   6   5   8        277.21        275.17         5.65 o                         
   7   5   8        467.31        495.86         7.01 o                         
   8   5   8         26.89         36.92         3.95 o                         
   9   5   8        362.69        356.04        10.69 o                         
  10   5   8        302.35        315.52        11.11 o                         
  11   5   8          9.81         15.80         9.69 o                         
  12   5   8        104.41        104.83        12.59 o                         
 -12   6   8        212.37        231.08        18.14 o                         
 -11   6   8         27.68         38.10        11.90 o                         
 -10   6   8        104.10        105.90        13.26 o                         
  -9   6   8        100.14        108.23         9.25 o                         
  -8   6   8        158.51        154.81         8.01 o                         
  -7   6   8        156.00        175.97         7.67 o                         
  -6   6   8        233.40        219.43         7.81 o                         
  -5   6   8        612.62        574.57         9.03 o                         
  -4   6   8         69.51         66.09         4.04 o                         
  -3   6   8        893.95        923.52         9.73 o                         
  -2   6   8        155.65        163.64         3.92 o                         
  -1   6   8        550.17        512.98         4.94 o                         
   0   6   8       5724.99       5416.87        47.44 o                         
   1   6   8        557.07        510.99         7.85 o                         
   2   6   8        158.78        167.32         5.45 o                         
   3   6   8        876.53        907.21        13.35 o                         
   4   6   8         69.03         55.32         5.38 o                         
   5   6   8        614.94        594.61        11.32 o                         
   6   6   8        244.31        241.90        11.09 o                         
   7   6   8        151.85        164.64         7.23 o                         
   8   6   8        158.87        159.39         7.99 o                         
   9   6   8         95.72        100.04         7.58 o                         
  10   6   8        112.42        126.86         8.57 o                         
  11   6   8         26.77         29.55         9.74 o                         
  12   6   8        211.32        196.97        14.17 o                         
 -11   7   8        108.60        126.74        18.63 o                         
 -10   7   8          5.54          5.12        11.35 o                         
  -9   7   8        101.07        103.77         7.95 o                         
  -8   7   8         13.06         13.04         5.65 o                         
  -7   7   8         85.70         73.68         7.78 o                         
  -6   7   8        251.61        265.24         8.71 o                         
  -5   7   8        752.31        721.30        10.08 o                         
  -4   7   8        269.71        272.60         5.85 o                         
  -3   7   8        426.84        407.31         6.55 o                         
  -2   7   8       1669.85       1599.04        10.59 o                         
  -1   7   8        102.64         86.76         2.83 o                         
   0   7   8         49.06         50.41         3.37 o                         
   1   7   8        105.74         91.05         5.23 o                         
   2   7   8       1679.02       1585.04        15.72 o                         
   3   7   8        424.17        397.55         9.40 o                         
   4   7   8        259.03        262.11        11.37 o                         
   5   7   8        736.78        694.68        12.63 o                         
   6   7   8        251.61        249.70         8.81 o                         
   7   7   8         90.49         80.74         6.91 o                         
   8   7   8         13.74         12.39         5.81 o                         
   9   7   8         97.90        107.59         7.83 o                         
  10   7   8          5.10         13.15         9.36 o                         
  11   7   8        108.89        110.58        11.53 o                         
 -11   8   8         88.60         91.94        14.92 o                         
 -10   8   8        126.15        123.97        11.42 o                         
  -9   8   8         20.33         20.37         6.66 o                         
  -8   8   8        257.33        248.21         9.97 o                         
  -7   8   8         42.70         43.84         6.60 o                         
  -6   8   8        171.82        169.77        10.36 o                         
  -5   8   8        215.49        204.49         7.89 o                         
  -4   8   8        718.26        720.48         9.18 o                         
  -3   8   8        195.71        200.04         5.28 o                         
  -2   8   8        636.99        612.29         9.49 o                         
  -1   8   8         65.61         63.86         3.54 o                         
   0   8   8        398.29        369.29         8.66 o                         
   1   8   8         69.40         68.58         4.90 o                         
   2   8   8        641.15        623.34        13.41 o                         
   3   8   8        187.21        200.03         6.19 o                         
   4   8   8        740.53        754.78        17.19 o                         
   5   8   8        219.84        198.36        10.94 o                         
   6   8   8        165.33        162.85         8.03 o                         
   7   8   8         41.51         57.20        12.52 o                         
   8   8   8        259.72        260.72        16.41 o                         
   9   8   8         20.85         40.20        10.73 o                         
  10   8   8        129.46        140.41        11.51 o                         
  11   8   8         87.01         80.92        15.47 o                         
 -10   9   8        136.96        128.05        12.33 o                         
  -9   9   8        102.15        104.04         8.93 o                         
  -8   9   8         48.62         55.61         7.65 o                         
  -7   9   8         71.73         72.17         7.36 o                         
  -6   9   8         22.28         23.29         6.14 o                         
  -5   9   8        176.92        176.81         8.22 o                         
  -4   9   8        348.09        326.10         8.94 o                         
  -3   9   8          5.43          6.81         4.65 o                         
  -2   9   8       1426.41       1373.91        15.06 o                         
  -1   9   8        895.09        811.11        14.84 o                         
   0   9   8        443.40        412.86         9.06 o                         
   1   9   8        880.39        796.06        11.19 o                         
   2   9   8       1407.01       1341.84        12.84 o                         
   3   9   8          4.46          2.16         6.03 o                         
   4   9   8        352.07        325.57        12.55 o                         
   5   9   8        176.59        187.86        10.61 o                         
   6   9   8         21.70         19.19         7.40 o                         
   7   9   8         73.92         84.19         7.10 o                         
   8   9   8         51.07         60.74         7.46 o                         
   9   9   8        104.53        103.00        20.36 o                         
  10   9   8        131.07        144.58        16.97 o                         
 -10  10   8        192.72        198.05        13.86 o                         
  -9  10   8        101.23         92.76         9.42 o                         
  -8  10   8         99.08         99.87         8.70 o                         
  -7  10   8        158.03        151.68         9.21 o                         
  -6  10   8         25.44         24.71         6.48 o                         
  -5  10   8         76.46         73.55         7.49 o                         
  -4  10   8        330.33        301.73         9.17 o                         
  -3  10   8        142.84        138.20         6.92 o                         
  -2  10   8        104.28        103.88         6.93 o                         
  -1  10   8        299.45        314.50         8.03 o                         
   0  10   8        851.44        807.92        12.04 o                         
   1  10   8        290.88        292.73         6.70 o                         
   2  10   8        108.71        114.32         8.67 o                         
   3  10   8        136.78        147.88         9.29 o                         
   4  10   8        323.04        320.07        12.39 o                         
   5  10   8         76.06         73.60         8.48 o                         
   6  10   8         27.60         24.40         7.70 o                         
   7  10   8        155.49        190.09        21.92 o                         
   8  10   8        102.95         74.02        19.85 o                         
   9  10   8        104.14         87.27        21.12 o                         
  10  10   8        202.18        211.39        26.62 o                         
  -9  11   8        145.81        141.23        12.55 o                         
  -8  11   8         56.08         63.06         8.86 o                         
  -7  11   8          6.96          7.17         7.37 o                         
  -6  11   8        196.49        182.49         9.67 o                         
  -5  11   8          5.08         14.93         6.79 o                         
  -4  11   8         74.28         90.57         9.02 o                         
  -3  11   8         46.69         53.35         6.67 o                         
  -2  11   8         88.20        107.34         7.34 o                         
  -1  11   8        254.58        232.26         9.36 o                         
   0  11   8        203.99        213.29        18.39 o                         
   1  11   8        254.08        238.53        11.17 o                         
   2  11   8         91.29        101.86         8.39 o                         
   3  11   8         48.64         59.75         7.76 o                         
   4  11   8         72.91         80.63         8.30 o                         
   5  11   8          6.06         10.63        14.60 o                         
   6  11   8        200.88        199.80        21.76 o                         
   7  11   8          6.15          3.56        17.96 o                         
   8  11   8         56.01         34.48        20.13 o                         
   9  11   8        150.01        147.23        23.94 o                         
  -8  12   8         82.29         97.32         9.92 o                         
  -7  12   8         79.13         83.66         9.26 o                         
  -6  12   8         93.70         97.69        10.59 o                         
  -5  12   8        106.56        102.65         9.30 o                         
  -4  12   8        153.07        168.31        14.41 o                         
  -3  12   8          4.83         10.74         8.04 o                         
  -2  12   8        146.47        139.19        11.81 o                         
  -1  12   8         27.20         45.57        13.22 o                         
   0  12   8         70.19         70.38        14.49 o                         
   1  12   8         24.79         19.98        12.83 o                         
   2  12   8        148.75        162.82        18.74 o                         
   3  12   8          5.71         24.23        13.17 o                         
   4  12   8        154.29        157.75        18.77 o                         
   5  12   8        107.04         92.30        18.62 o                         
   6  12   8         97.75         82.78        19.59 o                         
   7  12   8         78.57         90.53        21.20 o                         
   8  12   8         83.84        104.65        21.70 o                         
  -7  13   8         11.85          9.68         9.59 o                         
  -6  13   8         73.81         80.20        11.38 o                         
  -5  13   8         57.62         63.05        16.58 o                         
  -4  13   8        103.60        101.85        12.17 o                         
  -3  13   8          1.53         -1.01         9.52 o                         
  -2  13   8        287.04        288.08        15.59 o                         
  -1  13   8         40.33         35.10        13.56 o                         
   0  13   8          0.49          5.09        13.10 o                         
   1  13   8         39.21         43.25        13.51 o                         
   2  13   8        281.86        283.97        21.87 o                         
   3  13   8          1.30          4.13        15.20 o                         
   4  13   8        104.55         88.78        18.03 o                         
   5  13   8         55.20         58.92        19.15 o                         
   6  13   8         72.50         90.54        21.06 o                         
   7  13   8         13.13          6.62        16.75 o                         
  -6  14   8         81.34        111.06        29.14 o                         
  -5  14   8         39.84         46.40        16.88 o                         
  -4  14   8        356.92        407.94        27.17 o                         
  -3  14   8         62.13         69.12        12.13 o                         
  -2  14   8         64.83         63.67        12.24 o                         
  -1  14   8         53.38         52.79        16.17 o                         
   0  14   8        373.27        409.07        25.34 o                         
   1  14   8         51.86         43.59        14.24 o                         
   2  14   8         64.43         60.57        17.93 o                         
   3  14   8         62.73         78.35        17.38 o                         
   4  14   8        364.22        410.96        28.96 o                         
   5  14   8         41.24         31.21        16.68 o                         
   6  14   8         80.85         86.56        20.90 o                         
  -4  15   8         57.13         53.27        18.62 o                         
  -3  15   8        114.87        119.97        13.35 o                         
  -2  15   8          1.55          3.94        15.53 o                         
  -1  15   8         53.38         73.71        17.35 o                         
   0  15   8          0.17         20.70        15.77 o                         
   1  15   8         54.17         47.85        15.70 o                         
   2  15   8          1.13         -2.43        17.35 o                         
   3  15   8        118.83        104.30        21.45 o                         
   4  15   8         55.96         53.05        19.64 o                         
   1   0   9       1448.25       1541.89        22.64 o                         
   2   0   9       2911.60       3030.11        24.37 o                         
   3   0   9         70.47         71.32         2.88 o                         
   4   0   9        421.91        440.14        11.39 o                         
   5   0   9       1180.52       1141.73        16.73 o                         
   6   0   9        136.97        145.36         9.29 o                         
   7   0   9         30.85         19.35         7.06 o                         
   8   0   9          7.24          4.81         7.72 o                         
   9   0   9          2.05         15.67        12.57 o                         
  10   0   9        164.51        152.85        14.58 o                         
  11   0   9         11.86         15.96         9.81 o                         
  12   0   9        109.98        124.22        12.25 o                         
 -12   1   9         22.43         37.52        10.05 o                         
 -11   1   9         92.31         87.36        10.41 o                         
 -10   1   9        105.33        109.70        11.15 o                         
  -9   1   9          9.24         15.98         8.01 o                         
  -8   1   9        763.19        712.39        20.61 o                         
  -7   1   9        331.44        340.13        14.51 o                         
  -6   1   9         99.95         99.57        10.19 o                         
  -5   1   9         41.34         36.59         5.81 o                         
  -4   1   9       1475.86       1440.87        17.79 o                         
  -3   1   9        413.13        423.05         6.79 o                         
  -2   1   9        260.48        293.52         4.01 o                         
  -1   1   9         34.04         31.76         2.72 o                         
   0   1   9         84.26         73.82         2.12 o                         
   1   1   9         38.79         33.77         2.42 o                         
   2   1   9        266.10        295.99         4.50 o                         
   3   1   9        410.70        403.95         6.60 o                         
   4   1   9       1461.77       1417.73        11.78 o                         
   5   1   9         44.33         36.25         5.84 o                         
   6   1   9        112.68        100.34         8.17 o                         
   7   1   9        331.84        330.57        11.89 o                         
   8   1   9        780.80        732.64        21.52 o                         
   9   1   9          9.64         20.72         8.25 o                         
  10   1   9        106.66         96.18        10.35 o                         
  11   1   9         91.71         81.47        10.76 o                         
  12   1   9         22.63         24.17        10.69 o                         
 -12   2   9        144.90        157.38        13.84 o                         
 -11   2   9         76.57         74.25        11.54 o                         
 -10   2   9         31.52         27.43         9.58 o                         
  -9   2   9        149.34        153.04        12.92 o                         
  -8   2   9        282.35        261.09         6.70 o                         
  -7   2   9        201.19        216.74         5.48 o                         
  -6   2   9       3029.79       2883.30        49.94 o                         
  -5   2   9        592.25        582.58        12.97 o                         
  -4   2   9         16.35         14.68         5.35 o                         
  -3   2   9        935.97        963.23         9.66 o                         
  -2   2   9        283.29        318.54         4.25 o                         
  -1   2   9        164.66        202.26         3.51 o                         
   0   2   9        198.57        219.58         3.96 o                         
   1   2   9        152.44        177.27         3.56 o                         
   2   2   9        276.86        306.24         4.24 o                         
   3   2   9        925.17        949.58         8.63 o                         
   4   2   9         19.61         17.76         1.68 o                         
   5   2   9        601.19        585.66         7.11 o                         
   6   2   9       3067.52       2844.82        42.34 o                         
   7   2   9        204.19        216.72        10.39 o                         
   8   2   9        284.09        257.81        11.53 o                         
   9   2   9        150.93        140.88        10.17 o                         
  10   2   9         31.84         30.18         9.44 o                         
  11   2   9         76.13         70.19        10.55 o                         
  12   2   9        143.14        134.51        13.30 o                         
 -12   3   9         25.84         35.28        11.37 o                         
 -11   3   9         33.81         36.08         9.58 o                         
 -10   3   9        337.23        354.56        17.54 o                         
  -9   3   9        185.19        208.84        14.30 o                         
  -8   3   9        376.64        358.65         8.86 o                         
  -7   3   9        673.40        686.56        16.19 o                         
  -6   3   9         74.22         77.26         4.77 o                         
  -5   3   9        168.45        171.61         5.84 o                         
  -4   3   9        773.43        780.23        12.01 o                         
  -3   3   9        573.33        571.25         7.73 o                         
  -2   3   9        109.18        122.96         3.37 o                         
  -1   3   9        265.36        285.83         4.85 o                         
   0   3   9       1332.21       1337.96        10.54 o                         
   1   3   9        271.44        289.54         4.14 o                         
   2   3   9        103.58        124.04         2.84 o                         
   3   3   9        571.61        561.15         5.16 o                         
   4   3   9        783.89        790.02         5.36 o                         
   5   3   9        167.01        169.21         3.42 o                         
   6   3   9         81.31         86.51         7.26 o                         
   7   3   9        679.14        667.72        21.47 o                         
   8   3   9        388.18        351.11        12.76 o                         
   9   3   9        181.00        198.62         8.33 o                         
  10   3   9        338.11        349.15        14.34 o                         
  11   3   9         32.93         26.94        10.65 o                         
  12   3   9         26.98         22.54        10.26 o                         
 -12   4   9         45.66         44.19        12.73 o                         
 -11   4   9        155.44        178.44        22.14 o                         
 -10   4   9        186.29        181.09        13.79 o                         
  -9   4   9         37.48         40.45        10.87 o                         
  -8   4   9        301.77        312.80         9.42 o                         
  -7   4   9         79.29         81.84         5.27 o                         
  -6   4   9        152.73        136.55         6.27 o                         
  -5   4   9        121.47        106.26         5.46 o                         
  -4   4   9         53.35         52.16         5.04 o                         
  -3   4   9        937.35        877.03         7.80 o                         
  -2   4   9        962.10        909.92        10.09 o                         
  -1   4   9       2583.73       2561.24        17.69 o                         
   0   4   9        399.84        425.51         5.47 o                         
   1   4   9       2612.07       2565.60        20.65 o                         
   2   4   9        946.79        901.03         7.60 o                         
   3   4   9        930.52        879.61         7.50 o                         
   4   4   9         52.16         46.61         2.40 o                         
   5   4   9        127.29        120.49         3.37 o                         
   6   4   9        150.99        139.13         4.03 o                         
   7   4   9         79.57         84.90         4.04 o                         
   8   4   9        311.84        317.90         7.35 o                         
   9   4   9         39.55         45.15         6.77 o                         
  10   4   9        187.49        181.58         9.13 o                         
  11   4   9        155.66        162.61        13.02 o                         
  12   4   9         45.24         56.44        11.57 o                         
 -12   5   9          2.44         13.43         9.97 o                         
 -11   5   9        129.78        147.61        12.09 o                         
 -10   5   9         92.18         77.20        10.60 o                         
  -9   5   9         64.03         63.38        12.09 o                         
  -8   5   9        637.94        632.60        13.43 o                         
  -7   5   9         69.60         71.90         5.69 o                         
  -6   5   9        324.85        309.67         8.23 o                         
  -5   5   9        548.90        536.91        10.39 o                         
  -4   5   9       1254.32       1224.77        11.27 o                         
  -3   5   9         60.97         51.03         3.19 o                         
  -2   5   9         85.33         87.57         4.05 o                         
  -1   5   9        521.20        560.94         6.16 o                         
   0   5   9         39.81         27.70         2.97 o                         
   1   5   9        506.68        541.78         7.38 o                         
   2   5   9         78.78         81.82         3.68 o                         
   3   5   9         63.03         50.40         3.44 o                         
   4   5   9       1249.42       1228.61        10.19 o                         
   5   5   9        554.25        518.96         6.72 o                         
   6   5   9        321.50        314.00         6.34 o                         
   7   5   9         71.11         77.03         5.70 o                         
   8   5   9        642.60        640.60        12.54 o                         
   9   5   9         65.75         57.38         6.77 o                         
  10   5   9         87.12         86.76        10.97 o                         
  11   5   9        128.67        126.80        12.19 o                         
  12   5   9          2.89          3.75        10.82 o                         
 -11   6   9         93.91        115.71        22.29 o                         
 -10   6   9         45.57         60.29        14.07 o                         
  -9   6   9        173.11        164.41        14.53 o                         
  -8   6   9         75.50         78.63         6.50 o                         
  -7   6   9         29.02         32.37         5.41 o                         
  -6   6   9        655.22        628.49        11.75 o                         
  -5   6   9       1303.80       1244.13        20.68 o                         
  -4   6   9        484.73        467.86         6.77 o                         
  -3   6   9         28.14         24.94         3.06 o                         
  -2   6   9         22.13         19.13         2.79 o                         
  -1   6   9        277.66        255.38         5.05 o                         
   0   6   9         28.37         38.42         2.92 o                         
   1   6   9        278.49        257.42         6.32 o                         
   2   6   9         19.48         13.73         3.40 o                         
   3   6   9         33.97         37.04         4.02 o                         
   4   6   9        505.48        485.90         7.91 o                         
   5   6   9       1296.57       1235.03        11.66 o                         
   6   6   9        659.46        637.12        10.95 o                         
   7   6   9         30.44         37.78         5.35 o                         
   8   6   9         73.92         78.25         6.53 o                         
   9   6   9        174.96        167.88        11.09 o                         
  10   6   9         45.18         50.55        10.32 o                         
  11   6   9         90.53        101.18        12.22 o                         
 -11   7   9          2.45         -2.24        12.41 o                         
 -10   7   9         82.16         93.87        13.74 o                         
  -9   7   9        150.80        152.41        11.60 o                         
  -8   7   9        216.45        211.86         9.19 o                         
  -7   7   9         71.15         78.26         6.82 o                         
  -6   7   9        785.27        749.11        13.17 o                         
  -5   7   9        317.77        296.36         8.94 o                         
  -4   7   9        967.77        885.90         9.70 o                         
  -3   7   9       1317.50       1307.56        10.71 o                         
  -2   7   9        518.52        514.92         7.03 o                         
  -1   7   9         40.70         44.03         2.34 o                         
   0   7   9       1806.07       1803.07        12.35 o                         
   1   7   9         42.44         49.31         4.24 o                         
   2   7   9        520.19        523.59         8.80 o                         
   3   7   9       1297.75       1278.38        23.32 o                         
   4   7   9        990.45        936.67        33.16 o                         
   5   7   9        318.27        305.40        18.16 o                         
   6   7   9        770.54        756.60        14.53 o                         
   7   7   9         73.51         71.23         6.20 o                         
   8   7   9        218.07        208.95         8.70 o                         
   9   7   9        149.30        163.81        11.45 o                         
  10   7   9         85.90         87.27        10.25 o                         
  11   7   9          2.41         -0.48        10.37 o                         
 -11   8   9         19.68         32.09        14.62 o                         
 -10   8   9         78.47         83.52        13.07 o                         
  -9   8   9          7.91          3.10         9.42 o                         
  -8   8   9         25.30         29.32         6.59 o                         
  -7   8   9         50.20         59.78         6.74 o                         
  -6   8   9        321.86        310.70        10.08 o                         
  -5   8   9        201.05        197.61         8.42 o                         
  -4   8   9        240.80        214.62         6.87 o                         
  -3   8   9         39.29         29.60         3.32 o                         
  -2   8   9        478.29        442.75         6.42 o                         
  -1   8   9        410.52        400.68         8.55 o                         
   0   8   9        937.25        895.79        12.68 o                         
   1   8   9        427.57        419.44         7.83 o                         
   2   8   9        503.69        461.38        11.45 o                         
   3   8   9         36.71         28.04         4.39 o                         
   4   8   9        238.79        218.26        11.02 o                         
   5   8   9        204.74        219.41        11.78 o                         
   6   8   9        319.09        302.81        13.39 o                         
   7   8   9         50.01         65.57         6.95 o                         
   8   8   9         28.64         35.38         8.25 o                         
   9   8   9          6.86         10.60         8.25 o                         
  10   8   9         80.43         99.88        10.93 o                         
  11   8   9         17.79         36.55        15.51 o                         
 -10   9   9         31.59         39.18        10.64 o                         
  -9   9   9         84.18         83.17        10.89 o                         
  -8   9   9         31.05         44.68         7.55 o                         
  -7   9   9        332.04        340.24        11.14 o                         
  -6   9   9        286.41        282.98        10.18 o                         
  -5   9   9        394.50        380.50        10.89 o                         
  -4   9   9       1091.00       1090.39        13.86 o                         
  -3   9   9        125.00        122.52         6.37 o                         
  -2   9   9        130.94        131.70         5.72 o                         
  -1   9   9          0.96          1.48         2.45 o                         
   0   9   9        548.58        508.62         8.27 o                         
   1   9   9          0.90          4.00         3.83 o                         
   2   9   9        138.35        141.18         5.77 o                         
   3   9   9        124.27        129.04         9.14 o                         
   4   9   9       1103.92       1090.17        25.65 o                         
   5   9   9        384.80        367.51        14.35 o                         
   6   9   9        285.12        278.45        13.41 o                         
   7   9   9        332.65        348.92        15.14 o                         
   8   9   9         31.61         37.11        10.14 o                         
   9   9   9         84.74         95.10        14.36 o                         
  10   9   9         29.69         27.65        21.72 o                         
  -9  10   9         10.25         15.95         9.95 o                         
  -8  10   9         33.58         26.94         7.79 o                         
  -7  10   9         24.52         26.17         7.18 o                         
  -6  10   9        213.39        201.17         9.75 o                         
  -5  10   9        188.27        195.77         9.25 o                         
  -4  10   9       1025.94       1044.52        14.29 o                         
  -3  10   9        235.98        232.82         8.38 o                         
  -2  10   9        871.26        892.99        27.42 o                         
  -1  10   9        310.81        311.21         9.24 o                         
   0  10   9        167.23        171.95         5.58 o                         
   1  10   9        318.10        307.17         7.75 o                         
   2  10   9        862.68        833.01        18.64 o                         
   3  10   9        225.45        220.05        11.40 o                         
   4  10   9       1032.57       1083.67        21.83 o                         
   5  10   9        185.85        183.82        11.41 o                         
   6  10   9        208.13        214.67        12.15 o                         
   7  10   9         26.24         -2.18        18.17 o                         
   8  10   9         32.94         45.18        19.17 o                         
   9  10   9          9.59         -2.33        12.54 o                         
  -9  11   9        290.45        289.05        15.89 o                         
  -8  11   9        214.43        214.57        10.92 o                         
  -7  11   9         75.01         79.08         8.36 o                         
  -6  11   9        147.21        145.11         9.24 o                         
  -5  11   9        236.25        237.35        10.29 o                         
  -4  11   9        217.60        219.41         8.76 o                         
  -3  11   9        126.12        110.43         7.95 o                         
  -2  11   9         44.32         53.55         6.48 o                         
  -1  11   9        201.05        195.64        16.27 o                         
   0  11   9          8.41         18.70         7.73 o                         
   1  11   9        206.20        205.92        11.31 o                         
   2  11   9         45.26         54.85         8.11 o                         
   3  11   9        124.73        126.62         9.69 o                         
   4  11   9        209.57        224.51        11.72 o                         
   5  11   9        237.79        231.90        20.51 o                         
   6  11   9        152.70        134.53        18.81 o                         
   7  11   9         70.43         68.39        20.67 o                         
   8  11   9        216.08        233.69        26.42 o                         
   9  11   9        290.58        298.75        19.55 o                         
  -8  12   9        136.35        138.91        10.68 o                         
  -7  12   9         34.60         31.38         9.42 o                         
  -6  12   9         35.73         41.51         7.60 o                         
  -5  12   9         86.84        102.57         8.41 o                         
  -4  12   9          1.79          4.03         9.52 o                         
  -3  12   9        110.30        121.90        11.02 o                         
  -2  12   9        508.18        482.90        23.96 o                         
  -1  12   9         69.76         94.94        14.36 o                         
   0  12   9        736.29        733.71        29.82 o                         
   1  12   9         68.10         66.61        10.02 o                         
   2  12   9        505.39        497.62        15.51 o                         
   3  12   9        107.58        118.08        17.78 o                         
   4  12   9          1.57          3.32        15.48 o                         
   5  12   9         86.34         87.11        17.01 o                         
   6  12   9         35.35         55.33        16.14 o                         
   7  12   9         33.22         54.50        20.45 o                         
   8  12   9        136.07        118.64        24.53 o                         
  -7  13   9        106.96        105.26        16.04 o                         
  -6  13   9        156.75        159.34        13.04 o                         
  -5  13   9         20.53         22.62        11.52 o                         
  -4  13   9        115.29        131.29        12.64 o                         
  -3  13   9         33.10         36.97         9.93 o                         
  -2  13   9        126.63        146.64        17.09 o                         
  -1  13   9        132.65        131.58        18.13 o                         
   0  13   9        131.59        162.05        18.79 o                         
   1  13   9        131.70        137.91        17.33 o                         
   2  13   9        126.53        132.99        18.53 o                         
   3  13   9         34.64         47.47        15.11 o                         
   4  13   9        114.51        139.53        19.03 o                         
   5  13   9         17.80         23.63        17.45 o                         
   6  13   9        152.11        166.06        22.81 o                         
   7  13   9        109.11        128.44        23.40 o                         
  -5  14   9         25.63         25.04        12.58 o                         
  -4  14   9        273.70        290.58        16.69 o                         
  -3  14   9        130.36        139.96        14.06 o                         
  -2  14   9        265.51        257.61        22.18 o                         
  -1  14   9        106.98         96.83        16.47 o                         
   0  14   9          7.21          4.40        14.94 o                         
   1  14   9        108.98         82.25        18.09 o                         
   2  14   9        265.02        270.78        25.22 o                         
   3  14   9        130.57        126.34        21.13 o                         
   4  14   9        271.72        332.51        28.60 o                         
   5  14   9         23.95         21.98        19.34 o                         
  -3  15   9         62.27         34.12        18.09 o                         
  -2  15   9        227.08        261.85        23.88 o                         
  -1  15   9          9.44          7.93        17.36 o                         
   0  15   9         48.38         51.63        16.58 o                         
   1  15   9          9.09          4.77        16.33 o                         
   2  15   9        224.46        226.34        24.48 o                         
   3  15   9         62.62         65.73        20.97 o                         
   0   0  10       1508.52       1580.65        32.46 o                         
   1   0  10       4299.80       4533.04        60.26 o                         
   2   0  10          2.97          5.16         2.41 o                         
   3   0  10        275.79        275.47         5.16 o                         
   4   0  10        880.34        880.45        14.61 o                         
   5   0  10       1032.88        980.88        14.25 o                         
   6   0  10       3083.08       2921.70        28.79 o                         
   7   0  10         12.26         19.86         7.74 o                         
   8   0  10          1.02          5.67         7.09 o                         
   9   0  10        272.23        237.55        11.95 o                         
  10   0  10        755.69        753.55        19.70 o                         
  11   0  10          0.01         -0.46         9.52 o                         
  12   0  10         19.57         18.16        10.78 o                         
 -12   1  10         21.81         29.46        11.10 o                         
 -11   1  10         31.46         55.15        10.37 o                         
 -10   1  10        236.47        239.61        13.23 o                         
  -9   1  10        389.58        407.96        14.98 o                         
  -8   1  10        281.45        268.77        14.52 o                         
  -7   1  10        968.62        927.30        21.80 o                         
  -6   1  10        106.54         91.05         9.87 o                         
  -5   1  10       1099.76       1129.30        17.55 o                         
  -4   1  10         10.84         16.06         5.62 o                         
  -3   1  10       1299.04       1293.35        12.87 o                         
  -2   1  10        133.12        127.61         3.03 o                         
  -1   1  10        321.50        316.59         5.39 o                         
   0   1  10         75.46         89.39         2.65 o                         
   1   1  10        331.33        328.50         6.12 o                         
   2   1  10        124.07        113.78         3.19 o                         
   3   1  10       1315.84       1285.75        19.94 o                         
   4   1  10          9.39         17.32         4.05 o                         
   5   1  10       1082.91       1100.08        14.84 o                         
   6   1  10        112.13        100.77         8.55 o                         
   7   1  10        983.32        949.78        21.79 o                         
   8   1  10        275.84        261.72        11.98 o                         
   9   1  10        387.94        373.26        17.75 o                         
  10   1  10        238.85        239.27        12.86 o                         
  11   1  10         30.51         30.14         9.40 o                         
  12   1  10         22.58         24.62        10.85 o                         
 -12   2  10         17.06         33.17        10.37 o                         
 -11   2  10         29.87         48.37        10.96 o                         
 -10   2  10         79.12         69.11         9.92 o                         
  -9   2  10        149.57        148.24        10.60 o                         
  -8   2  10         11.81         22.62         8.56 o                         
  -7   2  10        142.34        116.70        10.50 o                         
  -6   2  10        744.60        690.90        18.62 o                         
  -5   2  10        738.68        756.66        15.15 o                         
  -4   2  10       1111.78       1038.60        16.17 o                         
  -3   2  10        196.61        182.97         5.11 o                         
  -2   2  10       1502.54       1478.44        13.56 o                         
  -1   2  10       2516.27       2641.10        19.70 o                         
   0   2  10         46.57         44.56         3.02 o                         
   1   2  10       2521.48       2632.38        20.80 o                         
   2   2  10       1496.48       1486.99        11.20 o                         
   3   2  10        199.50        185.71         3.45 o                         
   4   2  10       1091.89       1026.74        17.05 o                         
   5   2  10        741.43        743.77         7.12 o                         
   6   2  10        750.73        694.25        19.97 o                         
   7   2  10        138.24        113.35        11.30 o                         
   8   2  10         11.65         27.27         8.21 o                         
   9   2  10        149.67        164.45        11.50 o                         
  10   2  10         78.40         78.79        10.94 o                         
  11   2  10         29.86         32.79        10.06 o                         
  12   2  10         17.40         18.88        11.27 o                         
 -12   3  10         49.42         57.81        12.32 o                         
 -11   3  10         86.24         99.21        11.79 o                         
 -10   3  10         65.24         69.94        12.17 o                         
  -9   3  10        205.61        196.30        13.59 o                         
  -8   3  10         46.93         57.73         9.55 o                         
  -7   3  10        249.13        251.96        11.24 o                         
  -6   3  10        645.88        633.58        22.55 o                         
  -5   3  10       1372.96       1417.27        26.57 o                         
  -4   3  10        491.59        482.95        11.90 o                         
  -3   3  10        590.64        574.54         6.99 o                         
  -2   3  10        920.98        937.25         8.23 o                         
  -1   3  10        600.01        587.25         6.85 o                         
   0   3  10        375.29        428.58         6.90 o                         
   1   3  10        601.62        593.63         6.13 o                         
   2   3  10        939.21        942.94         7.32 o                         
   3   3  10        587.30        565.13         5.67 o                         
   4   3  10        497.42        498.22         6.05 o                         
   5   3  10       1398.36       1426.17        10.34 o                         
   6   3  10        647.36        646.83        11.68 o                         
   7   3  10        232.67        239.04        10.05 o                         
   8   3  10         47.78         61.43         5.95 o                         
   9   3  10        205.07        186.19        11.57 o                         
  10   3  10         66.33         60.36        10.21 o                         
  11   3  10         87.85         91.28        11.77 o                         
  12   3  10         47.28         58.68        11.37 o                         
 -12   4  10        118.85        125.24        11.32 o                         
 -11   4  10         54.30         70.29        17.01 o                         
 -10   4  10         88.28        108.93        13.49 o                         
  -9   4  10         90.08         96.12        12.36 o                         
  -8   4  10         43.83         49.00         8.03 o                         
  -7   4  10         80.18         89.91         5.32 o                         
  -6   4  10        627.85        605.17        11.12 o                         
  -5   4  10        692.11        664.39        16.13 o                         
  -4   4  10        170.39        147.99         8.73 o                         
  -3   4  10        365.66        354.25         8.83 o                         
  -2   4  10       1046.53       1023.97        11.82 o                         
  -1   4  10       1127.07       1205.78         7.53 o                         
   0   4  10       3275.16       3210.19        30.28 o                         
   1   4  10       1137.70       1234.68         9.13 o                         
   2   4  10       1047.00       1014.03         8.36 o                         
   3   4  10        364.91        358.54         6.02 o                         
   4   4  10        175.53        153.03         3.92 o                         
   5   4  10        671.03        650.22         5.38 o                         
   6   4  10        625.62        585.78         5.44 o                         
   7   4  10         78.20         75.27         3.79 o                         
   8   4  10         45.93         40.56         5.77 o                         
   9   4  10         89.03         91.45         9.83 o                         
  10   4  10         93.67         90.23        10.48 o                         
  11   4  10         51.49         59.91        11.60 o                         
  12   4  10        113.21        106.38        13.46 o                         
 -11   5  10        126.91        122.18        12.44 o                         
 -10   5  10         13.04         18.89         9.70 o                         
  -9   5  10        106.18        123.79        12.52 o                         
  -8   5  10        136.29        142.07        15.85 o                         
  -7   5  10        389.48        396.08         9.36 o                         
  -6   5  10        146.74        160.82         6.64 o                         
  -5   5  10        442.46        452.98         9.50 o                         
  -4   5  10        142.28        139.64         8.13 o                         
  -3   5  10        178.07        182.77         6.48 o                         
  -2   5  10       1521.71       1556.71        14.29 o                         
  -1   5  10        353.93        360.24         5.49 o                         
   0   5  10        417.51        421.86         6.77 o                         
   1   5  10        347.59        336.74         6.02 o                         
   2   5  10       1524.21       1557.43        14.68 o                         
   3   5  10        179.64        180.67         4.62 o                         
   4   5  10        139.70        140.57         4.64 o                         
   5   5  10        427.60        437.82         5.65 o                         
   6   5  10        154.17        178.57         7.44 o                         
   7   5  10        389.88        414.39         9.08 o                         
   8   5  10        135.90        132.31         7.13 o                         
   9   5  10        110.85        111.73        10.55 o                         
  10   5  10         13.42         29.76         9.20 o                         
  11   5  10        122.19        122.78        13.05 o                         
 -11   6  10          6.75         -4.21        13.09 o                         
 -10   6  10         16.67         25.25        12.87 o                         
  -9   6  10         94.28        104.70        12.73 o                         
  -8   6  10        103.05        102.23         9.52 o                         
  -7   6  10         32.96         39.60         5.60 o                         
  -6   6  10        170.21        186.37         7.67 o                         
  -5   6  10        166.14        180.94         9.45 o                         
  -4   6  10        399.82        393.72         9.42 o                         
  -3   6  10        683.97        659.86         8.59 o                         
  -2   6  10       3287.82       3166.97        21.81 o                         
  -1   6  10        669.24        655.75         7.21 o                         
   0   6  10         80.64         90.08         4.38 o                         
   1   6  10        661.52        629.68         9.40 o                         
   2   6  10       3287.46       3180.45        28.34 o                         
   3   6  10        687.47        653.05         9.05 o                         
   4   6  10        415.71        407.36         7.61 o                         
   5   6  10        165.64        170.42         6.51 o                         
   6   6  10        172.35        187.87         7.03 o                         
   7   6  10         32.53         44.04         5.25 o                         
   8   6  10         97.97         88.13         9.67 o                         
   9   6  10         90.54        106.68        10.33 o                         
  10   6  10         16.64         21.26         9.96 o                         
  11   6  10          7.09         13.46        10.39 o                         
 -11   7  10         11.16          8.41        12.81 o                         
 -10   7  10        172.55        193.14        17.24 o                         
  -9   7  10        150.83        156.85        12.12 o                         
  -8   7  10        414.36        424.47        13.61 o                         
  -7   7  10         12.98         12.98         5.53 o                         
  -6   7  10         35.97         32.62         5.72 o                         
  -5   7  10        232.61        222.49         8.26 o                         
  -4   7  10       1039.13        996.84        13.71 o                         
  -3   7  10       1750.44       1687.49        13.55 o                         
  -2   7  10        836.91        840.14         9.11 o                         
  -1   7  10         36.11         38.85         3.33 o                         
   0   7  10          0.43          1.56         2.95 o                         
   1   7  10         36.79         38.28         4.37 o                         
   2   7  10        850.49        846.32        11.29 o                         
   3   7  10       1731.26       1666.74        18.01 o                         
   4   7  10       1046.86        984.87        17.07 o                         
   5   7  10        243.39        237.30         9.89 o                         
   6   7  10         37.55         41.68         7.68 o                         
   7   7  10         11.72         11.35         6.69 o                         
   8   7  10        412.00        414.80        14.30 o                         
   9   7  10        150.94        155.85        11.53 o                         
  10   7  10        166.46        165.97        12.91 o                         
  11   7  10         11.65         22.23        10.08 o                         
 -10   8  10        239.07        245.81        18.46 o                         
  -9   8  10         21.19         19.66        10.05 o                         
  -8   8  10         33.92         43.07         7.27 o                         
  -7   8  10        230.10        242.51         9.82 o                         
  -6   8  10         55.60         43.88         6.25 o                         
  -5   8  10        272.56        275.56         9.17 o                         
  -4   8  10        476.22        446.57         9.00 o                         
  -3   8  10        269.39        262.52         7.49 o                         
  -2   8  10        164.98        160.12         5.32 o                         
  -1   8  10         55.34         61.69         2.66 o                         
   0   8  10        994.49        955.75        10.87 o                         
   1   8  10         53.49         63.91         4.61 o                         
   2   8  10        158.32        155.60         5.96 o                         
   3   8  10        266.17        278.13         7.39 o                         
   4   8  10        465.10        457.79        12.27 o                         
   5   8  10        272.21        260.63        10.35 o                         
   6   8  10         60.53         62.24         7.93 o                         
   7   8  10        228.27        223.66        11.40 o                         
   8   8  10         33.71         47.27         9.00 o                         
   9   8  10         21.42         23.16         9.26 o                         
  10   8  10        242.38        270.39        14.50 o                         
 -10   9  10         39.47         47.16        11.27 o                         
  -9   9  10        334.83        336.77        19.46 o                         
  -8   9  10         55.17         68.31        10.28 o                         
  -7   9  10        176.22        183.26         9.42 o                         
  -6   9  10        218.10        219.97         9.55 o                         
  -5   9  10         15.49         20.32         5.93 o                         
  -4   9  10        281.74        273.44         7.93 o                         
  -3   9  10        253.63        241.65         7.95 o                         
  -2   9  10        344.24        330.91         9.41 o                         
  -1   9  10        311.32        314.74         9.50 o                         
   0   9  10        441.11        434.88        10.69 o                         
   1   9  10        320.87        311.21         7.27 o                         
   2   9  10        352.31        331.05         7.50 o                         
   3   9  10        257.31        249.21         6.81 o                         
   4   9  10        274.53        271.87        10.27 o                         
   5   9  10         17.52         24.68         6.77 o                         
   6   9  10        225.54        223.49        10.63 o                         
   7   9  10        178.39        185.31        10.92 o                         
   8   9  10         54.53         61.30         9.16 o                         
   9   9  10        334.14        384.04        25.02 o                         
  10   9  10         39.81         53.32        14.85 o                         
  -9  10  10        109.84        106.77        12.15 o                         
  -8  10  10         95.96         92.14        11.47 o                         
  -7  10  10         57.11         54.57         8.05 o                         
  -6  10  10        131.47        148.28         9.60 o                         
  -5  10  10         78.96         89.46         7.64 o                         
  -4  10  10        138.90        154.56         7.03 o                         
  -3  10  10         98.74        114.11         6.90 o                         
  -2  10  10        339.21        348.62        11.29 o                         
  -1  10  10        742.80        686.30        13.31 o                         
   0  10  10         72.44         77.34         5.93 o                         
   1  10  10        741.28        689.90        12.75 o                         
   2  10  10        346.67        329.71        11.15 o                         
   3  10  10         93.52        102.09         9.77 o                         
   4  10  10        142.68        161.00        11.08 o                         
   5  10  10         81.61         83.76         9.80 o                         
   6  10  10        135.07        153.25        11.78 o                         
   7  10  10         58.32         47.36        11.48 o                         
   8  10  10         97.09         98.51        14.30 o                         
   9  10  10        104.60        104.26        17.74 o                         
  -8  11  10         67.18         61.38        11.37 o                         
  -7  11  10         54.01         59.60         8.34 o                         
  -6  11  10         51.53         53.12         7.86 o                         
  -5  11  10          5.74          6.67         6.83 o                         
  -4  11  10         72.43         75.46         6.48 o                         
  -3  11  10        254.47        247.84         9.96 o                         
  -2  11  10        631.67        622.01        16.04 o                         
  -1  11  10         41.20         36.10         8.19 o                         
   0  11  10          2.37          1.73         7.37 o                         
   1  11  10         40.72         39.46         8.23 o                         
   2  11  10        624.55        654.09        18.07 o                         
   3  11  10        258.09        244.20        12.59 o                         
   4  11  10         74.03         74.60         9.15 o                         
   5  11  10          5.92          5.36        15.71 o                         
   6  11  10         51.19         38.65        19.01 o                         
   7  11  10         51.34         48.59        12.85 o                         
   8  11  10         67.64         55.71        13.57 o                         
  -7  12  10         51.14         52.63         8.79 o                         
  -6  12  10         97.90         99.89         9.34 o                         
  -5  12  10         36.55         51.69         9.88 o                         
  -4  12  10        354.37        358.49        16.97 o                         
  -3  12  10         47.77         55.61        13.31 o                         
  -2  12  10         79.10         75.89        13.81 o                         
  -1  12  10        214.97        205.45        18.00 o                         
   0  12  10        408.39        429.86        46.64 o                         
   1  12  10        222.74        201.35        11.87 o                         
   2  12  10         78.71         81.24         9.34 o                         
   3  12  10         47.38         61.81        16.84 o                         
   4  12  10        355.28        394.42        26.87 o                         
   5  12  10         34.87         44.45        17.88 o                         
   6  12  10         95.66         92.44        20.75 o                         
   7  12  10         52.24         63.78        17.85 o                         
  -6  13  10        165.23        168.12        12.97 o                         
  -5  13  10         30.07         49.08        13.39 o                         
  -4  13  10        114.41        133.89        11.10 o                         
  -3  13  10          3.73         13.53        13.22 o                         
  -2  13  10         77.19         75.39        16.09 o                         
  -1  13  10        189.11        174.81        17.81 o                         
   0  13  10         25.72         29.68        13.60 o                         
   1  13  10        188.56        181.35        20.45 o                         
   2  13  10         75.99         87.26        18.15 o                         
   3  13  10          3.36         12.73        15.56 o                         
   4  13  10        115.93        168.74        22.82 o                         
   5  13  10         29.76         23.84        15.08 o                         
   6  13  10        163.35        174.28        23.16 o                         
  -5  14  10         27.26         34.53        15.41 o                         
  -4  14  10        266.44        278.44        37.56 o                         
  -3  14  10         63.44         63.46        16.59 o                         
  -2  14  10         25.32         20.92        15.78 o                         
  -1  14  10        202.60        209.49        21.43 o                         
   0  14  10         65.05         70.19        16.88 o                         
   1  14  10        202.17        182.95        21.96 o                         
   2  14  10         27.84         33.54        14.99 o                         
   3  14  10         66.05         79.14        18.83 o                         
   4  14  10        267.76        286.41        25.05 o                         
   5  14  10         25.67         33.37        19.30 o                         
  -2  15  10         73.80         46.12        16.71 o                         
  -1  15  10         85.76         53.61        16.52 o                         
   0  15  10         78.89         83.43        19.00 o                         
   1  15  10         86.28         77.54        20.34 o                         
   2  15  10         67.99         67.46        17.76 o                         
   1   0  11          1.82          5.05         2.68 o                         
   2   0  11        270.04        256.18         8.26 o                         
   3   0  11       2607.73       2537.09        23.69 o                         
   4   0  11        553.45        532.43         6.71 o                         
   5   0  11        187.10        187.88         7.95 o                         
   6   0  11        410.82        409.53        12.83 o                         
   7   0  11       3087.56       2946.66        54.41 o                         
   8   0  11        135.97        133.44        10.03 o                         
   9   0  11        146.95        156.82        11.00 o                         
  10   0  11        101.88         83.03        11.28 o                         
  11   0  11         12.98          9.84         9.74 o                         
  12   0  11        132.66        124.39        13.11 o                         
 -12   1  11        130.30        123.92        13.41 o                         
 -11   1  11         55.81         71.53        10.71 o                         
 -10   1  11        174.79        164.92        12.37 o                         
  -9   1  11        213.31        211.36        12.46 o                         
  -8   1  11        118.01        109.18        10.13 o                         
  -7   1  11         66.56         85.07         8.99 o                         
  -6   1  11        659.18        652.04        18.28 o                         
  -5   1  11        247.71        256.13         9.93 o                         
  -4   1  11         67.17         64.21         4.93 o                         
  -3   1  11         60.29         54.53         3.71 o                         
  -2   1  11        160.65        166.80         4.46 o                         
  -1   1  11       1710.38       1847.36        13.65 o                         
   0   1  11          8.15          6.17         1.87 o                         
   1   1  11       1763.71       1914.10        15.39 o                         
   2   1  11        155.67        162.44         3.82 o                         
   3   1  11         65.94         59.26         1.90 o                         
   4   1  11         74.65         78.96         6.10 o                         
   5   1  11        238.55        232.05         8.30 o                         
   6   1  11        678.68        676.96        20.11 o                         
   7   1  11         66.11         67.75         8.38 o                         
   8   1  11        111.30         98.36         9.94 o                         
   9   1  11        206.58        178.06        13.44 o                         
  10   1  11        170.85        174.86        12.89 o                         
  11   1  11         55.42         58.06        10.56 o                         
  12   1  11        131.88        141.56        13.07 o                         
 -12   2  11         24.38         25.83        11.38 o                         
 -11   2  11        133.78        140.53        13.39 o                         
 -10   2  11        182.78        183.45        12.55 o                         
  -9   2  11        219.64        211.20        12.49 o                         
  -8   2  11         48.95         60.09         9.98 o                         
  -7   2  11        265.28        271.21        14.04 o                         
  -6   2  11         52.52         58.54        10.65 o                         
  -5   2  11         83.72         67.34         7.54 o                         
  -4   2  11         61.95         57.19         4.90 o                         
  -3   2  11        565.81        535.83         8.48 o                         
  -2   2  11        671.28        683.79         7.40 o                         
  -1   2  11       1803.85       1717.77        12.91 o                         
   0   2  11        965.60        949.18         8.41 o                         
   1   2  11       1800.99       1681.77        21.23 o                         
   2   2  11        668.12        688.78         6.32 o                         
   3   2  11        565.44        540.27         6.40 o                         
   4   2  11         61.82         57.69         2.62 o                         
   5   2  11         85.74         74.30         3.03 o                         
   6   2  11         52.42         54.03         4.27 o                         
   7   2  11        266.77        284.18        12.11 o                         
   8   2  11         50.56         51.88         8.82 o                         
   9   2  11        221.39        227.07        12.39 o                         
  10   2  11        182.58        167.97        12.89 o                         
  11   2  11        134.15        154.10        13.09 o                         
  12   2  11         24.55         28.42        11.21 o                         
 -12   3  11          0.79          2.77        10.12 o                         
 -11   3  11        104.60        111.76        12.38 o                         
 -10   3  11         23.76         19.40         9.73 o                         
  -9   3  11        203.34        214.25        14.46 o                         
  -8   3  11        308.21        324.47        15.82 o                         
  -7   3  11        201.04        190.48        13.07 o                         
  -6   3  11        228.58        203.09        12.25 o                         
  -5   3  11       1121.16       1055.38        17.53 o                         
  -4   3  11        296.29        293.55         7.09 o                         
  -3   3  11         73.45         73.70         2.91 o                         
  -2   3  11        306.58        295.33         5.29 o                         
  -1   3  11       1119.81       1143.48         9.59 o                         
   0   3  11        614.61        596.54         7.37 o                         
   1   3  11       1086.23       1108.83         8.54 o                         
   2   3  11        297.04        292.86         4.79 o                         
   3   3  11         79.06         74.50         3.12 o                         
   4   3  11        277.11        282.05         5.82 o                         
   5   3  11       1143.75       1070.39        13.13 o                         
   6   3  11        233.95        216.58        10.76 o                         
   7   3  11        197.90        199.00         7.11 o                         
   8   3  11        311.64        325.02        13.30 o                         
   9   3  11        199.09        185.91        12.07 o                         
  10   3  11         23.63         30.20         9.62 o                         
  11   3  11        105.24        101.39        11.81 o                         
  12   3  11          0.95          4.65        10.87 o                         
 -11   4  11         14.26         20.11         9.84 o                         
 -10   4  11         34.22         46.22        10.07 o                         
  -9   4  11          4.33          8.70         8.67 o                         
  -8   4  11        201.80        188.98        11.35 o                         
  -7   4  11        416.75        413.35        16.30 o                         
  -6   4  11        275.11        256.55        12.99 o                         
  -5   4  11        606.78        581.29        12.21 o                         
  -4   4  11        452.09        399.01        10.14 o                         
  -3   4  11       1026.99        930.99         8.91 o                         
  -2   4  11        226.44        207.72         5.10 o                         
  -1   4  11        305.15        283.26         5.67 o                         
   0   4  11       1034.84       1012.49        12.55 o                         
   1   4  11        302.01        286.10         5.21 o                         
   2   4  11        234.44        224.50         4.79 o                         
   3   4  11       1048.52        950.83        12.45 o                         
   4   4  11        465.27        422.82         8.95 o                         
   5   4  11        613.30        580.26        10.09 o                         
   6   4  11        286.16        288.46         8.98 o                         
   7   4  11        418.90        413.50        16.15 o                         
   8   4  11        200.07        220.33        11.84 o                         
   9   4  11          4.02          7.42         8.37 o                         
  10   4  11         34.34         42.12        10.38 o                         
  11   4  11         13.89         18.98         9.77 o                         
 -11   5  11         56.84         51.35        14.45 o                         
 -10   5  11        102.49         95.08        17.76 o                         
  -9   5  11        364.97        396.69        18.41 o                         
  -8   5  11        159.43        134.18        11.93 o                         
  -7   5  11        369.77        381.52        10.89 o                         
  -6   5  11         96.89         96.77         9.52 o                         
  -5   5  11         55.45         54.70         6.70 o                         
  -4   5  11        126.79        126.61         7.50 o                         
  -3   5  11        406.59        410.92         7.73 o                         
  -2   5  11        301.12        281.03         6.70 o                         
  -1   5  11        383.06        384.93         5.57 o                         
   0   5  11       1318.73       1284.89        11.50 o                         
   1   5  11        377.68        377.60         6.56 o                         
   2   5  11        306.84        272.83         6.03 o                         
   3   5  11        409.11        394.85         6.15 o                         
   4   5  11        131.40        123.81         4.19 o                         
   5   5  11         53.85         56.30         4.27 o                         
   6   5  11        103.40        105.76         4.70 o                         
   7   5  11        372.43        368.42        14.63 o                         
   8   5  11        156.18        137.24        10.25 o                         
   9   5  11        369.34        394.32        15.57 o                         
  10   5  11        101.41        111.50        11.39 o                         
  11   5  11         57.00         48.59        10.46 o                         
 -11   6  11        245.95        270.69        19.84 o                         
 -10   6  11        204.26        229.88        18.25 o                         
  -9   6  11         69.55         79.36        12.03 o                         
  -8   6  11        198.57        195.14        11.63 o                         
  -7   6  11        499.03        480.20        10.87 o                         
  -6   6  11        136.08        131.79         7.05 o                         
  -5   6  11         16.26         21.11         7.17 o                         
  -4   6  11        183.65        184.61         6.11 o                         
  -3   6  11         18.00         20.85         4.19 o                         
  -2   6  11        333.81        328.16         7.48 o                         
  -1   6  11       1203.68       1113.90         9.95 o                         
   0   6  11        448.69        429.26         6.29 o                         
   1   6  11       1231.66       1130.06        18.13 o                         
   2   6  11        350.79        338.56         6.60 o                         
   3   6  11         16.76         17.74         3.74 o                         
   4   6  11        181.63        188.13         5.47 o                         
   5   6  11         17.07         29.49         5.64 o                         
   6   6  11        137.29        121.06         7.26 o                         
   7   6  11        499.73        486.97        11.45 o                         
   8   6  11        208.21        202.81        11.56 o                         
   9   6  11         68.46         80.03        10.61 o                         
  10   6  11        206.06        207.87        13.33 o                         
  11   6  11        251.36        256.18        14.69 o                         
 -10   7  11         37.25         35.24        13.70 o                         
  -9   7  11         64.46         72.44        12.87 o                         
  -8   7  11        146.26        142.61        11.00 o                         
  -7   7  11        118.90        127.61         7.69 o                         
  -6   7  11        324.96        310.72         9.69 o                         
  -5   7  11        809.53        832.63        26.82 o                         
  -4   7  11        602.71        599.58        10.99 o                         
  -3   7  11        244.70        248.84         7.25 o                         
  -2   7  11         15.63         18.07         3.36 o                         
  -1   7  11        123.38        121.83         4.64 o                         
   0   7  11        153.59        135.37         4.37 o                         
   1   7  11        120.62        122.94         6.19 o                         
   2   7  11         13.34         15.07         4.35 o                         
   3   7  11        237.92        233.46         7.27 o                         
   4   7  11        602.12        602.52        11.00 o                         
   5   7  11        801.93        804.70        32.48 o                         
   6   7  11        324.90        304.79        11.87 o                         
   7   7  11        119.46        119.55         9.90 o                         
   8   7  11        140.81        138.31        10.48 o                         
   9   7  11         61.55         57.58         9.64 o                         
  10   7  11         38.02         48.01        11.08 o                         
 -10   8  11         35.32         28.35        13.22 o                         
  -9   8  11         36.63         50.81        11.25 o                         
  -8   8  11         73.40         81.19        11.19 o                         
  -7   8  11        352.36        367.70        22.86 o                         
  -6   8  11        138.96        156.16         8.02 o                         
  -5   8  11        114.57        102.95         7.10 o                         
  -4   8  11         22.02         31.41         5.26 o                         
  -3   8  11         37.78         36.52         4.89 o                         
  -2   8  11         99.26         99.55         5.70 o                         
  -1   8  11        104.21        101.90         6.10 o                         
   0   8  11        368.81        343.33         7.08 o                         
   1   8  11        103.21         91.91         5.22 o                         
   2   8  11        100.55         96.87         5.52 o                         
   3   8  11         42.37         47.06         4.97 o                         
   4   8  11         22.57         31.28         4.81 o                         
   5   8  11        111.60        106.07         8.69 o                         
   6   8  11        145.00        136.38         9.44 o                         
   7   8  11        356.47        378.68        13.49 o                         
   8   8  11         73.80         84.42        10.06 o                         
   9   8  11         36.58         49.40        10.17 o                         
  10   8  11         34.88         25.87         9.83 o                         
  -9   9  11        298.28        303.84        15.06 o                         
  -8   9  11          5.88          1.60         9.51 o                         
  -7   9  11        110.88        114.24         8.66 o                         
  -6   9  11        175.96        182.18         9.02 o                         
  -5   9  11         71.85         76.01         7.03 o                         
  -4   9  11        646.18        638.18        12.64 o                         
  -3   9  11         92.41         83.34         6.72 o                         
  -2   9  11        265.20        261.27         8.73 o                         
  -1   9  11        183.58        181.36         8.16 o                         
   0   9  11        545.98        553.15         8.77 o                         
   1   9  11        174.33        162.05         6.08 o                         
   2   9  11        271.07        265.00         7.34 o                         
   3   9  11         95.75         99.18         5.59 o                         
   4   9  11        642.43        588.02        15.09 o                         
   5   9  11         71.32         70.86         8.03 o                         
   6   9  11        172.82        180.15        10.64 o                         
   7   9  11        109.31        106.70        10.18 o                         
   8   9  11          4.75         -5.39         8.96 o                         
   9   9  11        305.61        317.80        19.91 o                         
  -9  10  11         33.81         38.63        10.48 o                         
  -8  10  11         58.27         53.69        11.04 o                         
  -7  10  11        243.09        256.80        11.31 o                         
  -6  10  11         50.23         58.48         7.59 o                         
  -5  10  11        169.95        163.43         9.07 o                         
  -4  10  11        153.23        167.14         8.35 o                         
  -3  10  11         37.92         45.32         6.37 o                         
  -2  10  11        234.01        234.83         9.38 o                         
  -1  10  11         24.44         25.90         5.67 o                         
   0  10  11         16.30         17.72         5.10 o                         
   1  10  11         23.96         30.40         5.60 o                         
   2  10  11        228.85        240.69         9.33 o                         
   3  10  11         35.54         40.60         6.55 o                         
   4  10  11        154.74        156.62         9.03 o                         
   5  10  11        173.28        162.95         9.94 o                         
   6  10  11         49.75         57.14         8.47 o                         
   7  10  11        246.00        257.82        17.66 o                         
   8  10  11         62.09         67.03        15.04 o                         
   9  10  11         36.00         37.09        14.65 o                         
  -8  11  11        260.75        242.53        14.73 o                         
  -7  11  11         81.47         94.80         8.98 o                         
  -6  11  11        178.11        168.61        10.12 o                         
  -5  11  11        453.75        458.69        13.06 o                         
  -4  11  11         90.78         89.10         7.66 o                         
  -3  11  11        413.14        411.20        16.78 o                         
  -2  11  11          6.40          2.32        10.25 o                         
  -1  11  11         74.45         92.61        12.66 o                         
   0  11  11          0.03          3.10         7.51 o                         
   1  11  11         70.34         84.51         9.47 o                         
   2  11  11          5.69          5.10         7.88 o                         
   3  11  11        417.67        427.91        12.25 o                         
   4  11  11         92.10         93.10         8.43 o                         
   5  11  11        448.67        454.55        27.10 o                         
   6  11  11        173.98        154.64        14.23 o                         
   7  11  11         83.16         92.06        14.29 o                         
   8  11  11        260.45        263.97        18.82 o                         
  -7  12  11          7.01         10.80        13.44 o                         
  -6  12  11         42.28         43.40         9.66 o                         
  -5  12  11        106.93        109.24        11.22 o                         
  -4  12  11        241.75        253.74        18.64 o                         
  -3  12  11        167.27        165.20        13.67 o                         
  -2  12  11        184.96        196.17        17.71 o                         
  -1  12  11          2.90          8.81        11.86 o                         
   0  12  11        101.35        110.80        10.73 o                         
   1  12  11          2.77          1.33         8.05 o                         
   2  12  11        180.92        183.68        12.43 o                         
   3  12  11        162.67        211.66        20.02 o                         
   4  12  11        240.55        233.06        20.11 o                         
   5  12  11        105.96         98.34        22.06 o                         
   6  12  11         41.55         52.68        12.22 o                         
   7  12  11          8.06         17.66        13.45 o                         
  -6  13  11         29.67         35.04        10.40 o                         
  -5  13  11         66.08         78.36        24.46 o                         
  -4  13  11        242.36        263.40        28.19 o                         
  -3  13  11        120.20        120.53        16.30 o                         
  -2  13  11          4.20         11.25        12.41 o                         
  -1  13  11         58.56         72.55        16.38 o                         
   0  13  11        402.03        418.12        25.87 o                         
   1  13  11         61.01         75.30        16.10 o                         
   2  13  11          4.62          9.02        12.75 o                         
   3  13  11        122.41        123.11        20.24 o                         
   4  13  11        236.85        247.03        23.02 o                         
   5  13  11         67.21         72.00        20.60 o                         
   6  13  11         31.43         33.99        19.31 o                         
  -4  14  11         24.47         53.29        23.61 o                         
  -3  14  11         56.34         39.44        14.83 o                         
  -2  14  11        560.56        579.81        29.86 o                         
  -1  14  11        155.39        159.03        19.28 o                         
   0  14  11         66.19         52.27        16.92 o                         
   1  14  11        154.89        167.48        20.18 o                         
   2  14  11        562.32        617.57        33.54 o                         
   3  14  11         53.51         55.69        18.42 o                         
   4  14  11         25.33         26.62        19.36 o                         
   0   0  12          0.68          4.58         2.78 o                         
   1   0  12       2218.10       2233.05        22.05 o                         
   2   0  12         41.89         38.87         3.94 o                         
   3   0  12        218.51        190.64         7.65 o                         
   4   0  12        459.29        436.76        14.77 o                         
   5   0  12        261.51        281.71         8.52 o                         
   6   0  12        135.69        131.27         7.88 o                         
   7   0  12         25.60         17.67         7.45 o                         
   8   0  12         33.97         32.67         8.71 o                         
   9   0  12        296.55        310.24        14.21 o                         
  10   0  12          2.24         14.48        10.14 o                         
  11   0  12         38.84         23.15         9.42 o                         
  12   0  12        120.58        149.27        13.81 o                         
 -12   1  12         23.06         39.38        11.81 o                         
 -11   1  12         91.33         97.20        12.25 o                         
 -10   1  12         27.53         25.90         9.49 o                         
  -9   1  12        502.29        486.51        16.61 o                         
  -8   1  12         78.96         75.33         9.67 o                         
  -7   1  12        659.66        640.21        19.83 o                         
  -6   1  12        543.23        522.25        14.01 o                         
  -5   1  12         72.22         71.28         6.27 o                         
  -4   1  12        250.39        226.59         8.89 o                         
  -3   1  12       1069.44       1073.69        10.09 o                         
  -2   1  12         47.10         53.71         3.61 o                         
  -1   1  12        260.48        245.45         6.08 o                         
   0   1  12          5.54         13.62         2.11 o                         
   1   1  12        271.69        266.37         6.59 o                         
   2   1  12         43.56         49.66         3.38 o                         
   3   1  12       1091.52       1079.27         6.28 o                         
   4   1  12        244.88        215.52         8.07 o                         
   5   1  12         71.62         77.71         8.32 o                         
   6   1  12        549.71        501.12        14.43 o                         
   7   1  12        634.76        619.42        22.41 o                         
   8   1  12         80.29         68.84         9.25 o                         
   9   1  12        510.64        496.64        16.68 o                         
  10   1  12         28.08         28.91         9.86 o                         
  11   1  12         88.78        111.98        13.06 o                         
  12   1  12         24.05         20.43        11.02 o                         
 -11   2  12          7.97         20.67        10.15 o                         
 -10   2  12         71.85         68.15        10.68 o                         
  -9   2  12         18.31         22.85        10.00 o                         
  -8   2  12        268.67        239.02        14.98 o                         
  -7   2  12        338.73        337.65        27.41 o                         
  -6   2  12         19.48         23.93         7.46 o                         
  -5   2  12       1000.34        948.88        16.37 o                         
  -4   2  12         47.98         44.05         5.54 o                         
  -3   2  12        220.78        238.99         6.29 o                         
  -2   2  12       1455.66       1461.14        10.45 o                         
  -1   2  12       1320.62       1359.64        14.16 o                         
   0   2  12        114.36        122.87         2.99 o                         
   1   2  12       1313.06       1350.69        10.67 o                         
   2   2  12       1443.78       1452.36        11.77 o                         
   3   2  12        222.61        238.60         4.63 o                         
   4   2  12         47.23         40.75         4.62 o                         
   5   2  12        981.41        947.68        14.69 o                         
   6   2  12         20.56         16.22         2.58 o                         
   7   2  12        337.36        332.41        14.52 o                         
   8   2  12        268.86        224.71        12.09 o                         
   9   2  12         19.20         17.25         8.79 o                         
  10   2  12         73.02         75.29        10.86 o                         
  11   2  12          7.25         13.38        11.21 o                         
 -11   3  12         25.85         35.89        11.77 o                         
 -10   3  12         17.75         21.98        10.45 o                         
  -9   3  12        178.42        156.48        14.32 o                         
  -8   3  12         16.82         26.53        10.68 o                         
  -7   3  12        222.95        216.04        13.41 o                         
  -6   3  12        129.30        124.26        11.23 o                         
  -5   3  12        632.83        646.81        14.75 o                         
  -4   3  12        326.86        313.99         8.41 o                         
  -3   3  12       1086.45       1094.03        12.15 o                         
  -2   3  12        211.67        208.28         4.84 o                         
  -1   3  12        425.46        402.64         7.76 o                         
   0   3  12        660.15        617.21         8.79 o                         
   1   3  12        416.52        398.63         5.87 o                         
   2   3  12        214.63        208.45         4.56 o                         
   3   3  12       1082.91       1070.95         9.78 o                         
   4   3  12        336.63        320.91         4.56 o                         
   5   3  12        617.56        617.97         9.82 o                         
   6   3  12        134.67        120.79         9.35 o                         
   7   3  12        228.13        240.53        11.85 o                         
   8   3  12         16.09         17.97         8.24 o                         
   9   3  12        179.84        174.08        12.39 o                         
  10   3  12         18.11         10.14        10.43 o                         
  11   3  12         25.37         21.55        11.04 o                         
 -11   4  12         44.19         53.82         9.37 o                         
 -10   4  12         85.99         70.80        10.18 o                         
  -9   4  12        550.78        582.40        17.96 o                         
  -8   4  12         27.37         19.15         9.80 o                         
  -7   4  12         59.54         62.70        10.71 o                         
  -6   4  12         28.18         21.76         9.24 o                         
  -5   4  12          7.65          2.94         5.52 o                         
  -4   4  12       1393.97       1322.81        17.06 o                         
  -3   4  12        893.94        859.91         9.85 o                         
  -2   4  12        256.43        251.31         5.88 o                         
  -1   4  12        538.25        524.41         8.53 o                         
   0   4  12       2166.78       2035.25        17.97 o                         
   1   4  12        542.25        527.14        10.26 o                         
   2   4  12        261.13        261.26         5.90 o                         
   3   4  12        882.88        844.15        11.23 o                         
   4   4  12       1375.15       1300.70        11.37 o                         
   5   4  12          9.00          7.00         4.44 o                         
   6   4  12         26.87         25.43         5.29 o                         
   7   4  12         59.13         63.35        11.30 o                         
   8   4  12         27.78         21.14         8.79 o                         
   9   4  12        541.00        555.26        17.51 o                         
  10   4  12         83.44         90.53        11.49 o                         
  11   4  12         45.19         48.38        11.82 o                         
 -11   5  12         43.51         48.58        14.20 o                         
 -10   5  12         42.67         55.69        23.82 o                         
  -9   5  12        124.73        139.00        14.75 o                         
  -8   5  12        263.24        294.82        16.72 o                         
  -7   5  12        425.69        456.65        17.81 o                         
  -6   5  12        364.88        335.28        17.11 o                         
  -5   5  12        386.87        401.91        11.04 o                         
  -4   5  12        316.44        300.36         9.27 o                         
  -3   5  12        152.10        149.10         5.43 o                         
  -2   5  12        222.60        209.43         6.24 o                         
  -1   5  12         13.06          8.95         1.91 o                         
   0   5  12        187.94        189.02         5.06 o                         
   1   5  12         13.42         11.05         4.07 o                         
   2   5  12        231.33        226.63         5.81 o                         
   3   5  12        156.87        151.84         5.71 o                         
   4   5  12        318.74        305.55         7.25 o                         
   5   5  12        380.20        379.44         8.50 o                         
   6   5  12        367.84        332.27         9.48 o                         
   7   5  12        426.04        448.38        19.28 o                         
   8   5  12        260.98        254.74        12.82 o                         
   9   5  12        121.23        127.18        11.90 o                         
  10   5  12         39.45         37.14        10.38 o                         
  11   5  12         43.82         38.65        11.85 o                         
 -10   6  12         15.51         15.47        13.24 o                         
  -9   6  12         55.50         57.35        12.31 o                         
  -8   6  12         38.19         38.24        11.25 o                         
  -7   6  12        606.88        598.09        16.73 o                         
  -6   6  12         79.44         77.31         9.09 o                         
  -5   6  12        406.53        421.89        14.33 o                         
  -4   6  12         23.04         24.76         4.11 o                         
  -3   6  12        130.61        114.80         5.56 o                         
  -2   6  12       1336.65       1247.27        13.40 o                         
  -1   6  12         59.60         59.14         3.46 o                         
   0   6  12        673.35        643.94         7.50 o                         
   1   6  12         53.51         56.07         4.53 o                         
   2   6  12       1323.01       1228.37        13.04 o                         
   3   6  12        133.69        121.23         5.66 o                         
   4   6  12         22.62         23.90         4.68 o                         
   5   6  12        401.40        406.20         8.95 o                         
   6   6  12         83.27         70.10         6.54 o                         
   7   6  12        604.68        603.30        16.30 o                         
   8   6  12         37.26         39.74         9.10 o                         
   9   6  12         56.22         66.63        10.77 o                         
  10   6  12         14.06         15.93        10.27 o                         
 -10   7  12         25.70         28.18        13.83 o                         
  -9   7  12         68.27         81.43        13.73 o                         
  -8   7  12        114.96        113.65        11.68 o                         
  -7   7  12        195.48        192.72        11.80 o                         
  -6   7  12        157.09        158.04        10.56 o                         
  -5   7  12         90.66         85.47         8.51 o                         
  -4   7  12         58.99         56.68         5.03 o                         
  -3   7  12        150.89        143.93         6.14 o                         
  -2   7  12        671.73        646.90        15.37 o                         
  -1   7  12        953.29        940.47        15.25 o                         
   0   7  12       1410.58       1339.33        10.75 o                         
   1   7  12        935.87        900.85        11.78 o                         
   2   7  12        687.04        643.80         9.90 o                         
   3   7  12        149.60        144.80         6.15 o                         
   4   7  12         55.37         59.34         5.23 o                         
   5   7  12         93.17         99.18         7.30 o                         
   6   7  12        159.19        165.83         9.37 o                         
   7   7  12        194.79        211.32        11.17 o                         
   8   7  12        112.37        124.15        10.99 o                         
   9   7  12         70.37         76.53        10.42 o                         
  10   7  12         26.26         36.65        10.46 o                         
 -10   8  12         49.98         64.82        13.87 o                         
  -9   8  12        123.45        129.61        12.29 o                         
  -8   8  12        258.06        270.16        31.54 o                         
  -7   8  12         80.93         71.90        10.30 o                         
  -6   8  12         67.04         68.36         9.14 o                         
  -5   8  12         11.96         22.20         7.63 o                         
  -4   8  12         58.59         55.52         5.32 o                         
  -3   8  12        485.15        458.71         9.58 o                         
  -2   8  12        296.09        302.27         8.24 o                         
  -1   8  12         34.40         41.92         5.37 o                         
   0   8  12        153.35        139.38         5.10 o                         
   1   8  12         30.06         34.18         4.29 o                         
   2   8  12        306.61        318.86         8.23 o                         
   3   8  12        488.28        466.71         9.86 o                         
   4   8  12         62.98         63.51         5.77 o                         
   5   8  12         12.73         19.69         7.09 o                         
   6   8  12         64.87         80.58         9.04 o                         
   7   8  12         80.38         73.56         9.59 o                         
   8   8  12        259.77        268.36        13.12 o                         
   9   8  12        123.14        122.12        11.74 o                         
  10   8  12         51.82         61.07        11.00 o                         
  -9   9  12         71.94         69.90        11.68 o                         
  -8   9  12        188.68        190.93        13.54 o                         
  -7   9  12        730.25        738.63        24.25 o                         
  -6   9  12         91.99         98.83        10.49 o                         
  -5   9  12        165.44        180.59        11.57 o                         
  -4   9  12        233.02        237.47         9.04 o                         
  -3   9  12        504.06        487.74        14.58 o                         
  -2   9  12        133.33        131.31         7.29 o                         
  -1   9  12         52.83         48.43         5.73 o                         
   0   9  12        239.61        245.56         8.44 o                         
   1   9  12         50.82         41.23         4.66 o                         
   2   9  12        138.19        134.67         6.15 o                         
   3   9  12        489.92        480.33        12.58 o                         
   4   9  12        230.35        220.77        10.15 o                         
   5   9  12        157.20        148.06         9.45 o                         
   6   9  12         93.27        102.87         9.35 o                         
   7   9  12        722.73        746.13        37.18 o                         
   8   9  12        185.73        199.02        12.71 o                         
   9   9  12         72.88         75.90        14.65 o                         
  -8  10  12         16.36         16.83         9.74 o                         
  -7  10  12         60.43         55.10        10.12 o                         
  -6  10  12        257.27        258.17        13.39 o                         
  -5  10  12        210.89        209.22        12.17 o                         
  -4  10  12        262.71        270.91         9.58 o                         
  -3  10  12         14.30         18.61         5.63 o                         
  -2  10  12         85.79        106.90         7.16 o                         
  -1  10  12        256.13        245.77         8.73 o                         
   0  10  12        287.53        296.06         9.82 o                         
   1  10  12        255.20        241.85        12.83 o                         
   2  10  12         81.21         96.99         7.49 o                         
   3  10  12         15.25          9.44         6.55 o                         
   4  10  12        266.53        260.57        11.16 o                         
   5  10  12        197.22        203.65        10.87 o                         
   6  10  12        258.16        251.10        13.64 o                         
   7  10  12         59.41         53.34        13.01 o                         
   8  10  12         17.34         33.98        14.54 o                         
  -7  11  12         49.82         59.79        13.13 o                         
  -6  11  12          6.53          8.50         9.09 o                         
  -5  11  12        101.49        109.84        10.93 o                         
  -4  11  12         48.21         61.05         7.34 o                         
  -3  11  12         12.80         15.49         6.59 o                         
  -2  11  12        161.79        168.39        15.27 o                         
  -1  11  12        197.79        189.99        11.99 o                         
   0  11  12         35.42         32.29         8.76 o                         
   1  11  12        198.82        196.33        22.28 o                         
   2  11  12        159.60        170.18        19.03 o                         
   3  11  12         12.01          2.93         8.44 o                         
   4  11  12         50.46         55.08         7.91 o                         
   5  11  12        103.04        105.13        13.04 o                         
   6  11  12          5.48         12.11        11.84 o                         
   7  11  12         44.26         45.63        13.82 o                         
  -6  12  12        136.46        136.13        16.87 o                         
  -5  12  12         38.97         39.15        13.44 o                         
  -4  12  12        148.30        138.26        24.42 o                         
  -3  12  12         10.10         16.98        10.09 o                         
  -2  12  12        176.18        170.99        16.39 o                         
  -1  12  12         79.41         71.84        10.17 o                         
   0  12  12         76.70         76.38        10.18 o                         
   1  12  12         80.64         70.24        10.09 o                         
   2  12  12        181.13        181.62        12.41 o                         
   3  12  12          8.19         26.10        16.51 o                         
   4  12  12        145.95        166.16        21.60 o                         
   5  12  12         39.70         37.00        18.83 o                         
   6  12  12        139.88        165.81        15.83 o                         
  -5  13  12         64.45         41.22        21.65 o                         
  -4  13  12        126.01        132.74        22.23 o                         
  -3  13  12        160.04        176.05        16.27 o                         
  -2  13  12          3.23          6.41        17.33 o                         
  -1  13  12         36.54         33.80        14.23 o                         
   0  13  12         27.73         39.70        14.93 o                         
   1  13  12         36.58         18.89        16.07 o                         
   2  13  12          2.51        -10.65        15.57 o                         
   3  13  12        149.79        151.43        21.48 o                         
   4  13  12        126.55        128.78        21.87 o                         
   5  13  12         64.37         86.62        20.71 o                         
  -3  14  12         97.17        109.88        24.63 o                         
  -2  14  12         58.32         48.16        16.30 o                         
  -1  14  12        277.22        299.81        23.52 o                         
   0  14  12         10.95          2.09        14.53 o                         
   1  14  12        282.55        290.34        25.02 o                         
   2  14  12         57.02         51.03        16.79 o                         
   3  14  12         96.49         94.71        19.00 o                         
   1   0  13       2154.95       2151.28        14.24 o                         
   2   0  13        219.52        221.83         4.46 o                         
   3   0  13       3635.62       3518.98        53.83 o                         
   4   0  13        203.48        181.13         9.55 o                         
   5   0  13          0.83          2.69         1.69 o                         
   6   0  13        324.46        275.67        10.15 o                         
   7   0  13          0.08          1.73         8.24 o                         
   8   0  13        605.16        600.65        17.71 o                         
   9   0  13         91.99         85.16        10.25 o                         
  10   0  13          1.30          3.30         9.80 o                         
  11   0  13          4.42          9.44        10.83 o                         
 -11   1  13         11.92         10.17        10.10 o                         
 -10   1  13         26.34         35.69        10.50 o                         
  -9   1  13        381.26        359.43        15.35 o                         
  -8   1  13         25.32         22.73         8.62 o                         
  -7   1  13         28.44         24.83         7.91 o                         
  -6   1  13        101.55        105.21        10.20 o                         
  -5   1  13        698.60        678.09        15.75 o                         
  -4   1  13        320.77        329.54         6.80 o                         
  -3   1  13        613.65        604.88        12.80 o                         
  -2   1  13         29.49         27.61         3.44 o                         
  -1   1  13       1636.87       1598.24        33.70 o                         
   0   1  13        340.71        317.24        10.90 o                         
   1   1  13       1622.55       1546.01        18.50 o                         
   2   1  13         29.12         30.22         3.09 o                         
   3   1  13        609.77        588.59         5.93 o                         
   4   1  13        329.38        321.26        11.32 o                         
   5   1  13        692.09        666.60        13.18 o                         
   6   1  13        105.35         96.43         7.45 o                         
   7   1  13         28.73         46.71         9.16 o                         
   8   1  13         22.41         17.67         8.75 o                         
   9   1  13        396.23        389.51        15.38 o                         
  10   1  13         27.76         38.63         9.90 o                         
  11   1  13         11.50         12.29        11.15 o                         
 -11   2  13         47.46         55.71        11.54 o                         
 -10   2  13         77.95         90.57        11.58 o                         
  -9   2  13         20.05         21.02        11.56 o                         
  -8   2  13        112.94        113.73        10.83 o                         
  -7   2  13        640.96        610.93        20.57 o                         
  -6   2  13        128.09        113.63         9.51 o                         
  -5   2  13        131.81        137.69        10.31 o                         
  -4   2  13       1129.47       1084.76        12.39 o                         
  -3   2  13       1796.06       1741.60        18.89 o                         
  -2   2  13         50.93         51.16         3.86 o                         
  -1   2  13        457.80        468.27         8.29 o                         
   0   2  13          0.00          1.04         1.62 o                         
   1   2  13        459.26        480.70         7.69 o                         
   2   2  13         49.05         52.29         3.73 o                         
   3   2  13       1810.21       1740.59        11.34 o                         
   4   2  13       1140.41       1086.11        13.91 o                         
   5   2  13        137.68        141.59         7.73 o                         
   6   2  13        120.45        115.08         7.86 o                         
   7   2  13        644.34        586.26        16.38 o                         
   8   2  13        111.11        116.37        10.88 o                         
   9   2  13         20.01         25.76         9.38 o                         
  10   2  13         77.18         91.67        11.35 o                         
  11   2  13         45.92         45.73        11.00 o                         
 -11   3  13         31.80         18.69        11.33 o                         
 -10   3  13         70.18         81.20        11.89 o                         
  -9   3  13         30.35         34.51        12.24 o                         
  -8   3  13        224.38        214.39        12.02 o                         
  -7   3  13         83.65         78.49        11.35 o                         
  -6   3  13        160.89        171.71        10.25 o                         
  -5   3  13        223.77        211.37        10.90 o                         
  -4   3  13         33.95         37.83         4.62 o                         
  -3   3  13        839.40        781.86        14.97 o                         
  -2   3  13        132.58        139.14         4.41 o                         
  -1   3  13        982.37        940.49        10.77 o                         
   0   3  13         12.68         18.84         2.52 o                         
   1   3  13        980.47        931.31         9.55 o                         
   2   3  13        136.56        140.70         4.31 o                         
   3   3  13        856.51        803.04         7.71 o                         
   4   3  13         30.17         33.79         3.15 o                         
   5   3  13        237.98        231.09         8.72 o                         
   6   3  13        163.70        181.59         8.59 o                         
   7   3  13         83.21         79.30         9.48 o                         
   8   3  13        222.98        212.40        11.83 o                         
   9   3  13         30.89         24.26         9.55 o                         
  10   3  13         71.56         74.10        11.12 o                         
  11   3  13         31.53         32.79        11.82 o                         
 -11   4  13        247.04        253.21        16.42 o                         
 -10   4  13        103.04        113.69        13.96 o                         
  -9   4  13         42.13         39.19        12.03 o                         
  -8   4  13         91.41         95.13        12.30 o                         
  -7   4  13        204.35        201.31        18.44 o                         
  -6   4  13        219.25        226.20        12.86 o                         
  -5   4  13        332.18        322.81        11.40 o                         
  -4   4  13         16.73         22.00         5.28 o                         
  -3   4  13        578.05        596.12         8.95 o                         
  -2   4  13        554.30        552.15         8.73 o                         
  -1   4  13       2689.61       2622.06        26.28 o                         
   0   4  13         67.29         69.47         3.11 o                         
   1   4  13       2676.11       2562.18        17.94 o                         
   2   4  13        558.55        564.69         8.14 o                         
   3   4  13        573.43        569.36         8.12 o                         
   4   4  13         14.91         12.53         4.24 o                         
   5   4  13        330.53        322.39         8.24 o                         
   6   4  13        217.69        225.36         7.38 o                         
   7   4  13        202.34        202.35        11.22 o                         
   8   4  13         94.83        102.93        10.75 o                         
   9   4  13         40.94         34.46         9.76 o                         
  10   4  13        102.21        103.74        11.39 o                         
  11   4  13        248.42        251.00        15.68 o                         
 -10   5  13         82.02        109.98        14.48 o                         
  -9   5  13         22.21         27.67        12.69 o                         
  -8   5  13         94.92        100.46        13.79 o                         
  -7   5  13         14.14         14.22         9.73 o                         
  -6   5  13         27.00         22.37         8.31 o                         
  -5   5  13        391.50        399.96        11.62 o                         
  -4   5  13        354.67        330.43        12.24 o                         
  -3   5  13        139.06        147.41         5.42 o                         
  -2   5  13       1004.70        987.41        17.53 o                         
  -1   5  13        990.95        987.28        11.97 o                         
   0   5  13        431.90        430.01         9.18 o                         
   1   5  13       1005.95       1008.18        14.04 o                         
   2   5  13        991.18        935.34        11.75 o                         
   3   5  13        130.83        136.26         5.98 o                         
   4   5  13        363.55        338.49        10.66 o                         
   5   5  13        389.04        388.75         9.06 o                         
   6   5  13         26.86         29.25         6.11 o                         
   7   5  13         14.56         12.96         8.21 o                         
   8   5  13         92.01        101.13        10.27 o                         
   9   5  13         24.56         31.07        10.42 o                         
  10   5  13         82.57         86.03        11.40 o                         
 -10   6  13         36.43         26.58        13.30 o                         
  -9   6  13         17.50         17.78        12.03 o                         
  -8   6  13        145.77        174.79        15.30 o                         
  -7   6  13        216.44        222.71        12.49 o                         
  -6   6  13         31.08         36.08        10.69 o                         
  -5   6  13        127.11        112.71         8.19 o                         
  -4   6  13        379.15        382.24         7.91 o                         
  -3   6  13        955.94        941.89        20.81 o                         
  -2   6  13         42.41         44.36         4.59 o                         
  -1   6  13         90.05         92.98         3.94 o                         
   0   6  13         35.20         39.25         3.72 o                         
   1   6  13         91.36         91.08         5.12 o                         
   2   6  13         45.17         42.69         4.77 o                         
   3   6  13        966.97        962.71        15.08 o                         
   4   6  13        379.14        373.76         8.76 o                         
   5   6  13        127.65        115.04         6.22 o                         
   6   6  13         34.16         36.14         6.28 o                         
   7   6  13        207.43        220.27        12.01 o                         
   8   6  13        148.53        169.86        12.19 o                         
   9   6  13         18.01         19.81        10.45 o                         
  10   6  13         37.96         31.45        10.50 o                         
 -10   7  13          4.07          9.31        14.11 o                         
  -9   7  13        217.19        208.72        17.20 o                         
  -8   7  13         71.29         60.64        13.42 o                         
  -7   7  13        129.95        142.78        11.38 o                         
  -6   7  13        105.37         94.83         9.75 o                         
  -5   7  13         99.50         83.91         9.03 o                         
  -4   7  13         59.51         56.73         5.11 o                         
  -3   7  13        228.96        225.21         7.20 o                         
  -2   7  13         49.64         48.70         5.01 o                         
  -1   7  13       1653.51       1635.28        26.46 o                         
   0   7  13          0.82          9.83         4.93 o                         
   1   7  13       1631.09       1622.54        21.25 o                         
   2   7  13         53.24         52.63         4.84 o                         
   3   7  13        230.51        229.90         7.27 o                         
   4   7  13         55.10         46.74         5.37 o                         
   5   7  13        104.40         98.21         6.14 o                         
   6   7  13         99.30         91.53         7.42 o                         
   7   7  13        130.10        141.49        10.77 o                         
   8   7  13         73.07         65.75        10.57 o                         
   9   7  13        221.94        240.22        13.95 o                         
  10   7  13          4.17          7.51         9.77 o                         
  -9   8  13        114.39        122.22        15.16 o                         
  -8   8  13         49.54         62.97        11.10 o                         
  -7   8  13         30.53         44.12        10.89 o                         
  -6   8  13        265.77        256.30        12.44 o                         
  -5   8  13        209.78        196.17        10.79 o                         
  -4   8  13         24.68         23.78         4.88 o                         
  -3   8  13         95.94         91.58         5.99 o                         
  -2   8  13          3.14          8.12         4.69 o                         
  -1   8  13         91.06         85.15         6.52 o                         
   0   8  13       1284.34       1210.31        16.23 o                         
   1   8  13         87.42         84.89         5.16 o                         
   2   8  13          3.20          3.53         4.29 o                         
   3   8  13        101.26         84.40         5.67 o                         
   4   8  13         27.29         34.67         5.08 o                         
   5   8  13        214.84        207.22         9.13 o                         
   6   8  13        264.42        257.48        10.09 o                         
   7   8  13         31.18         34.92         9.32 o                         
   8   8  13         50.94         63.07         9.72 o                         
   9   8  13        111.02        110.47        11.85 o                         
  -9   9  13          1.54          0.89        10.70 o                         
  -8   9  13         40.39         37.83        11.31 o                         
  -7   9  13        125.32        140.82        12.08 o                         
  -6   9  13         86.89         85.06        10.31 o                         
  -5   9  13        577.30        596.91        16.86 o                         
  -4   9  13        185.50        175.67        10.90 o                         
  -3   9  13         26.62         33.13         5.34 o                         
  -2   9  13        120.18        133.72         7.51 o                         
  -1   9  13        117.77        147.75         7.69 o                         
   0   9  13         62.62         62.05         6.37 o                         
   1   9  13        121.20        136.16         8.54 o                         
   2   9  13        118.26        130.35         6.02 o                         
   3   9  13         27.84         20.81         5.82 o                         
   4   9  13        189.57        187.26         8.72 o                         
   5   9  13        584.83        598.94        13.69 o                         
   6   9  13         89.44         98.30         8.27 o                         
   7   9  13        127.76        133.38        11.00 o                         
   8   9  13         37.66         41.24         9.62 o                         
   9   9  13          1.74         10.13        13.00 o                         
  -8  10  13        121.06        136.85        12.74 o                         
  -7  10  13         98.00         90.51        11.60 o                         
  -6  10  13        113.48        100.51        11.34 o                         
  -5  10  13         15.09         16.64         8.82 o                         
  -4  10  13        142.97        147.24        25.67 o                         
  -3  10  13        511.45        506.90        11.03 o                         
  -2  10  13         48.36         67.82         6.86 o                         
  -1  10  13         56.75         70.21         6.59 o                         
   0  10  13          5.20          7.36         6.78 o                         
   1  10  13         56.78         61.64         8.44 o                         
   2  10  13         49.14         59.40         9.26 o                         
   3  10  13        508.23        500.61        16.36 o                         
   4  10  13        141.96        152.79         9.76 o                         
   5  10  13         13.19          4.95         7.50 o                         
   6  10  13        117.05        111.53        10.34 o                         
   7  10  13        103.19        109.68        14.06 o                         
   8  10  13        118.17        109.56        15.05 o                         
  -7  11  13         35.45         37.79        11.11 o                         
  -6  11  13         86.95         79.45        17.63 o                         
  -5  11  13         59.37         74.36        10.54 o                         
  -4  11  13        123.88        124.52        10.41 o                         
  -3  11  13         58.57         68.65        18.97 o                         
  -2  11  13         43.70         52.28         8.58 o                         
  -1  11  13        119.72        129.13        10.01 o                         
   0  11  13         78.67         91.75         9.35 o                         
   1  11  13        126.56        139.37        11.63 o                         
   2  11  13         45.43         38.51         9.26 o                         
   3  11  13         56.59         65.92        10.84 o                         
   4  11  13        128.38        126.37        12.43 o                         
   5  11  13         60.03         53.53        14.66 o                         
   6  11  13         86.22         91.09        14.75 o                         
   7  11  13         34.69         42.66        12.49 o                         
  -6  12  13        134.12        158.74        27.61 o                         
  -5  12  13         54.75         70.27        13.70 o                         
  -4  12  13         17.01         20.85        18.47 o                         
  -3  12  13         19.76         40.07        20.91 o                         
  -2  12  13         58.86         56.84        11.64 o                         
  -1  12  13        450.45        442.14        15.17 o                         
   0  12  13        257.37        263.21        14.69 o                         
   1  12  13        446.65        463.02        33.58 o                         
   2  12  13         56.67         74.92        11.08 o                         
   3  12  13         19.88         19.34        16.35 o                         
   4  12  13         18.18         33.13        17.98 o                         
   5  12  13         51.60         65.10        17.99 o                         
   6  12  13        132.05        141.39        23.78 o                         
  -4  13  13          3.50          5.34        22.14 o                         
  -3  13  13         79.39        101.52        21.49 o                         
  -2  13  13        312.26        325.77        17.65 o                         
  -1  13  13        140.60        168.36        14.76 o                         
   0  13  13          8.30          7.92        14.13 o                         
   1  13  13        139.11        152.35        19.93 o                         
   2  13  13        312.62        288.81        25.42 o                         
   3  13  13         81.69         88.64        17.97 o                         
   4  13  13          3.56          4.48        16.17 o                         
  -1  14  13         33.71         31.43        12.88 o                         
   0  14  13        121.44        110.39        19.38 o                         
   1  14  13         32.12         14.53        16.70 o                         
   0   0  14          8.64          5.41         3.18 o                         
   1   0  14        346.92        336.43         6.60 o                         
   2   0  14         82.39         90.39         3.50 o                         
   3   0  14         13.41         16.34         5.07 o                         
   4   0  14        491.21        475.16        11.50 o                         
   5   0  14       2083.55       2046.50        22.56 o                         
   6   0  14         80.33         72.62         7.50 o                         
   7   0  14         58.44         63.88         9.36 o                         
   8   0  14        106.33         88.05        10.22 o                         
   9   0  14        247.20        226.71        13.47 o                         
  10   0  14         33.61         32.55         9.84 o                         
  11   0  14        273.38        270.15        16.14 o                         
 -11   1  14        143.86        136.17        13.02 o                         
 -10   1  14         56.03         46.16        11.08 o                         
  -9   1  14        193.80        166.75        13.27 o                         
  -8   1  14          5.00         11.25         8.44 o                         
  -7   1  14        171.29        180.62        11.89 o                         
  -6   1  14        121.73        120.47         8.57 o                         
  -5   1  14        463.89        461.56        12.08 o                         
  -4   1  14        311.98        288.17        10.43 o                         
  -3   1  14         32.06         29.81         5.70 o                         
  -2   1  14        523.48        471.00         7.87 o                         
  -1   1  14        408.98        415.49         8.45 o                         
   0   1  14        617.55        576.10         8.01 o                         
   1   1  14        425.26        426.47         9.00 o                         
   2   1  14        511.36        459.49         6.28 o                         
   3   1  14         30.62         30.94         1.97 o                         
   4   1  14        320.31        288.60         9.47 o                         
   5   1  14        457.52        462.44        11.70 o                         
   6   1  14        121.37        114.26         8.37 o                         
   7   1  14        176.27        187.63        11.30 o                         
   8   1  14          4.50         11.09         8.31 o                         
   9   1  14        191.09        183.34        12.92 o                         
  10   1  14         56.03         47.46        11.36 o                         
  11   1  14        144.20        128.82        13.75 o                         
 -11   2  14         68.96         84.02        12.26 o                         
 -10   2  14        117.38        131.46        12.60 o                         
  -9   2  14        470.28        475.69        17.84 o                         
  -8   2  14          0.50          0.03         9.61 o                         
  -7   2  14        139.14        146.01        13.46 o                         
  -6   2  14        287.10        266.63        11.66 o                         
  -5   2  14        116.77        122.32         8.52 o                         
  -4   2  14        129.14        107.66         7.81 o                         
  -3   2  14        370.95        369.73        11.08 o                         
  -2   2  14        346.19        356.50         7.12 o                         
  -1   2  14        606.13        581.42         9.52 o                         
   0   2  14        643.56        609.54        12.55 o                         
   1   2  14        604.57        579.56         7.81 o                         
   2   2  14        337.90        327.45        10.14 o                         
   3   2  14        353.66        347.02         5.74 o                         
   4   2  14        129.12        121.29         7.51 o                         
   5   2  14        117.28        131.88         8.00 o                         
   6   2  14        286.70        289.52        10.59 o                         
   7   2  14        139.24        130.47        10.25 o                         
   8   2  14          0.41          2.16         8.29 o                         
   9   2  14        462.83        474.46        16.93 o                         
  10   2  14        112.24        121.44        12.50 o                         
  11   2  14         71.20         71.56        12.29 o                         
 -11   3  14        124.42        112.79        11.13 o                         
 -10   3  14         28.53         44.92         9.13 o                         
  -9   3  14         80.34         79.54         9.68 o                         
  -8   3  14         27.81         37.35        10.94 o                         
  -7   3  14        329.51        328.16        19.04 o                         
  -6   3  14          0.44          3.57         7.10 o                         
  -5   3  14        176.49        177.76         9.61 o                         
  -4   3  14        196.99        188.83         9.42 o                         
  -3   3  14        441.25        429.32         9.06 o                         
  -2   3  14        164.25        160.10         5.65 o                         
  -1   3  14         71.67         66.07         4.66 o                         
   0   3  14         21.65         19.07         4.71 o                         
   1   3  14         75.94         76.46         5.08 o                         
   2   3  14        173.70        166.76         4.64 o                         
   3   3  14        456.83        445.12         7.99 o                         
   4   3  14        205.02        184.25         8.22 o                         
   5   3  14        174.20        159.07         8.87 o                         
   6   3  14          0.20          1.01         6.66 o                         
   7   3  14        333.36        342.15        18.12 o                         
   8   3  14         27.07         32.48         9.86 o                         
   9   3  14         76.28         88.25        11.35 o                         
  10   3  14         27.36         29.61        11.01 o                         
  11   3  14        126.78        142.89        13.08 o                         
 -10   4  14         42.92         64.61        13.57 o                         
  -9   4  14         11.81         20.01        11.47 o                         
  -8   4  14          8.39         16.71        15.02 o                         
  -7   4  14        228.23        244.30        15.36 o                         
  -6   4  14         99.08         88.11         9.08 o                         
  -5   4  14        881.86        874.33        17.87 o                         
  -4   4  14        425.74        378.41        12.07 o                         
  -3   4  14        329.77        313.08         8.37 o                         
  -2   4  14       1353.46       1323.87        16.64 o                         
  -1   4  14         20.66         20.09         4.10 o                         
   0   4  14         14.55         13.75         1.40 o                         
   1   4  14         18.15         19.06         5.29 o                         
   2   4  14       1348.22       1294.95        16.44 o                         
   3   4  14        333.49        312.15         8.00 o                         
   4   4  14        411.36        387.83        10.33 o                         
   5   4  14        882.19        852.42        12.46 o                         
   6   4  14         97.39        106.21         7.87 o                         
   7   4  14        225.62        216.64        12.00 o                         
   8   4  14          8.28         17.19         9.23 o                         
   9   4  14         11.35          9.10        10.36 o                         
  10   4  14         42.12         39.42        11.73 o                         
 -10   5  14         80.64         78.36        15.39 o                         
  -9   5  14         18.48         17.41        11.53 o                         
  -8   5  14          7.93         15.93        10.60 o                         
  -7   5  14        427.34        421.44        18.56 o                         
  -6   5  14         11.74         12.57         8.86 o                         
  -5   5  14        303.16        315.43        10.94 o                         
  -4   5  14        152.66        134.15        10.46 o                         
  -3   5  14         79.32         76.90         4.75 o                         
  -2   5  14        224.67        223.27         7.55 o                         
  -1   5  14        361.59        365.14         8.14 o                         
   0   5  14        779.43        723.31         9.44 o                         
   1   5  14        371.62        377.21         9.79 o                         
   2   5  14        216.56        215.28         6.92 o                         
   3   5  14         77.05         79.19         5.58 o                         
   4   5  14        158.44        146.77         6.60 o                         
   5   5  14        306.48        333.02         8.75 o                         
   6   5  14         11.26         13.45         6.05 o                         
   7   5  14        430.25        405.96        14.82 o                         
   8   5  14          6.90          1.69         9.63 o                         
   9   5  14         20.36         14.94        10.78 o                         
  10   5  14         80.13         82.09        14.09 o                         
 -10   6  14        153.33        145.53        16.13 o                         
  -9   6  14        454.26        488.53        46.79 o                         
  -8   6  14         71.76         80.09        12.85 o                         
  -7   6  14         89.04         93.54        11.99 o                         
  -6   6  14        108.95        124.48        10.85 o                         
  -5   6  14         26.69         27.32         7.33 o                         
  -4   6  14         35.20         28.96         6.49 o                         
  -3   6  14        358.91        380.11         8.33 o                         
  -2   6  14         43.87         42.09         4.70 o                         
  -1   6  14         26.17         34.94         5.36 o                         
   0   6  14       2606.53       2529.64        22.53 o                         
   1   6  14         25.82         30.42         4.44 o                         
   2   6  14         47.34         43.55         4.95 o                         
   3   6  14        360.54        368.54         8.63 o                         
   4   6  14         33.77         34.71         5.10 o                         
   5   6  14         26.81         26.53         5.37 o                         
   6   6  14        105.43        100.44         7.70 o                         
   7   6  14         87.17         70.82         9.96 o                         
   8   6  14         74.16         72.43        10.79 o                         
   9   6  14        454.29        449.47        22.80 o                         
  10   6  14        148.84        131.58        13.39 o                         
  -9   7  14        105.00        137.15        16.30 o                         
  -8   7  14         78.82         66.31        12.88 o                         
  -7   7  14        642.06        637.80        18.73 o                         
  -6   7  14        149.86        153.82        13.72 o                         
  -5   7  14        170.08        179.91         9.87 o                         
  -4   7  14         98.92         81.46         7.75 o                         
  -3   7  14         80.37         89.73         5.63 o                         
  -2   7  14        717.05        685.34        12.45 o                         
  -1   7  14        612.70        606.44        12.02 o                         
   0   7  14         43.36         55.13         5.98 o                         
   1   7  14        605.81        584.73         9.83 o                         
   2   7  14        715.64        673.72        10.81 o                         
   3   7  14         82.62         90.59         5.91 o                         
   4   7  14         99.66        103.95         8.45 o                         
   5   7  14        171.55        183.63         7.52 o                         
   6   7  14        146.20        149.19         8.55 o                         
   7   7  14        647.68        604.01        17.34 o                         
   8   7  14         79.41         80.26        10.96 o                         
   9   7  14        101.28        103.72        11.70 o                         
  -9   8  14        126.79        119.17        15.82 o                         
  -8   8  14         52.41         67.96        11.34 o                         
  -7   8  14        200.93        193.31        16.38 o                         
  -6   8  14        193.51        198.79        11.95 o                         
  -5   8  14        219.69        212.17        12.01 o                         
  -4   8  14        154.34        144.78         8.77 o                         
  -3   8  14         11.44         14.16         4.77 o                         
  -2   8  14        305.94        293.02         8.43 o                         
  -1   8  14         39.07         37.59         5.90 o                         
   0   8  14          3.40          6.41         5.22 o                         
   1   8  14         35.99         36.22         4.74 o                         
   2   8  14        314.26        290.49         7.85 o                         
   3   8  14         12.85         16.59         4.82 o                         
   4   8  14        145.04        148.53         9.07 o                         
   5   8  14        218.10        234.63         9.77 o                         
   6   8  14        192.47        204.42         9.79 o                         
   7   8  14        201.54        195.30        12.63 o                         
   8   8  14         54.96         66.44        10.67 o                         
   9   8  14        127.66        134.19        12.76 o                         
  -8   9  14          3.81          8.12        10.94 o                         
  -7   9  14        189.03        201.55        13.64 o                         
  -6   9  14        258.28        247.35        13.48 o                         
  -5   9  14         39.00         43.96         9.27 o                         
  -4   9  14         38.82         44.10         7.86 o                         
  -3   9  14         26.84         28.02         5.44 o                         
  -2   9  14        728.18        726.67        13.75 o                         
  -1   9  14        357.90        337.08        10.23 o                         
   0   9  14        304.76        305.22         9.82 o                         
   1   9  14        348.84        344.03        10.06 o                         
   2   9  14        737.26        736.51        18.24 o                         
   3   9  14         26.08         23.41         6.13 o                         
   4   9  14         40.53         47.26         6.98 o                         
   5   9  14         40.49         35.51         7.42 o                         
   6   9  14        257.42        259.84        11.45 o                         
   7   9  14        190.93        194.88        12.32 o                         
   8   9  14          4.29          8.51         9.22 o                         
  -7  10  14         62.92         50.94        11.38 o                         
  -6  10  14        105.74         99.38        11.65 o                         
  -5  10  14        103.65        121.20        11.41 o                         
  -4  10  14        104.28        109.48        10.44 o                         
  -3  10  14        106.85        102.90         9.83 o                         
  -2  10  14         16.13         19.70         6.46 o                         
  -1  10  14         10.32          6.72         5.61 o                         
   0  10  14         61.88         58.63         8.45 o                         
   1  10  14         10.66         17.50         7.76 o                         
   2  10  14         14.71         15.47         7.62 o                         
   3  10  14        111.51         97.16         9.83 o                         
   4  10  14        106.57        105.30         8.27 o                         
   5  10  14        107.61        134.97         9.03 o                         
   6  10  14        106.99        107.32         9.26 o                         
   7  10  14         62.23         63.18        13.15 o                         
  -6  11  14         52.16         51.23        10.81 o                         
  -5  11  14        157.75        179.26        12.72 o                         
  -4  11  14        160.62        161.03        16.96 o                         
  -3  11  14        178.86        168.98        23.82 o                         
  -2  11  14         49.37         48.81         8.34 o                         
  -1  11  14          6.56          7.70         7.71 o                         
   0  11  14         18.00         17.17         8.14 o                         
   1  11  14          6.40          7.91         8.04 o                         
   2  11  14         50.48         46.16         8.89 o                         
   3  11  14        178.66        186.55        11.57 o                         
   4  11  14        161.53        162.68        11.53 o                         
   5  11  14        153.90        162.21        16.00 o                         
   6  11  14         55.45         74.58        20.50 o                         
  -5  12  14          2.42         -4.77        12.86 o                         
  -4  12  14         81.89         75.15        23.96 o                         
  -3  12  14        127.22        108.94        23.19 o                         
  -2  12  14         18.07         31.73        19.18 o                         
  -1  12  14         46.09         39.97         9.06 o                         
   0  12  14         27.15         34.41         9.36 o                         
   1  12  14         44.16         40.90         9.52 o                         
   2  12  14         18.73         22.52         8.92 o                         
   3  12  14        131.42        146.00        15.00 o                         
   4  12  14         83.30         82.58        20.01 o                         
   5  12  14          2.05          3.29        12.22 o                         
  -3  13  14         16.22         10.43        22.56 o                         
  -2  13  14        170.45        162.73        26.04 o                         
  -1  13  14        175.64        204.08        19.25 o                         
   0  13  14          5.77          6.87        12.36 o                         
   1  13  14        170.61        182.86        15.68 o                         
   2  13  14        171.00        164.16        16.12 o                         
   3  13  14         16.90         34.56        16.35 o                         
   1   0  15        123.81        122.25         4.87 o                         
   2   0  15         33.17         31.90         2.97 o                         
   3   0  15        831.10        847.76        13.40 o                         
   4   0  15        192.27        175.66        11.23 o                         
   5   0  15         57.02         56.36         6.98 o                         
   6   0  15         23.65         26.36         7.57 o                         
   7   0  15         24.46         16.06         8.39 o                         
   8   0  15        523.61        494.68        17.18 o                         
   9   0  15        305.43        234.94        14.02 o                         
  10   0  15        195.42        223.47        14.90 o                         
 -10   1  15         71.34         91.05        12.47 o                         
  -9   1  15         13.77         16.01        10.87 o                         
  -8   1  15        268.61        274.34        14.67 o                         
  -7   1  15         12.63         22.35         9.32 o                         
  -6   1  15         96.15        106.20         8.14 o                         
  -5   1  15         58.24         71.63         6.93 o                         
  -4   1  15         58.92         66.85         6.50 o                         
  -3   1  15        424.99        391.74        11.44 o                         
  -2   1  15        421.82        393.96         9.83 o                         
  -1   1  15        996.81        953.07        13.99 o                         
   0   1  15         38.28         30.42         5.20 o                         
   1   1  15       1006.59        967.55        10.28 o                         
   2   1  15        423.04        391.74         8.89 o                         
   3   1  15        433.84        385.13         8.86 o                         
   4   1  15         65.71         65.31         6.71 o                         
   5   1  15         58.78         52.83         6.74 o                         
   6   1  15         93.60         95.49         8.59 o                         
   7   1  15         13.00         25.24         8.35 o                         
   8   1  15        269.20        261.01        13.93 o                         
   9   1  15         11.99         13.09         9.40 o                         
  10   1  15         66.98         80.18        12.72 o                         
 -10   2  15         60.29         57.89        11.30 o                         
  -9   2  15          4.25         11.96        10.40 o                         
  -8   2  15         69.25         72.26        11.49 o                         
  -7   2  15         69.74         73.33         9.77 o                         
  -6   2  15         58.63         69.92         8.68 o                         
  -5   2  15         70.80         75.33         7.99 o                         
  -4   2  15        651.57        687.88        15.34 o                         
  -3   2  15        729.58        704.52        14.74 o                         
  -2   2  15        184.18        176.12         5.74 o                         
  -1   2  15        328.20        330.28         8.09 o                         
   0   2  15          5.30          4.44         5.71 o                         
   1   2  15        330.30        334.97         8.39 o                         
   2   2  15        180.66        161.18         8.96 o                         
   3   2  15        728.49        710.34        10.06 o                         
   4   2  15        639.66        651.78        13.17 o                         
   5   2  15         71.55         76.47         7.08 o                         
   6   2  15         62.58         71.65         8.04 o                         
   7   2  15         71.35         81.01         9.05 o                         
   8   2  15         69.28         72.92         9.91 o                         
   9   2  15          4.02          2.75         9.97 o                         
  10   2  15         58.67         59.23        11.74 o                         
 -10   3  15         27.93         32.12        11.44 o                         
  -9   3  15         70.99         78.03        11.42 o                         
  -8   3  15         33.25         30.61        11.75 o                         
  -7   3  15         26.19         23.26        11.75 o                         
  -6   3  15        189.56        189.41        12.95 o                         
  -5   3  15        104.77        113.19         8.69 o                         
  -4   3  15        382.62        381.15        12.31 o                         
  -3   3  15        357.72        360.20        11.25 o                         
  -2   3  15         53.88         57.29         4.59 o                         
  -1   3  15       1068.82       1061.80        25.82 o                         
   0   3  15        750.49        722.30        13.96 o                         
   1   3  15       1075.12       1055.44        18.07 o                         
   2   3  15         55.47         63.78         7.92 o                         
   3   3  15        345.39        335.81         9.68 o                         
   4   3  15        383.09        382.37        10.74 o                         
   5   3  15         98.96         96.88         7.79 o                         
   6   3  15        185.54        201.30         9.59 o                         
   7   3  15         24.95         30.33         9.46 o                         
   8   3  15         31.03         21.89         9.19 o                         
   9   3  15         74.14         86.88        11.08 o                         
  10   3  15         29.43         31.74        10.61 o                         
 -10   4  15         35.07         47.67        11.59 o                         
  -9   4  15         92.64         97.27        15.47 o                         
  -8   4  15        416.21        448.00        23.50 o                         
  -7   4  15        206.73        230.89        15.53 o                         
  -6   4  15         47.24         34.93         8.22 o                         
  -5   4  15         50.84         63.44         8.24 o                         
  -4   4  15        143.88        145.90         9.06 o                         
  -3   4  15        590.80        568.02        13.96 o                         
  -2   4  15        328.14        313.69         7.37 o                         
  -1   4  15        187.21        183.06         6.40 o                         
   0   4  15          4.08          4.97         5.05 o                         
   1   4  15        190.04        186.89         7.92 o                         
   2   4  15        342.93        312.53        13.41 o                         
   3   4  15        595.66        554.13        10.33 o                         
   4   4  15        145.82        142.56         6.66 o                         
   5   4  15         51.84         58.98         6.96 o                         
   6   4  15         46.63         41.74         6.92 o                         
   7   4  15        198.87        206.35        11.54 o                         
   8   4  15        413.50        453.17        16.60 o                         
   9   4  15         94.06        109.78        11.03 o                         
  10   4  15         34.55         33.55        10.49 o                         
 -10   5  15         51.82         62.04        14.48 o                         
  -9   5  15        157.00        154.05        16.05 o                         
  -8   5  15        120.52        145.26        17.72 o                         
  -7   5  15         50.19         54.09        12.05 o                         
  -6   5  15         16.33         22.46        11.71 o                         
  -5   5  15         53.86         55.31         8.03 o                         
  -4   5  15        208.94        208.53         9.51 o                         
  -3   5  15         89.13         84.77         6.91 o                         
  -2   5  15        135.85        126.56         6.39 o                         
  -1   5  15        234.56        230.70         7.17 o                         
   0   5  15          0.04         -0.25         5.15 o                         
   1   5  15        232.88        224.54         8.46 o                         
   2   5  15        142.95        126.54         6.20 o                         
   3   5  15         84.73         84.88         5.94 o                         
   4   5  15        202.23        206.56         7.63 o                         
   5   5  15         50.50         46.91         5.55 o                         
   6   5  15         18.94         20.85         6.13 o                         
   7   5  15         49.85         51.30         9.21 o                         
   8   5  15        122.30        136.46        11.98 o                         
   9   5  15        161.92        159.70        12.29 o                         
  10   5  15         50.06         45.28        11.92 o                         
  -9   6  15         33.95         38.96        12.51 o                         
  -8   6  15         74.68         75.33        13.96 o                         
  -7   6  15         98.92         87.25        12.81 o                         
  -6   6  15        343.58        361.39        21.25 o                         
  -5   6  15        149.04        152.68         9.33 o                         
  -4   6  15        174.52        177.62         9.27 o                         
  -3   6  15         38.06         38.85         6.45 o                         
  -2   6  15        199.43        191.63         6.91 o                         
  -1   6  15        121.60        123.40         7.04 o                         
   0   6  15        452.34        448.33        14.22 o                         
   1   6  15        116.09        114.30         7.23 o                         
   2   6  15        195.12        194.43         7.60 o                         
   3   6  15         36.40         38.35         5.39 o                         
   4   6  15        174.89        181.98         7.36 o                         
   5   6  15        150.72        150.73         7.20 o                         
   6   6  15        351.95        363.71        13.77 o                         
   7   6  15         95.68         96.66        10.32 o                         
   8   6  15         75.11         61.76        10.55 o                         
   9   6  15         32.74         20.58        10.09 o                         
  -9   7  15         27.74         30.95        12.42 o                         
  -8   7  15         33.75         51.59        13.57 o                         
  -7   7  15         41.84         56.52        12.25 o                         
  -6   7  15        116.58        102.02        11.01 o                         
  -5   7  15        236.26        225.87        10.58 o                         
  -4   7  15        180.92        185.10         9.87 o                         
  -3   7  15         40.83         39.90         6.89 o                         
  -2   7  15         62.96         55.42         5.44 o                         
  -1   7  15         98.69        105.78         6.90 o                         
   0   7  15          0.18          2.57         5.46 o                         
   1   7  15        103.83        112.03         7.22 o                         
   2   7  15         61.81         65.07         5.37 o                         
   3   7  15         37.55         48.20         5.52 o                         
   4   7  15        175.34        159.87         7.11 o                         
   5   7  15        235.49        262.18         8.61 o                         
   6   7  15        115.49        122.84        17.80 o                         
   7   7  15         41.33         35.59         9.82 o                         
   8   7  15         31.82         25.01         9.71 o                         
   9   7  15         26.83         18.52        10.19 o                         
  -8   8  15        341.58        363.67        19.71 o                         
  -7   8  15         48.10         42.42        10.06 o                         
  -6   8  15         15.30          7.23         9.33 o                         
  -5   8  15         87.98         77.92        10.19 o                         
  -4   8  15         54.61         51.61         7.45 o                         
  -3   8  15         40.04         47.94         7.19 o                         
  -2   8  15        217.90        225.93         8.72 o                         
  -1   8  15        283.81        271.72         9.58 o                         
   0   8  15         71.95         77.45         6.80 o                         
   1   8  15        283.05        267.94        16.83 o                         
   2   8  15        229.14        236.89         7.62 o                         
   3   8  15         38.64         52.45         5.58 o                         
   4   8  15         56.28         63.47         7.24 o                         
   5   8  15         87.28         79.37         8.03 o                         
   6   8  15         15.51         21.00         9.14 o                         
   7   8  15         45.65         54.26        10.09 o                         
   8   8  15        344.71        360.35        16.17 o                         
  -7   9  15        217.56        236.11        14.40 o                         
  -6   9  15         87.97         73.16        10.25 o                         
  -5   9  15        275.16        268.91        13.60 o                         
  -4   9  15        175.67        184.63        10.13 o                         
  -3   9  15        177.26        175.08         9.58 o                         
  -2   9  15        183.23        190.25        10.45 o                         
  -1   9  15         95.28        109.99         7.47 o                         
   0   9  15         68.80         65.72         6.72 o                         
   1   9  15         99.48        131.80         7.84 o                         
   2   9  15        184.21        187.47        10.96 o                         
   3   9  15        169.64        162.22        10.71 o                         
   4   9  15        179.43        177.93         9.17 o                         
   5   9  15        273.07        275.87        10.97 o                         
   6   9  15         89.82        100.41        10.47 o                         
   7   9  15        218.68        214.71        13.04 o                         
  -7  10  15         10.21          7.06        10.44 o                         
  -6  10  15        217.07        196.14        16.13 o                         
  -5  10  15          6.35         10.98         9.50 o                         
  -4  10  15         51.81         60.84        10.39 o                         
  -3  10  15        108.03        127.87        10.62 o                         
  -2  10  15         17.03         19.03         7.93 o                         
  -1  10  15        160.37        145.38        10.44 o                         
   0  10  15         14.85         14.02         7.65 o                         
   1  10  15        162.92        164.94        10.83 o                         
   2  10  15         15.15         14.83         8.05 o                         
   3  10  15        107.44        124.63        10.56 o                         
   4  10  15         47.53         57.31         9.51 o                         
   5  10  15          5.37         12.70         8.85 o                         
   6  10  15        223.76        209.77        12.75 o                         
   7  10  15          9.58         10.93        11.93 o                         
  -5  11  15         13.49         21.18        14.13 o                         
  -4  11  15         34.28         29.66        18.83 o                         
  -3  11  15        142.04        186.56        25.22 o                         
  -2  11  15         24.29         15.50        12.10 o                         
  -1  11  15         37.64         40.97         8.57 o                         
   0  11  15        467.85        473.66        15.57 o                         
   1  11  15         36.38         35.66         9.15 o                         
   2  11  15         25.37         28.93         8.95 o                         
   3  11  15        141.21        145.08        18.26 o                         
   4  11  15         35.69         41.16         9.88 o                         
   5  11  15         10.97         22.83        11.79 o                         
  -4  12  15        113.13        102.96        22.99 o                         
  -3  12  15        113.10        117.28        24.10 o                         
  -2  12  15        189.77        183.94        25.66 o                         
  -1  12  15         30.96         31.12        12.04 o                         
   0  12  15         13.28         15.64         9.15 o                         
   1  12  15         30.09         23.21         9.52 o                         
   2  12  15        193.90        203.18        19.60 o                         
   3  12  15        110.28        124.97        15.32 o                         
   4  12  15        111.15        117.16        15.48 o
[truncated: 78,409 more chars]
